# Supplementary material for: The behavior patterns of giraffes (Giraffa camelopardalis) housed across 18 US zoos
Source: PeerJ. 2024 Oct 31;12:e18164. doi: 10.7717/peerj.18164 (PMC11531738; doi:10.7717/peerj.18164)
Supplement: Supplemental Information 2 [file peerj-12-18164-s002.csv]

Community Focal ID	Community Session ID	Session Start Time	Session End Time	Date	Month	Year	Hour	Time	Affiliative.Count	Agonistic.Count	ANV.Count	BO.Count	Browsing.Count	Extractive.Count	Locomotion.Count	OtherFeed.Count	OtherSocial.Count	OtherSolitary.Count	OtherStereotypy.Count	Pacing.Count	Licking.Count	Ruminating.Count	Sexual.Count	Sitting.Count	Standing.Count	TonguePlay.Count	Total Intervals	TotalVisIntervals	Affiliative.PoT	Agonistic.PoT	ANV.PoT	BO.PoT	Browsing.PoT	Extractive.PoT	Locomotion.PoT	OtherFeed.PoT	OtherSocial.PoT	OtherSolitary.PoT	OtherStereotypy.PoT	Pacing.PoT	Licking.PoT	Ruminating.PoT	Sexual.PoT	Sitting.PoT	Standing.PoT	TonguePlay.PoT	Affiliative.PoVT	Agonistic.PoVT	Browsing.PoVT
45492	94399	6/15/2022 10:53	6/15/2022 11:03	6/15/2022	6	2022	10	10:53 AM							2			2				3				3	10	10	0	0	0	0	0	0	0.2	0	0	0.2	0	0	0	0.3	0	0	0	0.3	0	0	0
45492	94403	6/15/2022 12:20	6/15/2022 12:30	6/15/2022	6	2022	12	12:20 PM							1		1					2			2	3	9	9	0	0	0	0	0	0	0.111111111	0	0.111111111	0	0	0	0	0.222222222	0	0	0.222222222	0.333333333	0	0	0
45492	94434	6/22/2022 11:19	6/22/2022 11:29	6/22/2022	6	2022	11	11:19 AM							1	3		2								4	10	10	0	0	0	0	0	0	0.1	0.3	0	0.2	0	0	0	0	0	0	0	0.4	0	0	0
45492	94438	6/22/2022 12:31	6/22/2022 12:41	6/22/2022	6	2022	12	12:31 PM							1							1			1	6	9	9	0	0	0	0	0	0	0.111111111	0	0	0	0	0	0	0.111111111	0	0	0.111111111	0.666666667	0	0	0
45492	94449	6/29/2022 10:56	6/29/2022 11:06	6/29/2022	6	2022	10	10:56 AM							1	8									1		10	10	0	0	0	0	0	0	0.1	0.8	0	0	0	0	0	0	0	0	0.1	0	0	0	0
45492	94455	6/29/2022 12:47	6/29/2022 12:57	6/29/2022	6	2022	12	12:47 PM														9			1		10	10	0	0	0	0	0	0	0	0	0	0	0	0	0	0.9	0	0	0.1	0	0	0	0
45492	94465	7/6/2022 10:54	7/6/2022 11:04	7/6/2022	7	2022	10	10:54 AM					2		1							5			2		10	10	0	0	0	0	0.2	0	0.1	0	0	0	0	0	0	0.5	0	0	0.2	0	0	0	0.2
45492	94470	7/6/2022 12:25	7/6/2022 12:35	7/6/2022	7	2022	12	12:25 PM																		10	10	10	0	0	0	0	0	0	0	0	0	0	0	0	0	0	0	0	0	1	0	0	0
45492	94525	7/13/2022 11:30	7/13/2022 11:40	7/13/2022	7	2022	11	11:30 AM					6		1							2			1		10	10	0	0	0	0	0.6	0	0.1	0	0	0	0	0	0	0.2	0	0	0.1	0	0	0	0.6
45492	94561	7/13/2022 12:49	7/13/2022 12:59	7/13/2022	7	2022	12	12:49 PM					1		1			1				2			3	2	10	10	0	0	0	0	0.1	0	0.1	0	0	0.1	0	0	0	0.2	0	0	0.3	0.2	0	0	0.1
45492	94621	7/27/2022 10:41	7/27/2022 10:51	7/27/2022	7	2022	10	10:41 AM							2	4		1							3		10	10	0	0	0	0	0	0	0.2	0.4	0	0.1	0	0	0	0	0	0	0.3	0	0	0	0
45492	94622	7/27/2022 12:16	7/27/2022 12:26	7/27/2022	7	2022	12	12:16 PM					8		1										1		10	10	0	0	0	0	0.8	0	0.1	0	0	0	0	0	0	0	0	0	0.1	0	0	0	0.8
45492	94668	8/3/2022 11:41	8/3/2022 11:51	8/3/2022	8	2022	11	11:41 AM	1						1										1	7	10	10	0.1	0	0	0	0	0	0.1	0	0	0	0	0	0	0	0	0	0.1	0.7	0.1	0	0
45492	94670	8/3/2022 12:35	8/3/2022 12:45	8/3/2022	8	2022	12	12:35 PM					2			1		1				4			2		10	10	0	0	0	0	0.2	0	0	0.1	0	0.1	0	0	0	0.4	0	0	0.2	0	0	0	0.2
45492	94700	8/10/2022 11:25	8/10/2022 11:35	8/10/2022	8	2022	11	11:25 AM							5	2										2	9	9	0	0	0	0	0	0	0.555555556	0.222222222	0	0	0	0	0	0	0	0	0	0.222222222	0	0	0
45492	94717	8/10/2022 12:19	8/10/2022 12:29	8/10/2022	8	2022	12	12:19 PM								1										8	9	9	0	0	0	0	0	0	0	0.111111111	0	0	0	0	0	0	0	0	0	0.888888889	0	0	0
45492	94742	8/17/2022 11:31	8/17/2022 11:41	8/17/2022	8	2022	11	11:31 AM	2						3										1	3	9	9	0.222222222	0	0	0	0	0	0.333333333	0	0	0	0	0	0	0	0	0	0.111111111	0.333333333	0.222222222	0	0
45492	94744	8/17/2022 12:41	8/17/2022 12:51	8/17/2022	8	2022	12	12:41 PM														7			3		10	10	0	0	0	0	0	0	0	0	0	0	0	0	0	0.7	0	0	0.3	0	0	0	0
45492	94813	8/24/2022 11:22	8/24/2022 11:32	8/24/2022	8	2022	11	11:22 AM					2													8	10	10	0	0	0	0	0.2	0	0	0	0	0	0	0	0	0	0	0	0	0.8	0	0	0.2
45492	94817	8/24/2022 12:42	8/24/2022 12:52	8/24/2022	8	2022	12	12:42 PM	1									1				6			1	1	10	10	0.1	0	0	0	0	0	0	0	0	0.1	0	0	0	0.6	0	0	0.1	0.1	0.1	0	0
45492	94864	8/31/2022 11:33	8/31/2022 11:43	8/31/2022	8	2022	11	11:33 AM							4	2									4		10	10	0	0	0	0	0	0	0.4	0.2	0	0	0	0	0	0	0	0	0.4	0	0	0	0
45492	94867	8/31/2022 12:34	8/31/2022 12:44	8/31/2022	8	2022	12	12:34 PM														9					9	9	0	0	0	0	0	0	0	0	0	0	0	0	0	1	0	0	0	0	0	0	0
45492	94895	9/7/2022 10:59	9/7/2022 11:09	9/7/2022	9	2022	10	10:59 AM							7	1					1					1	10	10	0	0	0	0	0	0	0.7	0.1	0	0	0	0	0.1	0	0	0	0	0.1	0	0	0
45492	94922	9/7/2022 12:13	9/7/2022 12:23	9/7/2022	9	2022	12	12:13 PM	1					5	2										2		10	10	0.1	0	0	0	0	0.5	0.2	0	0	0	0	0	0	0	0	0	0.2	0	0.1	0	0
45492	94946	9/14/2022 11:06	9/14/2022 11:16	9/14/2022	9	2022	11	11:06 AM	1				2		1	3		1							2		10	10	0.1	0	0	0	0.2	0	0.1	0.3	0	0.1	0	0	0	0	0	0	0.2	0	0.1	0	0.2
45492	94949	9/14/2022 12:13	9/14/2022 12:23	9/14/2022	9	2022	12	12:13 PM																	1	9	10	10	0	0	0	0	0	0	0	0	0	0	0	0	0	0	0	0	0.1	0.9	0	0	0
45492	95012	9/21/2022 11:12	9/21/2022 11:22	9/21/2022	9	2022	11	11:12 AM																		10	10	10	0	0	0	0	0	0	0	0	0	0	0	0	0	0	0	0	0	1	0	0	0
45492	95016	9/21/2022 12:32	9/21/2022 12:42	9/21/2022	9	2022	12	12:32 PM																	1	9	10	10	0	0	0	0	0	0	0	0	0	0	0	0	0	0	0	0	0.1	0.9	0	0	0
45492	95071	9/28/2022 11:00	9/28/2022 11:10	9/28/2022	9	2022	11	11:00 AM			2				3	1										1	7	5	0	0	0.285714286	0	0	0	0.428571429	0.142857143	0	0	0	0	0	0	0	0	0	0.142857143	0	0	0
45492	95078	9/28/2022 12:49	9/28/2022 12:59	9/28/2022	9	2022	12	12:49 PM								2		1				6			1		10	10	0	0	0	0	0	0	0	0.2	0	0.1	0	0	0	0.6	0	0	0.1	0	0	0	0
45492	95131	10/5/2022 10:57	10/5/2022 11:07	10/5/2022	10	2022	10	10:57 AM																		10	10	10	0	0	0	0	0	0	0	0	0	0	0	0	0	0	0	0	0	1	0	0	0
45492	95136	10/5/2022 12:41	10/5/2022 12:51	10/5/2022	10	2022	12	12:41 PM																		10	10	10	0	0	0	0	0	0	0	0	0	0	0	0	0	0	0	0	0	1	0	0	0
45492	95188	10/12/2022 11:32	10/12/2022 11:42	10/12/2022	10	2022	11	11:32 AM							1	1					2					6	10	10	0	0	0	0	0	0	0.1	0.1	0	0	0	0	0.2	0	0	0	0	0.6	0	0	0
45492	95190	10/12/2022 12:14	10/12/2022 12:24	10/12/2022	10	2022	12	12:14 PM					1	2	1											6	10	10	0	0	0	0	0.1	0.2	0.1	0	0	0	0	0	0	0	0	0	0	0.6	0	0	0.1
45492	95234	10/19/2022 10:55	10/19/2022 11:05	10/19/2022	10	2022	10	10:55 AM								7										2	9	9	0	0	0	0	0	0	0	0.777777778	0	0	0	0	0	0	0	0	0	0.222222222	0	0	0
45492	95238	10/19/2022 12:14	10/19/2022 12:24	10/19/2022	10	2022	12	12:14 PM					3	2												4	9	9	0	0	0	0	0.333333333	0.222222222	0	0	0	0	0	0	0	0	0	0	0	0.444444444	0	0	0.333333333
45492	95269	10/26/2022 11:21	10/26/2022 11:31	10/26/2022	10	2022	11	11:21 AM													1					9	10	10	0	0	0	0	0	0	0	0	0	0	0	0	0.1	0	0	0	0	0.9	0	0	0
45492	95272	10/26/2022 13:02	10/26/2022 13:12	10/26/2022	10	2022	13	1:02 PM							2											8	10	10	0	0	0	0	0	0	0.2	0	0	0	0	0	0	0	0	0	0	0.8	0	0	0
45492	95358	11/9/2022 11:18	11/9/2022 11:28	11/9/2022	11	2022	11	11:18 AM							1	5										4	10	10	0	0	0	0	0	0	0.1	0.5	0	0	0	0	0	0	0	0	0	0.4	0	0	0
45492	95363	11/9/2022 12:46	11/9/2022 12:56	11/9/2022	11	2022	12	12:46 PM					3		1	1										5	10	10	0	0	0	0	0.3	0	0.1	0.1	0	0	0	0	0	0	0	0	0	0.5	0	0	0.3
45492	95411	11/16/2022 11:33	11/16/2022 11:43	11/16/2022	11	2022	11	11:33 AM							1	2		2			1				4		10	10	0	0	0	0	0	0	0.1	0.2	0	0.2	0	0	0.1	0	0	0	0.4	0	0	0	0
45492	95414	11/16/2022 12:39	11/16/2022 12:49	11/16/2022	11	2022	12	12:39 PM						2	1							5			2		10	10	0	0	0	0	0	0.2	0.1	0	0	0	0	0	0	0.5	0	0	0.2	0	0	0	0
45492	95475	11/23/2022 11:03	11/23/2022 11:13	11/23/2022	11	2022	11	11:03 AM							5										5		10	10	0	0	0	0	0	0	0.5	0	0	0	0	0	0	0	0	0	0.5	0	0	0	0
45492	95479	11/23/2022 12:05	11/23/2022 12:15	11/23/2022	11	2022	12	12:05 PM					2		1	5		1								1	10	10	0	0	0	0	0.2	0	0.1	0.5	0	0.1	0	0	0	0	0	0	0	0.1	0	0	0.2
45492	95492	11/30/2022 11:05	11/30/2022 11:15	11/30/2022	11	2022	11	11:05 AM						1	5			1				1			2		10	10	0	0	0	0	0	0.1	0.5	0	0	0.1	0	0	0	0.1	0	0	0.2	0	0	0	0
45492	95497	11/30/2022 12:32	11/30/2022 12:42	11/30/2022	11	2022	12	12:32 PM																		10	10	10	0	0	0	0	0	0	0	0	0	0	0	0	0	0	0	0	0	1	0	0	0
45492	95548	12/7/2022 11:24	12/7/2022 11:34	12/7/2022	12	2022	11	11:24 AM			1				3	1		1								4	10	9	0	0	0.1	0	0	0	0.3	0.1	0	0.1	0	0	0	0	0	0	0	0.4	0	0	0
45492	95554	12/7/2022 12:43	12/7/2022 12:53	12/7/2022	12	2022	12	12:43 PM				1			1											8	10	9	0	0	0	0.1	0	0	0.1	0	0	0	0	0	0	0	0	0	0	0.8	0	0	0
45492	95571	12/14/2022 11:14	12/14/2022 11:24	12/14/2022	12	2022	11	11:14 AM					2												5	3	10	10	0	0	0	0	0.2	0	0	0	0	0	0	0	0	0	0	0	0.5	0.3	0	0	0.2
45492	95577	12/14/2022 14:17	12/14/2022 14:27	12/14/2022	12	2022	14	2:17 PM																		10	10	10	0	0	0	0	0	0	0	0	0	0	0	0	0	0	0	0	0	1	0	0	0
45492	95610	12/21/2022 11:12	12/21/2022 11:22	12/21/2022	12	2022	11	11:12 AM																	10		10	10	0	0	0	0	0	0	0	0	0	0	0	0	0	0	0	0	1	0	0	0	0
45492	95614	12/21/2022 13:57	12/21/2022 14:07	12/21/2022	12	2022	13	1:57 PM		4					2	2									1		9	9	0	0.444444444	0	0	0	0	0.222222222	0.222222222	0	0	0	0	0	0	0	0	0.111111111	0	0	0.444444444	0
45492	95619	12/28/2022 11:34	12/28/2022 11:44	12/28/2022	12	2022	11	11:34 AM					1	1												8	10	10	0	0	0	0	0.1	0.1	0	0	0	0	0	0	0	0	0	0	0	0.8	0	0	0.1
45492	95622	12/28/2022 14:07	12/28/2022 14:17	12/28/2022	12	2022	14	2:07 PM							2										8		10	10	0	0	0	0	0	0	0.2	0	0	0	0	0	0	0	0	0	0.8	0	0	0	0
45492	95638	1/4/2023 11:11	1/4/2023 11:21	1/4/2023	1	2023	11	11:11 AM					1	2	7												10	10	0	0	0	0	0.1	0.2	0.7	0	0	0	0	0	0	0	0	0	0	0	0	0	0.1
45492	95643	1/4/2023 14:34	1/4/2023 14:44	1/4/2023	1	2023	14	2:34 PM						6							2					2	10	10	0	0	0	0	0	0.6	0	0	0	0	0	0	0.2	0	0	0	0	0.2	0	0	0
45492	95668	1/11/2023 11:27	1/11/2023 11:37	1/11/2023	1	2023	11	11:27 AM							10												10	10	0	0	0	0	0	0	1	0	0	0	0	0	0	0	0	0	0	0	0	0	0
45492	95672	1/11/2023 14:39	1/11/2023 14:49	1/11/2023	1	2023	14	2:39 PM																	10		10	10	0	0	0	0	0	0	0	0	0	0	0	0	0	0	0	0	1	0	0	0	0
45492	94379	6/5/2022 11:23	6/5/2022 11:33	6/5/2022	6	2022	11	11:23 AM					2												1	7	10	10	0	0	0	0	0.2	0	0	0	0	0	0	0	0	0	0	0	0.1	0.7	0	0	0.2
45492	94384	6/5/2022 12:53	6/5/2022 13:03	6/5/2022	6	2022	12	12:53 PM					6												1	3	10	10	0	0	0	0	0.6	0	0	0	0	0	0	0	0	0	0	0	0.1	0.3	0	0	0.6
45492	94424	6/19/2022 11:01	6/19/2022 11:11	6/19/2022	6	2022	11	11:01 AM																		10	10	10	0	0	0	0	0	0	0	0	0	0	0	0	0	0	0	0	0	1	0	0	0
45492	94431	6/19/2022 12:33	6/19/2022 12:43	6/19/2022	6	2022	12	12:33 PM					3		1										3	3	10	10	0	0	0	0	0.3	0	0.1	0	0	0	0	0	0	0	0	0	0.3	0.3	0	0	0.3
45492	94483	7/3/2022 11:33	7/3/2022 11:43	7/3/2022	7	2022	11	11:33 AM					1		1	2		1				1			1	3	10	10	0	0	0	0	0.1	0	0.1	0.2	0	0.1	0	0	0	0.1	0	0	0.1	0.3	0	0	0.1
45492	94485	7/3/2022 12:06	7/3/2022 12:16	7/3/2022	7	2022	12	12:06 PM				2			1	6										1	10	8	0	0	0	0.2	0	0	0.1	0.6	0	0	0	0	0	0	0	0	0	0.1	0	0	0
45492	94528	7/17/2022 11:13	7/17/2022 11:23	7/17/2022	7	2022	11	11:13 AM					2												4	4	10	10	0	0	0	0	0.2	0	0	0	0	0	0	0	0	0	0	0	0.4	0.4	0	0	0.2
45492	94533	7/17/2022 12:30	7/17/2022 12:40	7/17/2022	7	2022	12	12:30 PM																	2	8	10	10	0	0	0	0	0	0	0	0	0	0	0	0	0	0	0	0	0.2	0.8	0	0	0
45492	94542	7/10/2022 10:58	7/10/2022 11:08	7/10/2022	7	2022	10	10:58 AM							1										2	7	10	10	0	0	0	0	0	0	0.1	0	0	0	0	0	0	0	0	0	0.2	0.7	0	0	0
45492	94547	7/10/2022 12:01	7/10/2022 12:11	7/10/2022	7	2022	12	12:01 PM							2	3									5		10	10	0	0	0	0	0	0	0.2	0.3	0	0	0	0	0	0	0	0	0.5	0	0	0	0
45492	94652	7/24/2022 11:19	7/24/2022 11:29	7/24/2022	7	2022	11	11:19 AM					4		1	2									1	2	10	10	0	0	0	0	0.4	0	0.1	0.2	0	0	0	0	0	0	0	0	0.1	0.2	0	0	0.4
45492	94654	7/24/2022 11:56	7/24/2022 12:06	7/24/2022	7	2022	11	11:56 AM				1				3									3	3	10	9	0	0	0	0.1	0	0	0	0.3	0	0	0	0	0	0	0	0	0.3	0.3	0	0	0
45492	94659	7/31/2022 11:23	7/31/2022 11:33	7/31/2022	7	2022	11	11:23 AM														7				3	10	10	0	0	0	0	0	0	0	0	0	0	0	0	0	0.7	0	0	0	0.3	0	0	0
45492	94661	7/31/2022 12:08	7/31/2022 12:18	7/31/2022	7	2022	12	12:08 PM								6									2	2	10	10	0	0	0	0	0	0	0	0.6	0	0	0	0	0	0	0	0	0.2	0.2	0	0	0
45492	94701	8/7/2022 11:03	8/7/2022 11:13	8/7/2022	8	2022	11	11:03 AM					2		1	5									2		10	10	0	0	0	0	0.2	0	0.1	0.5	0	0	0	0	0	0	0	0	0.2	0	0	0	0.2
45492	94707	8/7/2022 12:21	8/7/2022 12:31	8/7/2022	8	2022	12	12:21 PM																	4	6	10	10	0	0	0	0	0	0	0	0	0	0	0	0	0	0	0	0	0.4	0.6	0	0	0
45492	94747	8/14/2022 10:55	8/14/2022 11:05	8/14/2022	8	2022	10	10:55 AM					1		1										4	4	10	10	0	0	0	0	0.1	0	0.1	0	0	0	0	0	0	0	0	0	0.4	0.4	0	0	0.1
45492	94750	8/14/2022 11:58	8/14/2022 12:08	8/14/2022	8	2022	11	11:58 AM				1			2							5			2		10	9	0	0	0	0.1	0	0	0.2	0	0	0	0	0	0	0.5	0	0	0.2	0	0	0	0
45492	94797	8/21/2022 11:26	8/21/2022 11:36	8/21/2022	8	2022	11	11:26 AM			1	2						1							6		10	7	0	0	0.1	0.2	0	0	0	0	0	0.1	0	0	0	0	0	0	0.6	0	0	0	0
45492	94800	8/21/2022 12:21	8/21/2022 12:31	8/21/2022	8	2022	12	12:21 PM				5			2										2	1	10	5	0	0	0	0.5	0	0	0.2	0	0	0	0	0	0	0	0	0	0.2	0.1	0	0	0
45492	94899	9/4/2022 11:03	9/4/2022 11:13	9/4/2022	9	2022	11	11:03 AM					1													9	10	10	0	0	0	0	0.1	0	0	0	0	0	0	0	0	0	0	0	0	0.9	0	0	0.1
45492	94903	9/4/2022 12:14	9/4/2022 12:24	9/4/2022	9	2022	12	12:14 PM							2	4									2	2	10	10	0	0	0	0	0	0	0.2	0.4	0	0	0	0	0	0	0	0	0.2	0.2	0	0	0
45492	94960	9/11/2022 10:54	9/11/2022 11:04	9/11/2022	9	2022	10	10:54 AM				2			2										2	4	10	8	0	0	0	0.2	0	0	0.2	0	0	0	0	0	0	0	0	0	0.2	0.4	0	0	0
45492	94967	9/11/2022 12:30	9/11/2022 12:40	9/11/2022	9	2022	12	12:30 PM														10					10	10	0	0	0	0	0	0	0	0	0	0	0	0	0	1	0	0	0	0	0	0	0
45492	95019	9/18/2022 11:05	9/18/2022 11:15	9/18/2022	9	2022	11	11:05 AM							1										1	8	10	10	0	0	0	0	0	0	0.1	0	0	0	0	0	0	0	0	0	0.1	0.8	0	0	0
45492	95023	9/18/2022 12:01	9/18/2022 12:11	9/18/2022	9	2022	12	12:01 PM					10														10	10	0	0	0	0	1	0	0	0	0	0	0	0	0	0	0	0	0	0	0	0	1
45492	95080	9/25/2022 11:11	9/25/2022 11:21	9/25/2022	9	2022	11	11:11 AM																	1	9	10	10	0	0	0	0	0	0	0	0	0	0	0	0	0	0	0	0	0.1	0.9	0	0	0
45492	95084	9/25/2022 12:11	9/25/2022 12:21	9/25/2022	9	2022	12	12:11 PM							1	3						6					10	10	0	0	0	0	0	0	0.1	0.3	0	0	0	0	0	0.6	0	0	0	0	0	0	0
45492	95138	10/2/2022 10:55	10/2/2022 11:05	10/2/2022	10	2022	10	10:55 AM				1														9	10	9	0	0	0	0.1	0	0	0	0	0	0	0	0	0	0	0	0	0	0.9	0	0	0
45492	95142	10/2/2022 11:56	10/2/2022 12:06	10/2/2022	10	2022	11	11:56 AM					2			1									2	5	10	10	0	0	0	0	0.2	0	0	0.1	0	0	0	0	0	0	0	0	0.2	0.5	0	0	0.2
45492	95172	10/9/2022 11:04	10/9/2022 11:14	10/9/2022	10	2022	11	11:04 AM																		10	10	10	0	0	0	0	0	0	0	0	0	0	0	0	0	0	0	0	0	1	0	0	0
45492	95174	10/9/2022 11:57	10/9/2022 12:07	10/9/2022	10	2022	11	11:57 AM					5									2				3	10	10	0	0	0	0	0.5	0	0	0	0	0	0	0	0	0.2	0	0	0	0.3	0	0	0.5
45492	95210	10/16/2022 10:56	10/16/2022 11:06	10/16/2022	10	2022	10	10:56 AM					2		1											7	10	10	0	0	0	0	0.2	0	0.1	0	0	0	0	0	0	0	0	0	0	0.7	0	0	0.2
45492	95217	10/16/2022 12:29	10/16/2022 12:39	10/16/2022	10	2022	12	12:29 PM				1														9	10	9	0	0	0	0.1	0	0	0	0	0	0	0	0	0	0	0	0	0	0.9	0	0	0
45492	95221	10/17/2022 11:39	10/17/2022 11:49	10/17/2022	10	2022	11	11:39 AM							2						1				1	6	10	10	0	0	0	0	0	0	0.2	0	0	0	0	0	0.1	0	0	0	0.1	0.6	0	0	0
45492	95310	10/30/2022 11:17	10/30/2022 11:27	10/30/2022	10	2022	11	11:17 AM					2		1				1							6	10	10	0	0	0	0	0.2	0	0.1	0	0	0	0.1	0	0	0	0	0	0	0.6	0	0	0.2
45492	95312	10/30/2022 11:54	10/30/2022 12:04	10/30/2022	10	2022	11	11:54 AM																		10	10	10	0	0	0	0	0	0	0	0	0	0	0	0	0	0	0	0	0	1	0	0	0
45492	95364	11/6/2022 10:59	11/6/2022 11:09	11/6/2022	11	2022	10	10:59 AM				1													2	7	10	9	0	0	0	0.1	0	0	0	0	0	0	0	0	0	0	0	0	0.2	0.7	0	0	0
45492	95368	11/6/2022 11:58	11/6/2022 12:08	11/6/2022	11	2022	11	11:58 AM	1			1			1	3								1		3	10	9	0.1	0	0	0.1	0	0	0.1	0.3	0	0	0	0	0	0	0	0.1	0	0.3	0.111111111	0	0
45492	95419	11/13/2022 11:05	11/13/2022 11:15	11/13/2022	11	2022	11	11:05 AM						1	1				5							3	10	10	0	0	0	0	0	0.1	0.1	0	0	0	0.5	0	0	0	0	0	0	0.3	0	0	0
45492	95420	11/13/2022 11:44	11/13/2022 11:54	11/13/2022	11	2022	11	11:44 AM							1	2		1	1						2	3	10	10	0	0	0	0	0	0	0.1	0.2	0	0.1	0.1	0	0	0	0	0	0.2	0.3	0	0	0
45492	95459	11/20/2022 10:53	11/20/2022 11:03	11/20/2022	11	2022	10	10:53 AM							2										8		10	10	0	0	0	0	0	0	0.2	0	0	0	0	0	0	0	0	0	0.8	0	0	0	0
45492	95463	11/20/2022 11:35	11/20/2022 11:45	11/20/2022	11	2022	11	11:35 AM						4							1				5		10	10	0	0	0	0	0	0.4	0	0	0	0	0	0	0.1	0	0	0	0.5	0	0	0	0
45492	95531	12/4/2022 10:37	12/4/2022 10:47	12/4/2022	12	2022	10	10:37 AM					6													4	10	10	0	0	0	0	0.6	0	0	0	0	0	0	0	0	0	0	0	0	0.4	0	0	0.6
45492	95535	12/4/2022 11:19	12/4/2022 11:29	12/4/2022	12	2022	11	11:19 AM					1		1										5	3	10	10	0	0	0	0	0.1	0	0.1	0	0	0	0	0	0	0	0	0	0.5	0.3	0	0	0.1
45492	94281	4/22/2022 11:24	4/22/2022 11:34	4/22/2022	4	2022	11	11:24 AM				1			3								1			5	10	9	0	0	0	0.1	0	0	0.3	0	0	0	0	0	0	0	0.1	0	0	0.5	0	0	0
45492	94293	4/29/2022 11:50	4/29/2022 12:00	4/29/2022	4	2022	11	11:50 AM					1		2	3									3	1	10	10	0	0	0	0	0.1	0	0.2	0.3	0	0	0	0	0	0	0	0	0.3	0.1	0	0	0.1
45492	94306	5/6/2022 11:09	5/6/2022 11:19	5/6/2022	5	2022	11	11:09 AM			1				1										8		10	9	0	0	0.1	0	0	0	0.1	0	0	0	0	0	0	0	0	0	0.8	0	0	0	0
45492	94313	5/13/2022 11:07	5/13/2022 11:17	5/13/2022	5	2022	11	11:07 AM								1											1	1	0	0	0	0	0	0	0	1	0	0	0	0	0	0	0	0	0	0	0	0	0
45492	94318	5/13/2022 12:47	5/13/2022 12:57	5/13/2022	5	2022	12	12:47 PM						2								1				7	10	10	0	0	0	0	0	0.2	0	0	0	0	0	0	0	0.1	0	0	0	0.7	0	0	0
45492	94332	5/20/2022 12:08	5/20/2022 12:18	5/20/2022	5	2022	12	12:08 PM														8			1	1	10	10	0	0	0	0	0	0	0	0	0	0	0	0	0	0.8	0	0	0.1	0.1	0	0	0
45492	94334	5/20/2022 12:33	5/20/2022 12:43	5/20/2022	5	2022	12	12:33 PM														6			4		10	10	0	0	0	0	0	0	0	0	0	0	0	0	0	0.6	0	0	0.4	0	0	0	0
45492	94349	5/27/2022 11:44	5/27/2022 11:54	5/27/2022	5	2022	11	11:44 AM								1		1			2					6	10	10	0	0	0	0	0	0	0	0.1	0	0.1	0	0	0.2	0	0	0	0	0.6	0	0	0
45492	94353	5/27/2022 12:38	5/27/2022 12:48	5/27/2022	5	2022	12	12:38 PM					1	9													10	10	0	0	0	0	0.1	0.9	0	0	0	0	0	0	0	0	0	0	0	0	0	0	0.1
45492	94367	6/3/2022 11:48	6/3/2022 11:58	6/3/2022	6	2022	11	11:48 AM														9			1		10	10	0	0	0	0	0	0	0	0	0	0	0	0	0	0.9	0	0	0.1	0	0	0	0
45492	94370	6/3/2022 12:22	6/3/2022 12:32	6/3/2022	6	2022	12	12:22 PM				1	4		2	1						1			1		10	9	0	0	0	0.1	0.4	0	0.2	0.1	0	0	0	0	0	0.1	0	0	0.1	0	0	0	0.444444444
45492	94372	6/3/2022 12:46	6/3/2022 12:56	6/3/2022	6	2022	12	12:46 PM						7	1										2		10	10	0	0	0	0	0	0.7	0.1	0	0	0	0	0	0	0	0	0	0.2	0	0	0	0
45492	94387	6/10/2022 11:20	6/10/2022 11:30	6/10/2022	6	2022	11	11:20 AM																	1	9	10	10	0	0	0	0	0	0	0	0	0	0	0	0	0	0	0	0	0.1	0.9	0	0	0
45492	94390	6/10/2022 12:00	6/10/2022 12:10	6/10/2022	6	2022	12	12:00 PM					1													9	10	10	0	0	0	0	0.1	0	0	0	0	0	0	0	0	0	0	0	0	0.9	0	0	0.1
45492	94393	6/10/2022 12:35	6/10/2022 12:45	6/10/2022	6	2022	12	12:35 PM																	2		2	2	0	0	0	0	0	0	0	0	0	0	0	0	0	0	0	0	1	0	0	0	0
45492	94416	6/17/2022 11:19	6/17/2022 11:29	6/17/2022	6	2022	11	11:19 AM					1		3	1									1	4	10	10	0	0	0	0	0.1	0	0.3	0.1	0	0	0	0	0	0	0	0	0.1	0.4	0	0	0.1
45492	94419	6/17/2022 12:00	6/17/2022 12:10	6/17/2022	6	2022	12	12:00 PM								1									1	8	10	10	0	0	0	0	0	0	0	0.1	0	0	0	0	0	0	0	0	0.1	0.8	0	0	0
45492	94515	7/8/2022 11:21	7/8/2022 11:31	7/8/2022	7	2022	11	11:21 AM							1	6									1	1	9	9	0	0	0	0	0	0	0.111111111	0.666666667	0	0	0	0	0	0	0	0	0.111111111	0.111111111	0	0	0
45492	94517	7/8/2022 11:43	7/8/2022 11:53	7/8/2022	7	2022	11	11:43 AM								9									1		10	10	0	0	0	0	0	0	0	0.9	0	0	0	0	0	0	0	0	0.1	0	0	0	0
45492	94521	7/8/2022 12:43	7/8/2022 12:53	7/8/2022	7	2022	12	12:43 PM							1	7									2		10	10	0	0	0	0	0	0	0.1	0.7	0	0	0	0	0	0	0	0	0.2	0	0	0	0
45492	94684	8/5/2022 11:47	8/5/2022 11:57	8/5/2022	8	2022	11	11:47 AM					1	1		2										5	9	9	0	0	0	0	0.111111111	0.111111111	0	0.222222222	0	0	0	0	0	0	0	0	0	0.555555556	0	0	0.111111111
45492	94687	8/5/2022 12:25	8/5/2022 12:35	8/5/2022	8	2022	12	12:25 PM							1	6										2	9	9	0	0	0	0	0	0	0.111111111	0.666666667	0	0	0	0	0	0	0	0	0	0.222222222	0	0	0
45492	94780	8/19/2022 11:51	8/19/2022 12:01	8/19/2022	8	2022	11	11:51 AM							1										3	5	9	9	0	0	0	0	0	0	0.111111111	0	0	0	0	0	0	0	0	0	0.333333333	0.555555556	0	0	0
45492	94784	8/19/2022 12:37	8/19/2022 12:47	8/19/2022	8	2022	12	12:37 PM							1	1										8	10	10	0	0	0	0	0	0	0.1	0.1	0	0	0	0	0	0	0	0	0	0.8	0	0	0
45492	94837	8/26/2022 11:27	8/26/2022 11:37	8/26/2022	8	2022	11	11:27 AM										1							9		10	10	0	0	0	0	0	0	0	0	0	0.1	0	0	0	0	0	0	0.9	0	0	0	0
45492	94839	8/26/2022 11:49	8/26/2022 11:59	8/26/2022	8	2022	11	11:49 AM																	3	7	10	10	0	0	0	0	0	0	0	0	0	0	0	0	0	0	0	0	0.3	0.7	0	0	0
45492	94843	8/26/2022 12:22	8/26/2022 12:32	8/26/2022	8	2022	12	12:22 PM							1									1	8		10	10	0	0	0	0	0	0	0.1	0	0	0	0	0	0	0	0	0.1	0.8	0	0	0	0
45492	94934	9/9/2022 10:54	9/9/2022 11:04	9/9/2022	9	2022	10	10:54 AM																	1	9	10	10	0	0	0	0	0	0	0	0	0	0	0	0	0	0	0	0	0.1	0.9	0	0	0
45492	94937	9/9/2022 11:38	9/9/2022 11:48	9/9/2022	9	2022	11	11:38 AM	1				1	5	2											1	10	10	0.1	0	0	0	0.1	0.5	0.2	0	0	0	0	0	0	0	0	0	0	0.1	0.1	0	0.1
45492	94943	9/9/2022 12:44	9/9/2022 12:54	9/9/2022	9	2022	12	12:44 PM							3	4						1				2	10	10	0	0	0	0	0	0	0.3	0.4	0	0	0	0	0	0.1	0	0	0	0.2	0	0	0
45492	94992	9/16/2022 10:56	9/16/2022 11:06	9/16/2022	9	2022	10	10:56 AM					2													8	10	10	0	0	0	0	0.2	0	0	0	0	0	0	0	0	0	0	0	0	0.8	0	0	0.2
45492	94996	9/16/2022 11:47	9/16/2022 11:57	9/16/2022	9	2022	11	11:47 AM	2																1	7	10	10	0.2	0	0	0	0	0	0	0	0	0	0	0	0	0	0	0	0.1	0.7	0.2	0	0
45492	94997	9/16/2022 12:01	9/16/2022 12:11	9/16/2022	9	2022	12	12:01 PM					4					1								5	10	10	0	0	0	0	0.4	0	0	0	0	0.1	0	0	0	0	0	0	0	0.5	0	0	0.4
45492	95001	9/16/2022 12:50	9/16/2022 13:00	9/16/2022	9	2022	12	12:50 PM						5		1		1				1			2		10	10	0	0	0	0	0	0.5	0	0.1	0	0.1	0	0	0	0.1	0	0	0.2	0	0	0	0
45492	95056	9/23/2022 11:30	9/23/2022 11:40	9/23/2022	9	2022	11	11:30 AM																		10	10	10	0	0	0	0	0	0	0	0	0	0	0	0	0	0	0	0	0	1	0	0	0
45492	95057	9/23/2022 11:51	9/23/2022 12:01	9/23/2022	9	2022	11	11:51 AM																		10	10	10	0	0	0	0	0	0	0	0	0	0	0	0	0	0	0	0	0	1	0	0	0
45492	95059	9/23/2022 12:16	9/23/2022 12:26	9/23/2022	9	2022	12	12:16 PM					2			3									1	4	10	10	0	0	0	0	0.2	0	0	0.3	0	0	0	0	0	0	0	0	0.1	0.4	0	0	0.2
45492	95111	9/30/2022 10:53	9/30/2022 11:03	9/30/2022	9	2022	10	10:53 AM							1											9	10	10	0	0	0	0	0	0	0.1	0	0	0	0	0	0	0	0	0	0	0.9	0	0	0
45492	95117	9/30/2022 12:01	9/30/2022 12:11	9/30/2022	9	2022	12	12:01 PM																		9	9	9	0	0	0	0	0	0	0	0	0	0	0	0	0	0	0	0	0	1	0	0	0
45492	95121	9/30/2022 12:46	9/30/2022 12:56	9/30/2022	9	2022	12	12:46 PM																		10	10	10	0	0	0	0	0	0	0	0	0	0	0	0	0	0	0	0	0	1	0	0	0
45492	95393	11/11/2022 11:29	11/11/2022 11:39	11/11/2022	11	2022	11	11:29 AM												10							10	10	0	0	0	0	0	0	0	0	0	0	0	1	0	0	0	0	0	0	0	0	0
45492	95396	11/11/2022 12:08	11/11/2022 12:18	11/11/2022	11	2022	12	12:08 PM					3		1											5	9	9	0	0	0	0	0.333333333	0	0.111111111	0	0	0	0	0	0	0	0	0	0	0.555555556	0	0	0.333333333
45492	95449	11/18/2022 11:00	11/18/2022 11:10	11/18/2022	11	2022	11	11:00 AM	1					4		1		1		1					2		10	10	0.1	0	0	0	0	0.4	0	0.1	0	0.1	0	0.1	0	0	0	0	0.2	0	0.1	0	0
45492	95455	11/18/2022 12:08	11/18/2022 12:18	11/18/2022	11	2022	12	12:08 PM					1					1		4					4		10	10	0	0	0	0	0.1	0	0	0	0	0.1	0	0.4	0	0	0	0	0.4	0	0	0	0.1
45492	95458	11/18/2022 12:41	11/18/2022 12:51	11/18/2022	11	2022	12	12:41 PM					1			1									3	5	10	10	0	0	0	0	0.1	0	0	0.1	0	0	0	0	0	0	0	0	0.3	0.5	0	0	0.1
45492	95518	12/2/2022 12:02	12/2/2022 12:12	12/2/2022	12	2022	12	12:02 PM					1							2						7	10	10	0	0	0	0	0.1	0	0	0	0	0	0	0.2	0	0	0	0	0	0.7	0	0	0.1
45492	95522	12/2/2022 12:48	12/2/2022 12:58	12/2/2022	12	2022	12	12:48 PM				1				4				2						2	9	8	0	0	0	0.111111111	0	0	0	0.444444444	0	0	0	0.222222222	0	0	0	0	0	0.222222222	0	0	0
45492	95589	12/16/2022 11:11	12/16/2022 11:21	12/16/2022	12	2022	11	11:11 AM	1																	9	10	10	0.1	0	0	0	0	0	0	0	0	0	0	0	0	0	0	0	0	0.9	0.1	0	0
45492	95592	12/16/2022 11:43	12/16/2022 11:53	12/16/2022	12	2022	11	11:43 AM	2				2		1											5	10	10	0.2	0	0	0	0.2	0	0.1	0	0	0	0	0	0	0	0	0	0	0.5	0.2	0	0.2
45492	95596	12/16/2022 12:33	12/16/2022 12:43	12/16/2022	12	2022	12	12:33 PM																		10	10	10	0	0	0	0	0	0	0	0	0	0	0	0	0	0	0	0	0	1	0	0	0
45492	95654	1/6/2023 12:21	1/6/2023 12:31	1/6/2023	1	2023	12	12:21 PM	5				1			1										3	10	10	0.5	0	0	0	0.1	0	0	0.1	0	0	0	0	0	0	0	0	0	0.3	0.5	0	0.1
45492	95682	1/27/2023 10:51	1/27/2023 11:01	1/27/2023	1	2023	10	10:51 AM																	10		10	10	0	0	0	0	0	0	0	0	0	0	0	0	0	0	0	0	1	0	0	0	0
45492	95688	1/27/2023 12:06	1/27/2023 12:16	1/27/2023	1	2023	12	12:06 PM							1										9		10	10	0	0	0	0	0	0	0.1	0	0	0	0	0	0	0	0	0	0.9	0	0	0	0
45492	94394	6/13/2022 13:10	6/13/2022 13:20	6/13/2022	6	2022	13	1:10 PM														7			3		10	10	0	0	0	0	0	0	0	0	0	0	0	0	0	0.7	0	0	0.3	0	0	0	0
45492	94581	7/18/2022 11:21	7/18/2022 11:31	7/18/2022	7	2022	11	11:21 AM					3	1	3							1			1	1	10	10	0	0	0	0	0.3	0.1	0.3	0	0	0	0	0	0	0.1	0	0	0.1	0.1	0	0	0.3
45492	94582	7/18/2022 12:20	7/18/2022 12:30	7/18/2022	7	2022	12	12:20 PM														10					10	10	0	0	0	0	0	0	0	0	0	0	0	0	0	1	0	0	0	0	0	0	0
45492	94628	7/25/2022 10:47	7/25/2022 10:57	7/25/2022	7	2022	10	10:47 AM														10					10	10	0	0	0	0	0	0	0	0	0	0	0	0	0	1	0	0	0	0	0	0	0
45492	94631	7/25/2022 12:46	7/25/2022 12:56	7/25/2022	7	2022	12	12:46 PM					1			1		1				7					10	10	0	0	0	0	0.1	0	0	0.1	0	0.1	0	0	0	0.7	0	0	0	0	0	0	0.1
45492	94709	8/8/2022 10:52	8/8/2022 11:02	8/8/2022	8	2022	10	10:52 AM																		10	10	10	0	0	0	0	0	0	0	0	0	0	0	0	0	0	0	0	0	1	0	0	0
45492	94713	8/8/2022 12:34	8/8/2022 12:44	8/8/2022	8	2022	12	12:34 PM					1		2										2	5	10	10	0	0	0	0	0.1	0	0.2	0	0	0	0	0	0	0	0	0	0.2	0.5	0	0	0.1
45492	94756	8/15/2022 10:49	8/15/2022 10:59	8/15/2022	8	2022	10	10:49 AM							10												10	10	0	0	0	0	0	0	1	0	0	0	0	0	0	0	0	0	0	0	0	0	0
45492	94759	8/15/2022 12:43	8/15/2022 12:53	8/15/2022	8	2022	12	12:43 PM																	4	6	10	10	0	0	0	0	0	0	0	0	0	0	0	0	0	0	0	0	0.4	0.6	0	0	0
45492	94870	8/29/2022 11:18	8/29/2022 11:28	8/29/2022	8	2022	11	11:18 AM																	2	8	10	10	0	0	0	0	0	0	0	0	0	0	0	0	0	0	0	0	0.2	0.8	0	0	0
45492	94874	8/29/2022 12:35	8/29/2022 12:45	8/29/2022	8	2022	12	12:35 PM																		10	10	10	0	0	0	0	0	0	0	0	0	0	0	0	0	0	0	0	0	1	0	0	0
45492	94908	9/5/2022 11:28	9/5/2022 11:38	9/5/2022	9	2022	11	11:28 AM	1						5					1					3		10	10	0.1	0	0	0	0	0	0.5	0	0	0	0	0.1	0	0	0	0	0.3	0	0.1	0	0
45492	94910	9/5/2022 12:46	9/5/2022 12:56	9/5/2022	9	2022	12	12:46 PM						1	1										2	6	10	10	0	0	0	0	0	0.1	0.1	0	0	0	0	0	0	0	0	0	0.2	0.6	0	0	0
45492	94970	9/12/2022 10:57	9/12/2022 11:07	9/12/2022	9	2022	10	10:57 AM					8		2												10	10	0	0	0	0	0.8	0	0.2	0	0	0	0	0	0	0	0	0	0	0	0	0	0.8
45492	94974	9/12/2022 12:43	9/12/2022 12:53	9/12/2022	9	2022	12	12:43 PM					6		1	1									2		10	10	0	0	0	0	0.6	0	0.1	0.1	0	0	0	0	0	0	0	0	0.2	0	0	0	0.6
45492	95027	9/19/2022 10:25	9/19/2022 10:35	9/19/2022	9	2022	10	10:25 AM					6		3										1		10	10	0	0	0	0	0.6	0	0.3	0	0	0	0	0	0	0	0	0	0.1	0	0	0	0.6
45492	95030	9/19/2022 11:56	9/19/2022 12:06	9/19/2022	9	2022	11	11:56 AM							1										1	8	10	10	0	0	0	0	0	0	0.1	0	0	0	0	0	0	0	0	0	0.1	0.8	0	0	0
45492	95087	9/26/2022 10:15	9/26/2022 10:25	9/26/2022	9	2022	10	10:15 AM					9		1												10	10	0	0	0	0	0.9	0	0.1	0	0	0	0	0	0	0	0	0	0	0	0	0	0.9
45492	95091	9/26/2022 11:48	9/26/2022 11:58	9/26/2022	9	2022	11	11:48 AM					2		4							1				3	10	10	0	0	0	0	0.2	0	0.4	0	0	0	0	0	0	0.1	0	0	0	0.3	0	0	0.2
45492	95149	10/3/2022 10:50	10/3/2022 11:00	10/3/2022	10	2022	10	10:50 AM					1		4							1			1	3	10	10	0	0	0	0	0.1	0	0.4	0	0	0	0	0	0	0.1	0	0	0.1	0.3	0	0	0.1
45492	95150	10/3/2022 11:42	10/3/2022 11:52	10/3/2022	10	2022	11	11:42 AM					3		1											6	10	10	0	0	0	0	0.3	0	0.1	0	0	0	0	0	0	0	0	0	0	0.6	0	0	0.3
45492	95181	10/10/2022 11:00	10/10/2022 11:10	10/10/2022	10	2022	11	11:00 AM							1	1										8	10	10	0	0	0	0	0	0	0.1	0.1	0	0	0	0	0	0	0	0	0	0.8	0	0	0
45492	95182	10/10/2022 11:53	10/10/2022 12:03	10/10/2022	10	2022	11	11:53 AM							1						1				1	7	10	10	0	0	0	0	0	0	0.1	0	0	0	0	0	0.1	0	0	0	0.1	0.7	0	0	0
45492	95225	10/17/2022 12:51	10/17/2022 13:01	10/17/2022	10	2022	12	12:51 PM					1	4	3							1			1		10	10	0	0	0	0	0.1	0.4	0.3	0	0	0	0	0	0	0.1	0	0	0.1	0	0	0	0.1
45492	95319	10/31/2022 10:43	10/31/2022 10:53	10/31/2022	10	2022	10	10:43 AM							1										1	8	10	10	0	0	0	0	0	0	0.1	0	0	0	0	0	0	0	0	0	0.1	0.8	0	0	0
45492	95322	10/31/2022 11:47	10/31/2022 11:57	10/31/2022	10	2022	11	11:47 AM							2											8	10	10	0	0	0	0	0	0	0.2	0	0	0	0	0	0	0	0	0	0	0.8	0	0	0
45492	95330	10/24/2022 11:14	10/24/2022 11:24	10/24/2022	10	2022	11	11:14 AM													3					7	10	10	0	0	0	0	0	0	0	0	0	0	0	0	0.3	0	0	0	0	0.7	0	0	0
45492	95331	10/24/2022 12:29	10/24/2022 12:39	10/24/2022	10	2022	12	12:29 PM						1	1	1										7	10	10	0	0	0	0	0	0.1	0.1	0.1	0	0	0	0	0	0	0	0	0	0.7	0	0	0
45492	95373	11/7/2022 10:25	11/7/2022 10:35	11/7/2022	11	2022	10	10:25 AM							2							1				7	10	10	0	0	0	0	0	0	0.2	0	0	0	0	0	0	0.1	0	0	0	0.7	0	0	0
45492	95379	11/7/2022 12:56	11/7/2022 13:06	11/7/2022	11	2022	12	12:56 PM					1		6										1	2	10	10	0	0	0	0	0.1	0	0.6	0	0	0	0	0	0	0	0	0	0.1	0.2	0	0	0.1
45492	95424	11/14/2022 10:29	11/14/2022 10:39	11/14/2022	11	2022	10	10:29 AM					2		2										6		10	10	0	0	0	0	0.2	0	0.2	0	0	0	0	0	0	0	0	0	0.6	0	0	0	0.2
45492	95428	11/14/2022 11:56	11/14/2022 12:06	11/14/2022	11	2022	11	11:56 AM							1						2					7	10	10	0	0	0	0	0	0	0.1	0	0	0	0	0	0.2	0	0	0	0	0.7	0	0	0
45492	95469	11/21/2022 10:36	11/21/2022 10:46	11/21/2022	11	2022	10	10:36 AM							2						1					7	10	10	0	0	0	0	0	0	0.2	0	0	0	0	0	0.1	0	0	0	0	0.7	0	0	0
45492	95474	11/21/2022 11:44	11/21/2022 11:54	11/21/2022	11	2022	11	11:44 AM					4		1										1	4	10	10	0	0	0	0	0.4	0	0.1	0	0	0	0	0	0	0	0	0	0.1	0.4	0	0	0.4
45492	95539	12/5/2022 10:39	12/5/2022 10:49	12/5/2022	12	2022	10	10:39 AM							5					2		1			2		10	10	0	0	0	0	0	0	0.5	0	0	0	0	0.2	0	0.1	0	0	0.2	0	0	0	0
45492	95543	12/5/2022 11:24	12/5/2022 11:34	12/5/2022	12	2022	11	11:24 AM							1											9	10	10	0	0	0	0	0	0	0.1	0	0	0	0	0	0	0	0	0	0	0.9	0	0	0
45492	95563	12/12/2022 10:14	12/12/2022 10:24	12/12/2022	12	2022	10	10:14 AM	2				1	1											6		10	10	0.2	0	0	0	0.1	0.1	0	0	0	0	0	0	0	0	0	0	0.6	0	0.2	0	0.1
45492	95565	12/12/2022 11:46	12/12/2022 11:56	12/12/2022	12	2022	11	11:46 AM							1										7	2	10	10	0	0	0	0	0	0	0.1	0	0	0	0	0	0	0	0	0	0.7	0.2	0	0	0
45492	95598	12/19/2022 10:21	12/19/2022 10:31	12/19/2022	12	2022	10	10:21 AM							3										6	1	10	10	0	0	0	0	0	0	0.3	0	0	0	0	0	0	0	0	0	0.6	0.1	0	0	0
45492	95602	12/19/2022 11:23	12/19/2022 11:33	12/19/2022	12	2022	11	11:23 AM													1				1	8	10	10	0	0	0	0	0	0	0	0	0	0	0	0	0.1	0	0	0	0.1	0.8	0	0	0
45492	95632	1/2/2023 11:33	1/2/2023 11:43	1/2/2023	1	2023	11	11:33 AM			1				2						3				2	2	10	9	0	0	0.1	0	0	0	0.2	0	0	0	0	0	0.3	0	0	0	0.2	0.2	0	0	0
45492	95635	1/2/2023 12:23	1/2/2023 12:33	1/2/2023	1	2023	12	12:23 PM			1				5										4		10	9	0	0	0.1	0	0	0	0.5	0	0	0	0	0	0	0	0	0	0.4	0	0	0	0
45492	95658	1/9/2023 12:26	1/9/2023 12:36	1/9/2023	1	2023	12	12:26 PM	1				1		2										4	2	10	10	0.1	0	0	0	0.1	0	0.2	0	0	0	0	0	0	0	0	0	0.4	0.2	0.1	0	0.1
45492	95662	1/9/2023 13:19	1/9/2023 13:29	1/9/2023	1	2023	13	1:19 PM										1							3	6	10	10	0	0	0	0	0	0	0	0	0	0.1	0	0	0	0	0	0	0.3	0.6	0	0	0
45492	94472	7/2/2022 10:48	7/2/2022 10:58	7/2/2022	7	2022	10	10:48 AM	1				1		1	6									1		10	10	0.1	0	0	0	0.1	0	0.1	0.6	0	0	0	0	0	0	0	0	0.1	0	0.1	0	0.1
45492	94478	7/2/2022 12:46	7/2/2022 12:56	7/2/2022	7	2022	12	12:46 PM						3	1	4									2		10	10	0	0	0	0	0	0.3	0.1	0.4	0	0	0	0	0	0	0	0	0.2	0	0	0	0
45492	94492	7/4/2022 11:26	7/4/2022 11:36	7/4/2022	7	2022	11	11:26 AM																		10	10	10	0	0	0	0	0	0	0	0	0	0	0	0	0	0	0	0	0	1	0	0	0
45492	94493	7/4/2022 12:12	7/4/2022 12:22	7/4/2022	7	2022	12	12:12 PM					9													1	10	10	0	0	0	0	0.9	0	0	0	0	0	0	0	0	0	0	0	0	0.1	0	0	0.9
45492	94496	7/5/2022 10:45	7/5/2022 10:55	7/5/2022	7	2022	10	10:45 AM					2			1										7	10	10	0	0	0	0	0.2	0	0	0.1	0	0	0	0	0	0	0	0	0	0.7	0	0	0.2
45492	94501	7/5/2022 12:37	7/5/2022 12:47	7/5/2022	7	2022	12	12:37 PM					5		1											4	10	10	0	0	0	0	0.5	0	0.1	0	0	0	0	0	0	0	0	0	0	0.4	0	0	0.5
45492	94537	7/9/2022 11:27	7/9/2022 11:37	7/9/2022	7	2022	11	11:27 AM					3			7											10	10	0	0	0	0	0.3	0	0	0.7	0	0	0	0	0	0	0	0	0	0	0	0	0.3
45492	94538	7/9/2022 12:22	7/9/2022 12:32	7/9/2022	7	2022	12	12:22 PM					6	1	1										2		10	10	0	0	0	0	0.6	0.1	0.1	0	0	0	0	0	0	0	0	0	0.2	0	0	0	0.6
45492	94563	7/14/2022 10:58	7/14/2022 11:08	7/14/2022	7	2022	10	10:58 AM					1	5												4	10	10	0	0	0	0	0.1	0.5	0	0	0	0	0	0	0	0	0	0	0	0.4	0	0	0.1
45492	94568	7/14/2022 12:42	7/14/2022 12:52	7/14/2022	7	2022	12	12:42 PM																	3	7	10	10	0	0	0	0	0	0	0	0	0	0	0	0	0	0	0	0	0.3	0.7	0	0	0
45492	94573	7/16/2022 11:12	7/16/2022 11:22	7/16/2022	7	2022	11	11:12 AM							1	6									1	2	10	10	0	0	0	0	0	0	0.1	0.6	0	0	0	0	0	0	0	0	0.1	0.2	0	0	0
45492	94577	7/16/2022 12:43	7/16/2022 12:53	7/16/2022	7	2022	12	12:43 PM					1		1	2		1							2	3	10	10	0	0	0	0	0.1	0	0.1	0.2	0	0.1	0	0	0	0	0	0	0.2	0.3	0	0	0.1
45492	94602	7/22/2022 10:47	7/22/2022 10:57	7/22/2022	7	2022	10	10:47 AM					1		1	3									2	3	10	10	0	0	0	0	0.1	0	0.1	0.3	0	0	0	0	0	0	0	0	0.2	0.3	0	0	0.1
45492	94606	7/22/2022 12:03	7/22/2022 12:13	7/22/2022	7	2022	12	12:03 PM						1	1										2	6	10	10	0	0	0	0	0	0.1	0.1	0	0	0	0	0	0	0	0	0	0.2	0.6	0	0	0
45492	94610	7/23/2022 10:46	7/23/2022 10:56	7/23/2022	7	2022	10	10:46 AM					5		3										2		10	10	0	0	0	0	0.5	0	0.3	0	0	0	0	0	0	0	0	0	0.2	0	0	0	0.5
45492	94614	7/23/2022 12:04	7/23/2022 12:14	7/23/2022	7	2022	12	12:04 PM	1				5					1							1	2	10	10	0.1	0	0	0	0.5	0	0	0	0	0.1	0	0	0	0	0	0	0.1	0.2	0.1	0	0.5
45492	94643	7/30/2022 10:55	7/30/2022 11:05	7/30/2022	7	2022	10	10:55 AM					2												1	7	10	10	0	0	0	0	0.2	0	0	0	0	0	0	0	0	0	0	0	0.1	0.7	0	0	0.2
45492	94647	7/30/2022 12:22	7/30/2022 12:32	7/30/2022	7	2022	12	12:22 PM																		10	10	10	0	0	0	0	0	0	0	0	0	0	0	0	0	0	0	0	0	1	0	0	0
45492	94689	8/6/2022 10:40	8/6/2022 10:50	8/6/2022	8	2022	10	10:40 AM					5													5	10	10	0	0	0	0	0.5	0	0	0	0	0	0	0	0	0	0	0	0	0.5	0	0	0.5
45492	94693	8/6/2022 12:01	8/6/2022 12:11	8/6/2022	8	2022	12	12:01 PM					8		1	1											10	10	0	0	0	0	0.8	0	0.1	0.1	0	0	0	0	0	0	0	0	0	0	0	0	0.8
45492	94787	8/20/2022 11:05	8/20/2022 11:15	8/20/2022	8	2022	11	11:05 AM						1	1										8		10	10	0	0	0	0	0	0.1	0.1	0	0	0	0	0	0	0	0	0	0.8	0	0	0	0
45492	94791	8/20/2022 12:18	8/20/2022 12:28	8/20/2022	8	2022	12	12:18 PM		1			4		1										4		10	10	0	0.1	0	0	0.4	0	0.1	0	0	0	0	0	0	0	0	0	0.4	0	0	0.1	0.4
45492	94802	8/22/2022 10:43	8/22/2022 10:53	8/22/2022	8	2022	10	10:43 AM		6			3			1											10	10	0	0.6	0	0	0.3	0	0	0.1	0	0	0	0	0	0	0	0	0	0	0	0.6	0.3
45492	94806	8/22/2022 12:16	8/22/2022 12:26	8/22/2022	8	2022	12	12:16 PM					1					1							3	5	10	10	0	0	0	0	0.1	0	0	0	0	0.1	0	0	0	0	0	0	0.3	0.5	0	0	0.1
45492	94845	8/27/2022 10:57	8/27/2022 11:07	8/27/2022	8	2022	10	10:57 AM					3	4		2										1	10	10	0	0	0	0	0.3	0.4	0	0.2	0	0	0	0	0	0	0	0	0	0.1	0	0	0.3
45492	94849	8/27/2022 12:01	8/27/2022 12:11	8/27/2022	8	2022	12	12:01 PM		1															2	7	10	10	0	0.1	0	0	0	0	0	0	0	0	0	0	0	0	0	0	0.2	0.7	0	0.1	0
45492	94952	9/10/2022 10:52	9/10/2022 11:02	9/10/2022	9	2022	10	10:52 AM								4									1	5	10	10	0	0	0	0	0	0	0	0.4	0	0	0	0	0	0	0	0	0.1	0.5	0	0	0
45492	94955	9/10/2022 12:04	9/10/2022 12:14	9/10/2022	9	2022	12	12:04 PM							2					2						6	10	10	0	0	0	0	0	0	0.2	0	0	0	0	0.2	0	0	0	0	0	0.6	0	0	0
45492	95002	9/17/2022 10:44	9/17/2022 10:54	9/17/2022	9	2022	10	10:44 AM					6			2									2		10	10	0	0	0	0	0.6	0	0	0.2	0	0	0	0	0	0	0	0	0.2	0	0	0	0.6
45492	95006	9/17/2022 12:27	9/17/2022 12:37	9/17/2022	9	2022	12	12:27 PM								1										9	10	10	0	0	0	0	0	0	0	0.1	0	0	0	0	0	0	0	0	0	0.9	0	0	0
45492	95063	9/24/2022 10:40	9/24/2022 10:50	9/24/2022	9	2022	10	10:40 AM																		10	10	10	0	0	0	0	0	0	0	0	0	0	0	0	0	0	0	0	0	1	0	0	0
45492	95067	9/24/2022 12:03	9/24/2022 12:13	9/24/2022	9	2022	12	12:03 PM		1					1											8	10	10	0	0.1	0	0	0	0	0.1	0	0	0	0	0	0	0	0	0	0	0.8	0	0.1	0
45492	95122	10/1/2022 10:54	10/1/2022 11:04	10/1/2022	10	2022	10	10:54 AM																	1	9	10	10	0	0	0	0	0	0	0	0	0	0	0	0	0	0	0	0	0.1	0.9	0	0	0
45492	95126	10/1/2022 12:02	10/1/2022 12:12	10/1/2022	10	2022	12	12:02 PM																		10	10	10	0	0	0	0	0	0	0	0	0	0	0	0	0	0	0	0	0	1	0	0	0
45492	95254	10/21/2022 12:04	10/21/2022 12:14	10/21/2022	10	2022	12	12:04 PM								1									1	8	10	10	0	0	0	0	0	0	0	0.1	0	0	0	0	0	0	0	0	0.1	0.8	0	0	0
45492	95258	10/22/2022 11:01	10/22/2022 11:11	10/22/2022	10	2022	11	11:01 AM																		10	10	10	0	0	0	0	0	0	0	0	0	0	0	0	0	0	0	0	0	1	0	0	0
45492	95262	10/22/2022 12:03	10/22/2022 12:13	10/22/2022	10	2022	12	12:03 PM							6	2										2	10	10	0	0	0	0	0	0	0.6	0.2	0	0	0	0	0	0	0	0	0	0.2	0	0	0
45492	95290	10/28/2022 10:46	(blank)	10/28/2022	10	2022	10	10:46 AM							2											4	6	6	0	0	0	0	0	0	0.333333333	0	0	0	0	0	0	0	0	0	0	0.666666667	0	0	0
45492	95292	10/28/2022 10:55	10/28/2022 11:05	10/28/2022	10	2022	10	10:55 AM							3	7											10	10	0	0	0	0	0	0	0.3	0.7	0	0	0	0	0	0	0	0	0	0	0	0	0
45492	95295	10/28/2022 11:31	10/28/2022 11:40	10/28/2022	10	2022	11	11:31 AM							1												1	1	0	0	0	0	0	0	1	0	0	0	0	0	0	0	0	0	0	0	0	0	0
45492	95296	10/28/2022 12:10	10/28/2022 12:20	10/28/2022	10	2022	12	12:10 PM																		10	10	10	0	0	0	0	0	0	0	0	0	0	0	0	0	0	0	0	0	1	0	0	0
45492	95300	10/29/2022 10:49	10/29/2022 10:59	10/29/2022	10	2022	10	10:49 AM					4													6	10	10	0	0	0	0	0.4	0	0	0	0	0	0	0	0	0	0	0	0	0.6	0	0	0.4
45492	95304	10/29/2022 12:07	10/29/2022 12:17	10/29/2022	10	2022	12	12:07 PM																	1	9	10	10	0	0	0	0	0	0	0	0	0	0	0	0	0	0	0	0	0.1	0.9	0	0	0
45492	95340	11/4/2022 11:02	11/4/2022 11:12	11/4/2022	11	2022	11	11:02 AM						1		1										8	10	10	0	0	0	0	0	0.1	0	0.1	0	0	0	0	0	0	0	0	0	0.8	0	0	0
45492	95345	11/4/2022 12:15	11/4/2022 12:25	11/4/2022	11	2022	12	12:15 PM																		10	10	10	0	0	0	0	0	0	0	0	0	0	0	0	0	0	0	0	0	1	0	0	0
45492	95348	11/5/2022 10:59	11/5/2022 11:09	11/5/2022	11	2022	10	10:59 AM																		10	10	10	0	0	0	0	0	0	0	0	0	0	0	0	0	0	0	0	0	1	0	0	0
45492	95352	11/5/2022 12:19	11/5/2022 12:29	11/5/2022	11	2022	12	12:19 PM								3										7	10	10	0	0	0	0	0	0	0	0.3	0	0	0	0	0	0	0	0	0	0.7	0	0	0
45492	95400	11/12/2022 10:59	11/12/2022 11:09	11/12/2022	11	2022	10	10:59 AM					6													4	10	10	0	0	0	0	0.6	0	0	0	0	0	0	0	0	0	0	0	0	0.4	0	0	0.6
45492	95404	11/12/2022 12:03	11/12/2022 12:13	11/12/2022	11	2022	12	12:03 PM		1			3		3					1						2	10	10	0	0.1	0	0	0.3	0	0.3	0	0	0	0	0.1	0	0	0	0	0	0.2	0	0.1	0.3
45492	95483	11/26/2022 10:56	11/26/2022 11:06	11/26/2022	11	2022	10	10:56 AM			2				1	1					1					5	10	8	0	0	0.2	0	0	0	0.1	0.1	0	0	0	0	0.1	0	0	0	0	0.5	0	0	0
45492	95487	11/26/2022 13:38	11/26/2022 13:48	11/26/2022	11	2022	13	1:38 PM							1											9	10	10	0	0	0	0	0	0	0.1	0	0	0	0	0	0	0	0	0	0	0.9	0	0	0
45492	95523	12/3/2022 11:05	12/3/2022 11:15	12/3/2022	12	2022	11	11:05 AM						1											3	6	10	10	0	0	0	0	0	0.1	0	0	0	0	0	0	0	0	0	0	0.3	0.6	0	0	0
45492	95527	12/3/2022 14:33	12/3/2022 14:43	12/3/2022	12	2022	14	2:33 PM						1	1										3	5	10	10	0	0	0	0	0	0.1	0.1	0	0	0	0	0	0	0	0	0	0.3	0.5	0	0	0
45492	94553	7/12/2022 11:52	7/12/2022 12:02	7/12/2022	7	2022	11	11:52 AM								1						7			1		9	9	0	0	0	0	0	0	0	0.111111111	0	0	0	0	0	0.777777778	0	0	0.111111111	0	0	0	0
45492	94557	7/12/2022 12:39	7/12/2022 12:49	7/12/2022	7	2022	12	12:39 PM			2				2	2		2							1		9	7	0	0	0.222222222	0	0	0	0.222222222	0.222222222	0	0.222222222	0	0	0	0	0	0	0.111111111	0	0	0	0
45492	94588	7/19/2022 11:35	7/19/2022 11:45	7/19/2022	7	2022	11	11:35 AM			1				2	3									3		9	8	0	0	0.111111111	0	0	0	0.222222222	0.333333333	0	0	0	0	0	0	0	0	0.333333333	0	0	0	0
45492	94591	7/19/2022 12:16	7/19/2022 12:26	7/19/2022	7	2022	12	12:16 PM							3										5		8	8	0	0	0	0	0	0	0.375	0	0	0	0	0	0	0	0	0	0.625	0	0	0	0
45492	94767	8/16/2022 12:46	8/16/2022 12:56	8/16/2022	8	2022	12	12:46 PM							3					6					1		10	10	0	0	0	0	0	0	0.3	0	0	0	0	0.6	0	0	0	0	0.1	0	0	0	0
45492	94820	8/23/2022 12:05	8/23/2022 12:15	8/23/2022	8	2022	12	12:05 PM				1			2							6			1		10	9	0	0	0	0.1	0	0	0.2	0	0	0	0	0	0	0.6	0	0	0.1	0	0	0	0
45492	94824	8/23/2022 12:41	8/23/2022 12:51	8/23/2022	8	2022	12	12:41 PM	2																7		9	9	0.222222222	0	0	0	0	0	0	0	0	0	0	0	0	0	0	0	0.777777778	0	0.222222222	0	0
45492	94854	8/30/2022 11:37	8/30/2022 11:47	8/30/2022	8	2022	11	11:37 AM							3											7	10	10	0	0	0	0	0	0	0.3	0	0	0	0	0	0	0	0	0	0	0.7	0	0	0
45492	94858	8/30/2022 12:26	8/30/2022 12:36	8/30/2022	8	2022	12	12:26 PM																		10	10	10	0	0	0	0	0	0	0	0	0	0	0	0	0	0	0	0	0	1	0	0	0
45492	94915	9/6/2022 11:33	9/6/2022 11:43	9/6/2022	9	2022	11	11:33 AM													1				9		10	10	0	0	0	0	0	0	0	0	0	0	0	0	0.1	0	0	0	0.9	0	0	0	0
45492	94919	9/6/2022 12:19	9/6/2022 12:29	9/6/2022	9	2022	12	12:19 PM							1							7			2		10	10	0	0	0	0	0	0	0.1	0	0	0	0	0	0	0.7	0	0	0.2	0	0	0	0
45492	94977	9/13/2022 11:22	9/13/2022 11:32	9/13/2022	9	2022	11	11:22 AM							1										2	7	10	10	0	0	0	0	0	0	0.1	0	0	0	0	0	0	0	0	0	0.2	0.7	0	0	0
45492	94981	9/13/2022 12:00	9/13/2022 12:10	9/13/2022	9	2022	12	12:00 PM					3		3							2			2		10	10	0	0	0	0	0.3	0	0.3	0	0	0	0	0	0	0.2	0	0	0.2	0	0	0	0.3
45492	95038	9/20/2022 11:28	9/20/2022 11:38	9/20/2022	9	2022	11	11:28 AM							1						1				7		9	9	0	0	0	0	0	0	0.111111111	0	0	0	0	0	0.111111111	0	0	0	0.777777778	0	0	0	0
45492	95040	9/20/2022 12:17	9/20/2022 12:27	9/20/2022	9	2022	12	12:17 PM				1			1											8	10	9	0	0	0	0.1	0	0	0.1	0	0	0	0	0	0	0	0	0	0	0.8	0	0	0
45492	95096	9/27/2022 11:29	9/27/2022 11:39	9/27/2022	9	2022	11	11:29 AM							6							1			3		10	10	0	0	0	0	0	0	0.6	0	0	0	0	0	0	0.1	0	0	0.3	0	0	0	0
45492	95102	9/27/2022 12:37	9/27/2022 12:47	9/27/2022	9	2022	12	12:37 PM																		10	10	10	0	0	0	0	0	0	0	0	0	0	0	0	0	0	0	0	0	1	0	0	0
45492	95154	10/4/2022 11:10	10/4/2022 11:20	10/4/2022	10	2022	11	11:10 AM																		10	10	10	0	0	0	0	0	0	0	0	0	0	0	0	0	0	0	0	0	1	0	0	0
45492	95161	10/4/2022 12:27	10/4/2022 12:37	10/4/2022	10	2022	12	12:27 PM														10					10	10	0	0	0	0	0	0	0	0	0	0	0	0	0	1	0	0	0	0	0	0	0
45492	95227	10/18/2022 11:28	10/18/2022 11:38	10/18/2022	10	2022	11	11:28 AM																		10	10	10	0	0	0	0	0	0	0	0	0	0	0	0	0	0	0	0	0	1	0	0	0
45492	95230	10/18/2022 12:00	10/18/2022 12:10	10/18/2022	10	2022	12	12:00 PM					1		2	2										5	10	10	0	0	0	0	0.1	0	0.2	0.2	0	0	0	0	0	0	0	0	0	0.5	0	0	0.1
45492	95278	10/25/2022 11:44	10/25/2022 11:54	10/25/2022	10	2022	11	11:44 AM							2			1								7	10	10	0	0	0	0	0	0	0.2	0	0	0.1	0	0	0	0	0	0	0	0.7	0	0	0
45492	95281	10/25/2022 12:34	10/25/2022 12:44	10/25/2022	10	2022	12	12:34 PM							1	1		1								7	10	10	0	0	0	0	0	0	0.1	0.1	0	0.1	0	0	0	0	0	0	0	0.7	0	0	0
45492	95381	11/8/2022 12:02	11/8/2022 12:12	11/8/2022	11	2022	12	12:02 PM										1								9	10	10	0	0	0	0	0	0	0	0	0	0.1	0	0	0	0	0	0	0	0.9	0	0	0
45492	95435	11/15/2022 11:48	11/15/2022 11:58	11/15/2022	11	2022	11	11:48 AM							1	4					1				2	1	9	9	0	0	0	0	0	0	0.111111111	0.444444444	0	0	0	0	0.111111111	0	0	0	0.222222222	0.111111111	0	0	0
45492	95438	11/15/2022 12:11	11/15/2022 12:21	11/15/2022	11	2022	12	12:11 PM					4	1		1									4		10	10	0	0	0	0	0.4	0.1	0	0.1	0	0	0	0	0	0	0	0	0.4	0	0	0	0.4
45492	95500	11/29/2022 11:39	11/29/2022 11:49	11/29/2022	11	2022	11	11:39 AM														9			1		10	10	0	0	0	0	0	0	0	0	0	0	0	0	0	0.9	0	0	0.1	0	0	0	0
45492	95505	11/29/2022 12:32	11/29/2022 12:42	11/29/2022	11	2022	12	12:32 PM							1							1			8		10	10	0	0	0	0	0	0	0.1	0	0	0	0	0	0	0.1	0	0	0.8	0	0	0	0
45492	95607	12/20/2022 12:15	12/20/2022 12:25	12/20/2022	12	2022	12	12:15 PM					3			1			2							4	10	10	0	0	0	0	0.3	0	0	0.1	0	0	0.2	0	0	0	0	0	0	0.4	0	0	0.3
45492	94205	2/16/2022 16:02	2/16/2022 16:12	2/16/2022	2	2022	16	4:02 PM					8	1	1												10	10	0	0	0	0	0.8	0.1	0.1	0	0	0	0	0	0	0	0	0	0	0	0	0	0.8
45492	94207	2/18/2022 11:19	2/18/2022 11:29	2/18/2022	2	2022	11	11:19 AM	1	1					1							5			2		10	10	0.1	0.1	0	0	0	0	0.1	0	0	0	0	0	0	0.5	0	0	0.2	0	0.1	0.1	0
45492	94212	2/19/2022 15:16	2/19/2022 15:26	2/19/2022	2	2022	15	3:16 PM					3	3											4		10	10	0	0	0	0	0.3	0.3	0	0	0	0	0	0	0	0	0	0	0.4	0	0	0	0.3
45492	94213	2/22/2022 14:53	2/22/2022 15:03	2/22/2022	2	2022	14	2:53 PM					1								9						10	10	0	0	0	0	0.1	0	0	0	0	0	0	0	0.9	0	0	0	0	0	0	0	0.1
45492	94219	2/25/2022 11:14	2/25/2022 11:24	2/25/2022	2	2022	11	11:14 AM		1			6	1	1										1		10	10	0	0.1	0	0	0.6	0.1	0.1	0	0	0	0	0	0	0	0	0	0.1	0	0	0.1	0.6
45492	94223	2/25/2022 12:58	2/25/2022 13:08	2/25/2022	2	2022	12	12:58 PM	1				2	2							1	2			2		10	10	0.1	0	0	0	0.2	0.2	0	0	0	0	0	0	0.1	0.2	0	0	0.2	0	0.1	0	0.2
45492	94227	3/1/2022 13:34	3/1/2022 13:44	3/1/2022	3	2022	13	1:34 PM					8												2		10	10	0	0	0	0	0.8	0	0	0	0	0	0	0	0	0	0	0	0.2	0	0	0	0.8
45492	94229	3/3/2022 9:19	3/3/2022 9:29	3/3/2022	3	2022	9	9:19 AM							1					9							10	10	0	0	0	0	0	0	0.1	0	0	0	0	0.9	0	0	0	0	0	0	0	0	0
45492	94233	3/3/2022 14:35	3/3/2022 14:45	3/3/2022	3	2022	14	2:35 PM					5								1				4		10	10	0	0	0	0	0.5	0	0	0	0	0	0	0	0.1	0	0	0	0.4	0	0	0	0.5
45492	94238	4/4/2022 12:52	4/4/2022 13:02	4/4/2022	4	2022	12	12:52 PM					10														10	10	0	0	0	0	1	0	0	0	0	0	0	0	0	0	0	0	0	0	0	0	1
45492	94242	4/6/2022 10:22	4/6/2022 10:32	4/6/2022	4	2022	10	10:22 AM							6										4		10	10	0	0	0	0	0	0	0.6	0	0	0	0	0	0	0	0	0	0.4	0	0	0	0
45492	94246	4/7/2022 15:11	4/7/2022 15:21	4/7/2022	4	2022	15	3:11 PM							2											8	10	10	0	0	0	0	0	0	0.2	0	0	0	0	0	0	0	0	0	0	0.8	0	0	0
45492	94251	4/11/2022 14:43	4/11/2022 14:53	4/11/2022	4	2022	14	2:43 PM					2									2				6	10	10	0	0	0	0	0.2	0	0	0	0	0	0	0	0	0.2	0	0	0	0.6	0	0	0.2
45492	94256	4/13/2022 10:51	4/13/2022 11:01	4/13/2022	4	2022	10	10:51 AM																		10	10	10	0	0	0	0	0	0	0	0	0	0	0	0	0	0	0	0	0	1	0	0	0
45492	94259	4/14/2022 14:31	4/14/2022 14:41	4/14/2022	4	2022	14	2:31 PM	1						2							3	1		3		10	10	0.1	0	0	0	0	0	0.2	0	0	0	0	0	0	0.3	0.1	0	0.3	0	0.1	0	0
45492	94262	4/18/2022 12:17	4/18/2022 12:27	4/18/2022	4	2022	12	12:17 PM					9													1	10	10	0	0	0	0	0.9	0	0	0	0	0	0	0	0	0	0	0	0	0.1	0	0	0.9
45492	94268	4/19/2022 11:27	4/19/2022 11:37	4/19/2022	4	2022	11	11:27 AM					2		1										5	1	9	9	0	0	0	0	0.222222222	0	0.111111111	0	0	0	0	0	0	0	0	0	0.555555556	0.111111111	0	0	0.222222222
45492	94272	4/21/2022 11:08	4/21/2022 11:18	4/21/2022	4	2022	11	11:08 AM			2			1	1		1				1	2			2		10	8	0	0	0.2	0	0	0.1	0.1	0	0.1	0	0	0	0.1	0.2	0	0	0.2	0	0	0	0
45492	94284	4/27/2022 11:07	4/27/2022 11:17	4/27/2022	4	2022	11	11:07 AM		2										5						3	10	10	0	0.2	0	0	0	0	0	0	0	0	0	0.5	0	0	0	0	0	0.3	0	0.2	0
45492	94345	5/27/2022 10:53	5/27/2022 11:03	5/27/2022	5	2022	10	10:53 AM						1								2			3		6	6	0	0	0	0	0	0.166666667	0	0	0	0	0	0	0	0.333333333	0	0	0.5	0	0	0	0
45492	94776	8/19/2022 10:55	8/19/2022 11:05	8/19/2022	8	2022	10	10:55 AM							3					1					1	5	10	10	0	0	0	0	0	0	0.3	0	0	0	0	0.1	0	0	0	0	0.1	0.5	0	0	0
45492	95514	12/2/2022 11:08	12/2/2022 11:18	12/2/2022	12	2022	11	11:08 AM								2				2						6	10	10	0	0	0	0	0	0	0	0.2	0	0	0	0.2	0	0	0	0	0	0.6	0	0	0
45492	95650	1/6/2023 11:36	1/6/2023 11:46	1/6/2023	1	2023	11	11:36 AM					3					1							1	5	10	10	0	0	0	0	0.3	0	0	0	0	0.1	0	0	0	0	0	0	0.1	0.5	0	0	0.3
45492	94300	5/5/2022 11:29	5/5/2022 11:39	5/5/2022	5	2022	11	11:29 AM					1			6					2				1		10	10	0	0	0	0	0.1	0	0	0.6	0	0	0	0	0.2	0	0	0	0.1	0	0	0	0.1
45492	94301	5/5/2022 13:08	5/5/2022 13:18	5/5/2022	5	2022	13	1:08 PM								3								7			10	10	0	0	0	0	0	0	0	0.3	0	0	0	0	0	0	0	0.7	0	0	0	0	0
45492	94309	5/12/2022 12:06	5/12/2022 12:16	5/12/2022	5	2022	12	12:06 PM							1	2					2				2	2	9	9	0	0	0	0	0	0	0.111111111	0.222222222	0	0	0	0	0.222222222	0	0	0	0.222222222	0.222222222	0	0	0
45492	94321	5/19/2022 10:46	5/19/2022 10:56	5/19/2022	5	2022	10	10:46 AM																		9	9	9	0	0	0	0	0	0	0	0	0	0	0	0	0	0	0	0	0	1	0	0	0
45492	94325	5/19/2022 12:51	5/19/2022 13:01	5/19/2022	5	2022	12	12:51 PM													4				2	4	10	10	0	0	0	0	0	0	0	0	0	0	0	0	0.4	0	0	0	0.2	0.4	0	0	0
45492	94338	5/26/2022 10:46	5/26/2022 10:56	5/26/2022	5	2022	10	10:46 AM													3					7	10	10	0	0	0	0	0	0	0	0	0	0	0	0	0.3	0	0	0	0	0.7	0	0	0
45492	94341	5/26/2022 12:36	5/26/2022 12:46	5/26/2022	5	2022	12	12:36 PM													2				1	7	10	10	0	0	0	0	0	0	0	0	0	0	0	0	0.2	0	0	0	0.1	0.7	0	0	0
45492	94354	6/2/2022 10:39	6/2/2022 10:49	6/2/2022	6	2022	10	10:39 AM							1											9	10	10	0	0	0	0	0	0	0.1	0	0	0	0	0	0	0	0	0	0	0.9	0	0	0
45492	94359	6/2/2022 12:38	6/2/2022 12:48	6/2/2022	6	2022	12	12:38 PM						1	1											8	10	10	0	0	0	0	0	0.1	0.1	0	0	0	0	0	0	0	0	0	0	0.8	0	0	0
45492	94406	6/16/2022 10:40	6/16/2022 10:50	6/16/2022	6	2022	10	10:40 AM	1				1		2	2									3	1	10	10	0.1	0	0	0	0.1	0	0.2	0.2	0	0	0	0	0	0	0	0	0.3	0.1	0.1	0	0.1
45492	94411	6/16/2022 13:05	6/16/2022 13:15	6/16/2022	6	2022	13	1:05 PM					1		1	3									1	4	10	10	0	0	0	0	0.1	0	0.1	0.3	0	0	0	0	0	0	0	0	0.1	0.4	0	0	0.1
45492	94441	6/23/2022 10:44	6/23/2022 10:54	6/23/2022	6	2022	10	10:44 AM						2		4										4	10	10	0	0	0	0	0	0.2	0	0.4	0	0	0	0	0	0	0	0	0	0.4	0	0	0
45492	94444	6/23/2022 12:24	6/23/2022 12:34	6/23/2022	6	2022	12	12:24 PM								6										4	10	10	0	0	0	0	0	0	0	0.6	0	0	0	0	0	0	0	0	0	0.4	0	0	0
45492	94456	6/30/2022 10:23	6/30/2022 10:33	6/30/2022	6	2022	10	10:23 AM					4	5											1		10	10	0	0	0	0	0.4	0.5	0	0	0	0	0	0	0	0	0	0	0.1	0	0	0	0.4
45492	94460	6/30/2022 12:28	6/30/2022 12:38	6/30/2022	6	2022	12	12:28 PM					4			1									1	4	10	10	0	0	0	0	0.4	0	0	0.1	0	0	0	0	0	0	0	0	0.1	0.4	0	0	0.4
45492	94506	7/7/2022 10:32	7/7/2022 10:42	7/7/2022	7	2022	10	10:32 AM					2		1											7	10	10	0	0	0	0	0.2	0	0.1	0	0	0	0	0	0	0	0	0	0	0.7	0	0	0.2
45492	94509	7/7/2022 12:30	7/7/2022 12:40	7/7/2022	7	2022	12	12:30 PM								7						1			2		10	10	0	0	0	0	0	0	0	0.7	0	0	0	0	0	0.1	0	0	0.2	0	0	0	0
45492	94594	7/21/2022 11:10	7/21/2022 11:20	7/21/2022	7	2022	11	11:10 AM					1		3	3									3		10	10	0	0	0	0	0.1	0	0.3	0.3	0	0	0	0	0	0	0	0	0.3	0	0	0	0.1
45492	94598	7/21/2022 12:44	7/21/2022 12:54	7/21/2022	7	2022	12	12:44 PM														6			2	2	10	10	0	0	0	0	0	0	0	0	0	0	0	0	0	0.6	0	0	0.2	0.2	0	0	0
45492	94635	7/28/2022 11:04	7/28/2022 11:14	7/28/2022	7	2022	11	11:04 AM																		10	10	10	0	0	0	0	0	0	0	0	0	0	0	0	0	0	0	0	0	1	0	0	0
45492	94638	7/28/2022 12:32	7/28/2022 12:42	7/28/2022	7	2022	12	12:32 PM																		9	9	9	0	0	0	0	0	0	0	0	0	0	0	0	0	0	0	0	0	1	0	0	0
45492	94673	8/4/2022 10:46	8/4/2022 10:56	8/4/2022	8	2022	10	10:46 AM	1	1					4	3				1							10	10	0.1	0.1	0	0	0	0	0.4	0.3	0	0	0	0.1	0	0	0	0	0	0	0.1	0.1	0
45492	94677	8/4/2022 12:50	8/4/2022 13:00	8/4/2022	8	2022	12	12:50 PM																		10	10	10	0	0	0	0	0	0	0	0	0	0	0	0	0	0	0	0	0	1	0	0	0
45492	94721	8/11/2022 10:34	8/11/2022 10:44	8/11/2022	8	2022	10	10:34 AM						1	2	4		1		1							9	9	0	0	0	0	0	0.111111111	0.222222222	0.444444444	0	0.111111111	0	0.111111111	0	0	0	0	0	0	0	0	0
45492	94725	8/11/2022 12:46	8/11/2022 12:56	8/11/2022	8	2022	12	12:46 PM					2					1			2	1			2	2	10	10	0	0	0	0	0.2	0	0	0	0	0.1	0	0	0.2	0.1	0	0	0.2	0.2	0	0	0.2
45492	94731	8/12/2022 11:30	8/12/2022 11:40	8/12/2022	8	2022	11	11:30 AM						3	2							1			3	1	10	10	0	0	0	0	0	0.3	0.2	0	0	0	0	0	0	0.1	0	0	0.3	0.1	0	0	0
45492	94737	8/12/2022 12:38	8/12/2022 12:48	8/12/2022	8	2022	12	12:38 PM														7				3	10	10	0	0	0	0	0	0	0	0	0	0	0	0	0	0.7	0	0	0	0.3	0	0	0
45492	94768	8/18/2022 10:19	8/18/2022 10:29	8/18/2022	8	2022	10	10:19 AM					5													5	10	10	0	0	0	0	0.5	0	0	0	0	0	0	0	0	0	0	0	0	0.5	0	0	0.5
45492	94773	8/18/2022 12:45	8/18/2022 12:55	8/18/2022	8	2022	12	12:45 PM							1										7	2	10	10	0	0	0	0	0	0	0.1	0	0	0	0	0	0	0	0	0	0.7	0.2	0	0	0
45492	94826	8/25/2022 10:23	8/25/2022 10:33	8/25/2022	8	2022	10	10:23 AM							1										2	7	10	10	0	0	0	0	0	0	0.1	0	0	0	0	0	0	0	0	0	0.2	0.7	0	0	0
45492	94831	8/25/2022 12:21	8/25/2022 12:31	8/25/2022	8	2022	12	12:21 PM					5	1				1							2	1	10	10	0	0	0	0	0.5	0.1	0	0	0	0.1	0	0	0	0	0	0	0.2	0.1	0	0	0.5
45492	94877	9/1/2022 11:22	9/1/2022 11:32	9/1/2022	9	2022	11	11:22 AM	1						1											8	10	10	0.1	0	0	0	0	0	0.1	0	0	0	0	0	0	0	0	0	0	0.8	0.1	0	0
45492	94881	9/1/2022 13:12	9/1/2022 13:22	9/1/2022	9	2022	13	1:12 PM					3		1										1	5	10	10	0	0	0	0	0.3	0	0.1	0	0	0	0	0	0	0	0	0	0.1	0.5	0	0	0.3
45492	94886	9/2/2022 11:06	9/2/2022 11:16	9/2/2022	9	2022	11	11:06 AM	2				5		1										2		10	10	0.2	0	0	0	0.5	0	0.1	0	0	0	0	0	0	0	0	0	0.2	0	0.2	0	0.5
45492	94888	9/2/2022 11:43	9/2/2022 11:53	9/2/2022	9	2022	11	11:43 AM																	2	8	10	10	0	0	0	0	0	0	0	0	0	0	0	0	0	0	0	0	0.2	0.8	0	0	0
45492	94893	9/2/2022 12:43	9/2/2022 12:53	9/2/2022	9	2022	12	12:43 PM					3		2	1									4		10	10	0	0	0	0	0.3	0	0.2	0.1	0	0	0	0	0	0	0	0	0.4	0	0	0	0.3
45492	94927	9/8/2022 10:50	9/8/2022 11:00	9/8/2022	9	2022	10	10:50 AM					7			1										2	10	10	0	0	0	0	0.7	0	0	0.1	0	0	0	0	0	0	0	0	0	0.2	0	0	0.7
45492	94930	9/8/2022 12:24	9/8/2022 12:34	9/8/2022	9	2022	12	12:24 PM					1		2							6			1		10	10	0	0	0	0	0.1	0	0.2	0	0	0	0	0	0	0.6	0	0	0.1	0	0	0	0.1
45492	94985	9/15/2022 10:56	9/15/2022 11:06	9/15/2022	9	2022	10	10:56 AM					1													8	9	9	0	0	0	0	0.111111111	0	0	0	0	0	0	0	0	0	0	0	0	0.888888889	0	0	0.111111111
45492	94990	9/15/2022 12:54	9/15/2022 13:04	9/15/2022	9	2022	12	12:54 PM							3	4		1				2					10	10	0	0	0	0	0	0	0.3	0.4	0	0.1	0	0	0	0.2	0	0	0	0	0	0	0
45492	95044	9/22/2022 10:41	9/22/2022 10:51	9/22/2022	9	2022	10	10:41 AM							2	1									5	1	9	9	0	0	0	0	0	0	0.222222222	0.111111111	0	0	0	0	0	0	0	0	0.555555556	0.111111111	0	0	0
45492	95047	9/22/2022 12:08	9/22/2022 12:18	9/22/2022	9	2022	12	12:08 PM	1				1		4	3										1	10	10	0.1	0	0	0	0.1	0	0.4	0.3	0	0	0	0	0	0	0	0	0	0.1	0.1	0	0.1
45492	95103	9/29/2022 10:50	9/29/2022 11:00	9/29/2022	9	2022	10	10:50 AM	1				2		2										1	4	10	10	0.1	0	0	0	0.2	0	0.2	0	0	0	0	0	0	0	0	0	0.1	0.4	0.1	0	0.2
45492	95107	9/29/2022 12:41	9/29/2022 12:51	9/29/2022	9	2022	12	12:41 PM							2	2						3				3	10	10	0	0	0	0	0	0	0.2	0.2	0	0	0	0	0	0.3	0	0	0	0.3	0	0	0
45492	95162	10/6/2022 10:58	10/6/2022 11:08	10/6/2022	10	2022	10	10:58 AM							2						1				1	6	10	10	0	0	0	0	0	0	0.2	0	0	0	0	0	0.1	0	0	0	0.1	0.6	0	0	0
45492	95167	10/6/2022 12:42	10/6/2022 12:52	10/6/2022	10	2022	12	12:42 PM	1					1	3	4						1					10	10	0.1	0	0	0	0	0.1	0.3	0.4	0	0	0	0	0	0.1	0	0	0	0	0.1	0	0
45492	95194	10/11/2022 11:00	10/11/2022 11:10	10/11/2022	10	2022	11	11:00 AM						2	1	3		2								2	10	10	0	0	0	0	0	0.2	0.1	0.3	0	0.2	0	0	0	0	0	0	0	0.2	0	0	0
45492	95201	10/11/2022 12:45	10/11/2022 12:55	10/11/2022	10	2022	12	12:45 PM												1					1	8	10	10	0	0	0	0	0	0	0	0	0	0	0	0.1	0	0	0	0	0.1	0.8	0	0	0
45492	95202	10/13/2022 10:37	10/13/2022 10:47	10/13/2022	10	2022	10	10:37 AM	1				6		3												10	10	0.1	0	0	0	0.6	0	0.3	0	0	0	0	0	0	0	0	0	0	0	0.1	0	0.6
45492	95207	10/13/2022 12:26	10/13/2022 12:36	10/13/2022	10	2022	12	12:26 PM						8		1										1	10	10	0	0	0	0	0	0.8	0	0.1	0	0	0	0	0	0	0	0	0	0.1	0	0	0
45492	95242	10/20/2022 10:29	10/20/2022 10:39	10/20/2022	10	2022	10	10:29 AM								7				3							10	10	0	0	0	0	0	0	0	0.7	0	0	0	0.3	0	0	0	0	0	0	0	0	0
45492	95246	10/20/2022 13:33	10/20/2022 13:43	10/20/2022	10	2022	13	1:33 PM					1	2	2							1			4		10	10	0	0	0	0	0.1	0.2	0.2	0	0	0	0	0	0	0.1	0	0	0.4	0	0	0	0.1
45492	95250	10/21/2022 10:51	10/21/2022 11:01	10/21/2022	10	2022	10	10:51 AM							5										5		10	10	0	0	0	0	0	0	0.5	0	0	0	0	0	0	0	0	0	0.5	0	0	0	0
45492	95282	10/27/2022 10:28	10/27/2022 10:38	10/27/2022	10	2022	10	10:28 AM						1	1										3	5	10	10	0	0	0	0	0	0.1	0.1	0	0	0	0	0	0	0	0	0	0.3	0.5	0	0	0
45492	95286	10/27/2022 12:11	10/27/2022 12:21	10/27/2022	10	2022	12	12:11 PM								5				5							10	10	0	0	0	0	0	0	0	0.5	0	0	0	0.5	0	0	0	0	0	0	0	0	0
45492	95324	11/3/2022 10:45	11/3/2022 10:55	11/3/2022	11	2022	10	10:45 AM				1		2	3					1					2		9	8	0	0	0	0.111111111	0	0.222222222	0.333333333	0	0	0	0	0.111111111	0	0	0	0	0.222222222	0	0	0	0
45492	95336	11/3/2022 12:48	11/3/2022 12:58	11/3/2022	11	2022	12	12:48 PM													1					9	10	10	0	0	0	0	0	0	0	0	0	0	0	0	0.1	0	0	0	0	0.9	0	0	0
45492	95385	11/10/2022 10:31	11/10/2022 10:41	11/10/2022	11	2022	10	10:31 AM					1	5	3	1											10	10	0	0	0	0	0.1	0.5	0.3	0.1	0	0	0	0	0	0	0	0	0	0	0	0	0.1
45492	95388	11/10/2022 12:41	11/10/2022 12:51	11/10/2022	11	2022	12	12:41 PM												2						6	8	8	0	0	0	0	0	0	0	0	0	0	0	0.25	0	0	0	0	0	0.75	0	0	0
45492	95440	11/17/2022 10:27	11/17/2022 10:37	11/17/2022	11	2022	10	10:27 AM	1				1			1						3			2		8	8	0.125	0	0	0	0.125	0	0	0.125	0	0	0	0	0	0.375	0	0	0.25	0	0.125	0	0.125
45492	95444	11/17/2022 12:52	11/17/2022 13:02	11/17/2022	11	2022	12	12:52 PM					5			5											10	10	0	0	0	0	0.5	0	0	0.5	0	0	0	0	0	0	0	0	0	0	0	0	0.5
45492	95506	12/1/2022 10:22	12/1/2022 10:32	12/1/2022	12	2022	10	10:22 AM	2	3					3	2											10	10	0.2	0.3	0	0	0	0	0.3	0.2	0	0	0	0	0	0	0	0	0	0	0.2	0.3	0
45492	95510	12/1/2022 13:25	12/1/2022 13:35	12/1/2022	12	2022	13	1:25 PM						7	1					2							10	10	0	0	0	0	0	0.7	0.1	0	0	0	0	0.2	0	0	0	0	0	0	0	0	0
45492	95555	12/8/2022 10:30	12/8/2022 10:40	12/8/2022	12	2022	10	10:30 AM																	10		10	10	0	0	0	0	0	0	0	0	0	0	0	0	0	0	0	0	1	0	0	0	0
45492	95559	12/8/2022 13:04	12/8/2022 13:14	12/8/2022	12	2022	13	1:04 PM							1	1						4			4		10	10	0	0	0	0	0	0	0.1	0.1	0	0	0	0	0	0.4	0	0	0.4	0	0	0	0
45492	95579	12/15/2022 10:57	12/15/2022 11:07	12/15/2022	12	2022	10	10:57 AM								2				3					5		10	10	0	0	0	0	0	0	0	0.2	0	0	0	0.3	0	0	0	0	0.5	0	0	0	0
45492	95583	12/15/2022 13:07	12/15/2022 13:17	12/15/2022	12	2022	13	1:07 PM					4	2	1	1						1			1		10	10	0	0	0	0	0.4	0.2	0.1	0.1	0	0	0	0	0	0.1	0	0	0.1	0	0	0	0.4
45492	95627	12/29/2022 13:10	12/29/2022 13:20	12/29/2022	12	2022	13	1:10 PM			1			1	3											3	8	7	0	0	0.125	0	0	0.125	0.375	0	0	0	0	0	0	0	0	0	0	0.375	0	0	0
45492	95646	1/5/2023 13:12	1/5/2023 13:22	1/5/2023	1	2023	13	1:12 PM					8													2	10	10	0	0	0	0	0.8	0	0	0	0	0	0	0	0	0	0	0	0	0.2	0	0	0.8
45492	95674	1/19/2023 11:26	1/19/2023 11:36	1/19/2023	1	2023	11	11:26 AM	1		1				2					3		2			1		10	9	0.1	0	0.1	0	0	0	0.2	0	0	0	0	0.3	0	0.2	0	0	0.1	0	0.111111111	0	0
45492	95678	1/26/2023 12:40	1/26/2023 12:50	1/26/2023	1	2023	12	12:40 PM								1									9		10	10	0	0	0	0	0	0	0	0.1	0	0	0	0	0	0	0	0	0.9	0	0	0	0
45493	94398	6/15/2022 10:36	6/15/2022 10:46	6/15/2022	6	2022	10	10:36 AM							1	2						1			5		9	9	0	0	0	0	0	0	0.111111111	0.222222222	0	0	0	0	0	0.111111111	0	0	0.555555556	0	0	0	0
45493	94405	6/15/2022 12:50	6/15/2022 13:00	6/15/2022	6	2022	12	12:50 PM					1		2	1		1							5		10	10	0	0	0	0	0.1	0	0.2	0.1	0	0.1	0	0	0	0	0	0	0.5	0	0	0	0.1
45493	94435	6/22/2022 11:32	6/22/2022 11:42	6/22/2022	6	2022	11	11:32 AM							1	3									6		10	10	0	0	0	0	0	0	0.1	0.3	0	0	0	0	0	0	0	0	0.6	0	0	0	0
45493	94439	6/22/2022 12:45	6/22/2022 12:55	6/22/2022	6	2022	12	12:45 PM							1	6									3		10	10	0	0	0	0	0	0	0.1	0.6	0	0	0	0	0	0	0	0	0.3	0	0	0	0
45493	94451	6/29/2022 11:20	6/29/2022 11:30	6/29/2022	6	2022	11	11:20 AM								10											10	10	0	0	0	0	0	0	0	1	0	0	0	0	0	0	0	0	0	0	0	0	0
45493	94454	6/29/2022 12:35	6/29/2022 12:45	6/29/2022	6	2022	12	12:35 PM								10											10	10	0	0	0	0	0	0	0	1	0	0	0	0	0	0	0	0	0	0	0	0	0
45493	94464	7/6/2022 10:40	7/6/2022 10:50	7/6/2022	7	2022	10	10:40 AM							1	9											10	10	0	0	0	0	0	0	0.1	0.9	0	0	0	0	0	0	0	0	0	0	0	0	0
45493	94469	7/6/2022 12:13	7/6/2022 12:23	7/6/2022	7	2022	12	12:13 PM						2	4	1									3		10	10	0	0	0	0	0	0.2	0.4	0.1	0	0	0	0	0	0	0	0	0.3	0	0	0	0
45493	94522	7/13/2022 10:52	7/13/2022 11:02	7/13/2022	7	2022	10	10:52 AM							1	9											10	10	0	0	0	0	0	0	0.1	0.9	0	0	0	0	0	0	0	0	0	0	0	0	0
45493	94558	7/13/2022 12:11	7/13/2022 12:21	7/13/2022	7	2022	12	12:11 PM						2	2			1				3			2		10	10	0	0	0	0	0	0.2	0.2	0	0	0.1	0	0	0	0.3	0	0	0.2	0	0	0	0
45493	94618	7/27/2022 11:16	7/27/2022 11:26	7/27/2022	7	2022	11	11:16 AM								8									2		10	10	0	0	0	0	0	0	0	0.8	0	0	0	0	0	0	0	0	0.2	0	0	0	0
45493	94625	7/27/2022 12:55	7/27/2022 13:05	7/27/2022	7	2022	12	12:55 PM								6		1							3		10	10	0	0	0	0	0	0	0	0.6	0	0.1	0	0	0	0	0	0	0.3	0	0	0	0
45493	94665	8/3/2022 11:03	8/3/2022 11:13	8/3/2022	8	2022	11	11:03 AM					2		2	5									1		10	10	0	0	0	0	0.2	0	0.2	0.5	0	0	0	0	0	0	0	0	0.1	0	0	0	0.2
45493	94672	8/3/2022 12:58	8/3/2022 13:08	8/3/2022	8	2022	12	12:58 PM							1	5									4		10	10	0	0	0	0	0	0	0.1	0.5	0	0	0	0	0	0	0	0	0.4	0	0	0	0
45493	94697	8/10/2022 10:49	8/10/2022 10:59	8/10/2022	8	2022	10	10:49 AM								9									1		10	10	0	0	0	0	0	0	0	0.9	0	0	0	0	0	0	0	0	0.1	0	0	0	0
45493	94720	8/10/2022 12:42	8/10/2022 12:52	8/10/2022	8	2022	12	12:42 PM								10											10	10	0	0	0	0	0	0	0	1	0	0	0	0	0	0	0	0	0	0	0	0	0
45493	94739	8/17/2022 10:57	8/17/2022 11:07	8/17/2022	8	2022	10	10:57 AM							1	9											10	10	0	0	0	0	0	0	0.1	0.9	0	0	0	0	0	0	0	0	0	0	0	0	0
45493	94745	8/17/2022 12:53	8/17/2022 13:03	8/17/2022	8	2022	12	12:53 PM								9											9	9	0	0	0	0	0	0	0	1	0	0	0	0	0	0	0	0	0	0	0	0	0
45493	94810	8/24/2022 10:47	8/24/2022 10:57	8/24/2022	8	2022	10	10:47 AM					1			7									2		10	10	0	0	0	0	0.1	0	0	0.7	0	0	0	0	0	0	0	0	0.2	0	0	0	0.1
45493	94815	8/24/2022 12:18	8/24/2022 12:28	8/24/2022	8	2022	12	12:18 PM						6	2										2		10	10	0	0	0	0	0	0.6	0.2	0	0	0	0	0	0	0	0	0	0.2	0	0	0	0
45493	94862	8/31/2022 11:02	8/31/2022 11:12	8/31/2022	8	2022	11	11:02 AM							1	8											9	9	0	0	0	0	0	0	0.111111111	0.888888889	0	0	0	0	0	0	0	0	0	0	0	0	0
45493	94865	8/31/2022 12:10	8/31/2022 12:20	8/31/2022	8	2022	12	12:10 PM					4	2				1							3		10	10	0	0	0	0	0.4	0.2	0	0	0	0.1	0	0	0	0	0	0	0.3	0	0	0	0.4
45493	94894	9/7/2022 10:46	9/7/2022 10:56	9/7/2022	9	2022	10	10:46 AM							1	4						2			3		10	10	0	0	0	0	0	0	0.1	0.4	0	0	0	0	0	0.2	0	0	0.3	0	0	0	0
45493	94923	9/7/2022 12:33	9/7/2022 12:43	9/7/2022	9	2022	12	12:33 PM					1		1	6									2		10	10	0	0	0	0	0.1	0	0.1	0.6	0	0	0	0	0	0	0	0	0.2	0	0	0	0.1
45493	94945	9/14/2022 10:54	9/14/2022 11:04	9/14/2022	9	2022	10	10:54 AM					2	6	1										1		10	10	0	0	0	0	0.2	0.6	0.1	0	0	0	0	0	0	0	0	0	0.1	0	0	0	0.2
45493	94950	9/14/2022 12:26	9/14/2022 12:36	9/14/2022	9	2022	12	12:26 PM							1										2	6	9	9	0	0	0	0	0	0	0.111111111	0	0	0	0	0	0	0	0	0	0.222222222	0.666666667	0	0	0
45493	95013	9/21/2022 11:24	9/21/2022 11:34	9/21/2022	9	2022	11	11:24 AM								7					3						10	10	0	0	0	0	0	0	0	0.7	0	0	0	0	0.3	0	0	0	0	0	0	0	0
45493	95014	9/21/2022 12:08	9/21/2022 12:18	9/21/2022	9	2022	12	12:08 PM								4					4	1				1	10	10	0	0	0	0	0	0	0	0.4	0	0	0	0	0.4	0.1	0	0	0	0.1	0	0	0
45493	95073	9/28/2022 11:29	9/28/2022 11:39	9/28/2022	9	2022	11	11:29 AM							6						3				1		10	10	0	0	0	0	0	0	0.6	0	0	0	0	0	0.3	0	0	0	0.1	0	0	0	0
45493	95075	9/28/2022 12:12	9/28/2022 12:22	9/28/2022	9	2022	12	12:12 PM							1	1					5					2	9	9	0	0	0	0	0	0	0.111111111	0.111111111	0	0	0	0	0.555555556	0	0	0	0	0.222222222	0	0	0
45493	95132	10/5/2022 11:12	10/5/2022 11:22	10/5/2022	10	2022	11	11:12 AM						10													10	10	0	0	0	0	0	1	0	0	0	0	0	0	0	0	0	0	0	0	0	0	0
45493	95137	10/5/2022 12:56	10/5/2022 13:06	10/5/2022	10	2022	12	12:56 PM							1	9											10	10	0	0	0	0	0	0	0.1	0.9	0	0	0	0	0	0	0	0	0	0	0	0	0
45493	95186	10/12/2022 11:06	10/12/2022 11:16	10/12/2022	10	2022	11	11:06 AM								7		1				2					10	10	0	0	0	0	0	0	0	0.7	0	0.1	0	0	0	0.2	0	0	0	0	0	0	0
45493	95193	10/12/2022 12:52	10/12/2022 13:02	10/12/2022	10	2022	12	12:52 PM						3	1	5									1		10	10	0	0	0	0	0	0.3	0.1	0.5	0	0	0	0	0	0	0	0	0.1	0	0	0	0
45493	95235	10/19/2022 11:05	10/19/2022 11:15	10/19/2022	10	2022	11	11:05 AM	1						4						5						10	10	0.1	0	0	0	0	0	0.4	0	0	0	0	0	0.5	0	0	0	0	0	0.1	0	0
45493	95241	10/19/2022 12:48	10/19/2022 12:58	10/19/2022	10	2022	12	12:48 PM													9	1					10	10	0	0	0	0	0	0	0	0	0	0	0	0	0.9	0.1	0	0	0	0	0	0	0
45493	95268	10/26/2022 11:09	10/26/2022 11:19	10/26/2022	10	2022	11	11:09 AM														9			1		10	10	0	0	0	0	0	0	0	0	0	0	0	0	0	0.9	0	0	0.1	0	0	0	0
45493	95270	10/26/2022 12:38	10/26/2022 12:48	10/26/2022	10	2022	12	12:38 PM													10						10	10	0	0	0	0	0	0	0	0	0	0	0	0	1	0	0	0	0	0	0	0	0
45493	95356	11/9/2022 10:54	11/9/2022 11:04	11/9/2022	11	2022	10	10:54 AM						8	1						1						10	10	0	0	0	0	0	0.8	0.1	0	0	0	0	0	0.1	0	0	0	0	0	0	0	0
45493	95362	11/9/2022 12:35	11/9/2022 12:45	11/9/2022	11	2022	12	12:35 PM							1	2		1			1	5					10	10	0	0	0	0	0	0	0.1	0.2	0	0.1	0	0	0.1	0.5	0	0	0	0	0	0	0
45493	95409	11/16/2022 11:11	11/16/2022 11:21	11/16/2022	11	2022	11	11:11 AM							1						6	2					9	9	0	0	0	0	0	0	0.111111111	0	0	0	0	0	0.666666667	0.222222222	0	0	0	0	0	0	0
45493	95412	11/16/2022 12:18	11/16/2022 12:28	11/16/2022	11	2022	12	12:18 PM						10													10	10	0	0	0	0	0	1	0	0	0	0	0	0	0	0	0	0	0	0	0	0	0
45493	95477	11/23/2022 11:38	11/23/2022 11:48	11/23/2022	11	2022	11	11:38 AM			3				1						2				1	3	10	7	0	0	0.3	0	0	0	0.1	0	0	0	0	0	0.2	0	0	0	0.1	0.3	0	0	0
45493	95482	11/23/2022 12:48	11/23/2022 12:58	11/23/2022	11	2022	12	12:48 PM								1					6				3		10	10	0	0	0	0	0	0	0	0.1	0	0	0	0	0.6	0	0	0	0.3	0	0	0	0
45493	95491	11/30/2022 10:54	11/30/2022 11:04	11/30/2022	11	2022	10	10:54 AM						10													10	10	0	0	0	0	0	1	0	0	0	0	0	0	0	0	0	0	0	0	0	0	0
45493	95498	11/30/2022 12:42	11/30/2022 12:52	11/30/2022	11	2022	12	12:42 PM						3							5	2					10	10	0	0	0	0	0	0.3	0	0	0	0	0	0	0.5	0.2	0	0	0	0	0	0	0
45493	95547	12/7/2022 11:13	12/7/2022 11:23	12/7/2022	12	2022	11	11:13 AM						8	1										1		10	10	0	0	0	0	0	0.8	0.1	0	0	0	0	0	0	0	0	0	0.1	0	0	0	0
45493	95551	12/7/2022 12:11	12/7/2022 12:21	12/7/2022	12	2022	12	12:11 PM					1	1	1							7					10	10	0	0	0	0	0.1	0.1	0.1	0	0	0	0	0	0	0.7	0	0	0	0	0	0	0.1
45493	95572	12/14/2022 11:24	12/14/2022 11:34	12/14/2022	12	2022	11	11:24 AM					1		1						7				1		10	10	0	0	0	0	0.1	0	0.1	0	0	0	0	0	0.7	0	0	0	0.1	0	0	0	0.1
45493	95578	12/14/2022 14:30	12/14/2022 14:40	12/14/2022	12	2022	14	2:30 PM						1								1			1	7	10	10	0	0	0	0	0	0.1	0	0	0	0	0	0	0	0.1	0	0	0.1	0.7	0	0	0
45493	95613	12/21/2022 11:45	12/21/2022 11:55	12/21/2022	12	2022	11	11:45 AM					1	5	2						1					1	10	10	0	0	0	0	0.1	0.5	0.2	0	0	0	0	0	0.1	0	0	0	0	0.1	0	0	0.1
45493	95615	12/21/2022 14:07	12/21/2022 14:17	12/21/2022	12	2022	14	2:07 PM					2		2	5											9	9	0	0	0	0	0.222222222	0	0.222222222	0.555555556	0	0	0	0	0	0	0	0	0	0	0	0	0.222222222
45493	95618	12/28/2022 11:23	12/28/2022 11:33	12/28/2022	12	2022	11	11:23 AM					4	3	2										1		10	10	0	0	0	0	0.4	0.3	0.2	0	0	0	0	0	0	0	0	0	0.1	0	0	0	0.4
45493	95623	12/28/2022 14:17	12/28/2022 14:27	12/28/2022	12	2022	14	2:17 PM							1						6	3					10	10	0	0	0	0	0	0	0.1	0	0	0	0	0	0.6	0.3	0	0	0	0	0	0	0
45493	95639	1/4/2023 11:34	1/4/2023 11:44	1/4/2023	1	2023	11	11:34 AM						2		1					6				1		10	10	0	0	0	0	0	0.2	0	0.1	0	0	0	0	0.6	0	0	0	0.1	0	0	0	0
45493	95642	1/4/2023 14:22	1/4/2023 14:32	1/4/2023	1	2023	14	2:22 PM																		10	10	10	0	0	0	0	0	0	0	0	0	0	0	0	0	0	0	0	0	1	0	0	0
45493	95666	1/11/2023 11:01	1/11/2023 11:11	1/11/2023	1	2023	11	11:01 AM			3				3			1				2					9	6	0	0	0.333333333	0	0	0	0.333333333	0	0	0.111111111	0	0	0	0.222222222	0	0	0	0	0	0	0
45493	95671	1/11/2023 14:54	1/11/2023 15:04	1/11/2023	1	2023	14	2:54 PM					2	3	1						2					1	9	9	0	0	0	0	0.222222222	0.333333333	0.111111111	0	0	0	0	0	0.222222222	0	0	0	0	0.111111111	0	0	0.222222222
45493	94377	6/5/2022 11:00	6/5/2022 11:10	6/5/2022	6	2022	11	11:00 AM							1	6									3		10	10	0	0	0	0	0	0	0.1	0.6	0	0	0	0	0	0	0	0	0.3	0	0	0	0
45493	94383	6/5/2022 12:41	6/5/2022 12:51	6/5/2022	6	2022	12	12:41 PM								8									2		10	10	0	0	0	0	0	0	0	0.8	0	0	0	0	0	0	0	0	0.2	0	0	0	0
45493	94425	6/19/2022 11:14	6/19/2022 11:24	6/19/2022	6	2022	11	11:14 AM							2	4									4		10	10	0	0	0	0	0	0	0.2	0.4	0	0	0	0	0	0	0	0	0.4	0	0	0	0
45493	94430	6/19/2022 12:21	6/19/2022 12:31	6/19/2022	6	2022	12	12:21 PM							2	5									3		10	10	0	0	0	0	0	0	0.2	0.5	0	0	0	0	0	0	0	0	0.3	0	0	0	0
45493	94482	7/3/2022 11:22	7/3/2022 11:32	7/3/2022	7	2022	11	11:22 AM								6		1							3		10	10	0	0	0	0	0	0	0	0.6	0	0.1	0	0	0	0	0	0	0.3	0	0	0	0
45493	94486	7/3/2022 12:16	7/3/2022 12:26	7/3/2022	7	2022	12	12:16 PM				1				2			1		3					3	10	9	0	0	0	0.1	0	0	0	0.2	0	0	0.1	0	0.3	0	0	0	0	0.3	0	0	0
45493	94526	7/17/2022 10:52	7/17/2022 11:02	7/17/2022	7	2022	10	10:52 AM				2			2	5									1		10	8	0	0	0	0.2	0	0	0.2	0.5	0	0	0	0	0	0	0	0	0.1	0	0	0	0
45493	94530	7/17/2022 12:19	7/17/2022 12:29	7/17/2022	7	2022	12	12:19 PM				2			1							5			2		10	8	0	0	0	0.2	0	0	0.1	0	0	0	0	0	0	0.5	0	0	0.2	0	0	0	0
45493	94546	7/10/2022 11:31	7/10/2022 11:41	7/10/2022	7	2022	11	11:31 AM								4									6		10	10	0	0	0	0	0	0	0	0.4	0	0	0	0	0	0	0	0	0.6	0	0	0	0
45493	94548	7/10/2022 12:11	7/10/2022 12:21	7/10/2022	7	2022	12	12:11 PM						1		1					2				1	5	10	10	0	0	0	0	0	0.1	0	0.1	0	0	0	0	0.2	0	0	0	0.1	0.5	0	0	0
45493	94653	7/24/2022 11:30	7/24/2022 11:40	7/24/2022	7	2022	11	11:30 AM							2	4									4		10	10	0	0	0	0	0	0	0.2	0.4	0	0	0	0	0	0	0	0	0.4	0	0	0	0
45493	94655	7/24/2022 12:07	7/24/2022 12:17	7/24/2022	7	2022	12	12:07 PM				2	1		1	3						2			1		10	8	0	0	0	0.2	0.1	0	0.1	0.3	0	0	0	0	0	0.2	0	0	0.1	0	0	0	0.125
45493	94658	7/31/2022 11:13	7/31/2022 11:23	7/31/2022	7	2022	11	11:13 AM							1	6									3		10	10	0	0	0	0	0	0	0.1	0.6	0	0	0	0	0	0	0	0	0.3	0	0	0	0
45493	94703	8/7/2022 11:14	8/7/2022 11:24	8/7/2022	8	2022	11	11:14 AM								4									6		10	10	0	0	0	0	0	0	0	0.4	0	0	0	0	0	0	0	0	0.6	0	0	0	0
45493	94708	8/7/2022 12:32	8/7/2022 12:42	8/7/2022	8	2022	12	12:32 PM							1	3						1			4	1	10	10	0	0	0	0	0	0	0.1	0.3	0	0	0	0	0	0.1	0	0	0.4	0.1	0	0	0
45493	94749	8/14/2022 11:16	8/14/2022 11:26	8/14/2022	8	2022	11	11:16 AM							1	6									3		10	10	0	0	0	0	0	0	0.1	0.6	0	0	0	0	0	0	0	0	0.3	0	0	0	0
45493	94752	8/14/2022 12:09	8/14/2022 12:19	8/14/2022	8	2022	12	12:09 PM						2				1				7					10	10	0	0	0	0	0	0.2	0	0	0	0.1	0	0	0	0.7	0	0	0	0	0	0	0
45493	94794	8/21/2022 10:54	8/21/2022 11:04	8/21/2022	8	2022	10	10:54 AM						9							1						10	10	0	0	0	0	0	0.9	0	0	0	0	0	0	0.1	0	0	0	0	0	0	0	0
45493	94801	8/21/2022 12:31	8/21/2022 12:41	8/21/2022	8	2022	12	12:31 PM														2				8	10	10	0	0	0	0	0	0	0	0	0	0	0	0	0	0.2	0	0	0	0.8	0	0	0
45493	94901	9/4/2022 11:24	9/4/2022 11:34	9/4/2022	9	2022	11	11:24 AM				2	1			1		1				4			1		10	8	0	0	0	0.2	0.1	0	0	0.1	0	0.1	0	0	0	0.4	0	0	0.1	0	0	0	0.125
45493	94902	9/4/2022 12:02	9/4/2022 12:12	9/4/2022	9	2022	12	12:02 PM						10													10	10	0	0	0	0	0	1	0	0	0	0	0	0	0	0	0	0	0	0	0	0	0
45493	94961	9/11/2022 11:05	9/11/2022 11:15	9/11/2022	9	2022	11	11:05 AM						3	1			1				5					10	10	0	0	0	0	0	0.3	0.1	0	0	0.1	0	0	0	0.5	0	0	0	0	0	0	0
45493	94966	9/11/2022 12:18	9/11/2022 12:28	9/11/2022	9	2022	12	12:18 PM											2			1				7	10	10	0	0	0	0	0	0	0	0	0	0	0.2	0	0	0.1	0	0	0	0.7	0	0	0
45493	95021	9/18/2022 11:50	9/18/2022 12:00	9/18/2022	9	2022	11	11:50 AM						2	2	2									4		10	10	0	0	0	0	0	0.2	0.2	0.2	0	0	0	0	0	0	0	0	0.4	0	0	0	0
45493	95022	9/18/2022 11:27	9/18/2022 11:37	9/18/2022	9	2022	11	11:27 AM							1	6									3		10	10	0	0	0	0	0	0	0.1	0.6	0	0	0	0	0	0	0	0	0.3	0	0	0	0
45493	95082	9/25/2022 11:32	9/25/2022 11:42	9/25/2022	9	2022	11	11:32 AM						9		1											10	10	0	0	0	0	0	0.9	0	0.1	0	0	0	0	0	0	0	0	0	0	0	0	0
45493	95083	9/25/2022 12:00	9/25/2022 12:10	9/25/2022	9	2022	12	12:00 PM						8								2					10	10	0	0	0	0	0	0.8	0	0	0	0	0	0	0	0.2	0	0	0	0	0	0	0
45493	95139	10/2/2022 11:05	10/2/2022 11:15	10/2/2022	10	2022	11	11:05 AM						4	2	3									1		10	10	0	0	0	0	0	0.4	0.2	0.3	0	0	0	0	0	0	0	0	0.1	0	0	0	0
45493	95145	10/2/2022 12:29	10/2/2022 12:39	10/2/2022	10	2022	12	12:29 PM				1				8										1	10	9	0	0	0	0.1	0	0	0	0.8	0	0	0	0	0	0	0	0	0	0.1	0	0	0
45493	95173	10/9/2022 12:07	10/9/2022 12:17	10/9/2022	10	2022	12	12:07 PM					2	3	1											3	9	9	0	0	0	0	0.222222222	0.333333333	0.111111111	0	0	0	0	0	0	0	0	0	0	0.333333333	0	0	0.222222222
45493	95175	10/9/2022 11:34	10/9/2022 11:44	10/9/2022	10	2022	11	11:34 AM				1			2	4						1			1	1	10	9	0	0	0	0.1	0	0	0.2	0.4	0	0	0	0	0	0.1	0	0	0.1	0.1	0	0	0
45493	95213	10/16/2022 11:28	10/16/2022 11:38	10/16/2022	10	2022	11	11:28 AM							1	5									4		10	10	0	0	0	0	0	0	0.1	0.5	0	0	0	0	0	0	0	0	0.4	0	0	0	0
45493	95214	10/16/2022 11:56	10/16/2022 12:06	10/16/2022	10	2022	11	11:56 AM						2	2	3									3		10	10	0	0	0	0	0	0.2	0.2	0.3	0	0	0	0	0	0	0	0	0.3	0	0	0	0
45493	95219	10/17/2022 11:14	10/17/2022 11:24	10/17/2022	10	2022	11	11:14 AM																		10	10	10	0	0	0	0	0	0	0	0	0	0	0	0	0	0	0	0	0	1	0	0	0
45493	95311	10/30/2022 11:29	10/30/2022 11:39	10/30/2022	10	2022	11	11:29 AM						5	1	2		1				1					10	10	0	0	0	0	0	0.5	0.1	0.2	0	0.1	0	0	0	0.1	0	0	0	0	0	0	0
45493	95313	10/30/2022 12:05	10/30/2022 12:15	10/30/2022	10	2022	12	12:05 PM						10													10	10	0	0	0	0	0	1	0	0	0	0	0	0	0	0	0	0	0	0	0	0	0
45493	95365	11/6/2022 11:10	11/6/2022 11:20	11/6/2022	11	2022	11	11:10 AM						6												4	10	10	0	0	0	0	0	0.6	0	0	0	0	0	0	0	0	0	0	0	0.4	0	0	0
45493	95369	11/6/2022 12:09	11/6/2022 12:19	11/6/2022	11	2022	12	12:09 PM								1										9	10	10	0	0	0	0	0	0	0	0.1	0	0	0	0	0	0	0	0	0	0.9	0	0	0
45493	95417	11/13/2022 11:16	11/13/2022 11:26	11/13/2022	11	2022	11	11:16 AM					2		2						1	5					10	10	0	0	0	0	0.2	0	0.2	0	0	0	0	0	0.1	0.5	0	0	0	0	0	0	0.2
45493	95421	11/13/2022 11:56	11/13/2022 12:06	11/13/2022	11	2022	11	11:56 AM					1	9													10	10	0	0	0	0	0.1	0.9	0	0	0	0	0	0	0	0	0	0	0	0	0	0	0.1
45493	95460	11/20/2022 11:04	11/20/2022 11:14	11/20/2022	11	2022	11	11:04 AM					4	3								3					10	10	0	0	0	0	0.4	0.3	0	0	0	0	0	0	0	0.3	0	0	0	0	0	0	0.4
45493	95464	11/20/2022 11:46	11/20/2022 11:56	11/20/2022	11	2022	11	11:46 AM											1		6					3	10	10	0	0	0	0	0	0	0	0	0	0	0.1	0	0.6	0	0	0	0	0.3	0	0	0
45493	95532	12/4/2022 10:47	12/4/2022 10:57	12/4/2022	12	2022	10	10:47 AM					1	1		2			2		1	1			1	1	10	10	0	0	0	0	0.1	0.1	0	0.2	0	0	0.2	0	0.1	0.1	0	0	0.1	0.1	0	0	0.1
45493	95537	12/4/2022 11:30	12/4/2022 11:40	12/4/2022	12	2022	11	11:30 AM							2				2		4				1	1	10	10	0	0	0	0	0	0	0.2	0	0	0	0.2	0	0.4	0	0	0	0.1	0.1	0	0	0
45493	94279	4/22/2022 10:59	4/22/2022 11:09	4/22/2022	4	2022	10	10:59 AM								9									1		10	10	0	0	0	0	0	0	0	0.9	0	0	0	0	0	0	0	0	0.1	0	0	0	0
45493	94291	4/29/2022 11:26	4/29/2022 11:36	4/29/2022	4	2022	11	11:26 AM						8	1							1					10	10	0	0	0	0	0	0.8	0.1	0	0	0	0	0	0	0.1	0	0	0	0	0	0	0
45493	94295	4/29/2022 12:22	4/29/2022 12:32	4/29/2022	4	2022	12	12:22 PM								3						1			6		10	10	0	0	0	0	0	0	0	0.3	0	0	0	0	0	0.1	0	0	0.6	0	0	0	0
45493	94305	5/6/2022 10:58	5/6/2022 11:08	5/6/2022	5	2022	10	10:58 AM						2	1			1				1			5		10	10	0	0	0	0	0	0.2	0.1	0	0	0.1	0	0	0	0.1	0	0	0.5	0	0	0	0
45493	94314	5/13/2022 11:19	5/13/2022 11:29	5/13/2022	5	2022	11	11:19 AM								8									2		10	10	0	0	0	0	0	0	0	0.8	0	0	0	0	0	0	0	0	0.2	0	0	0	0
45493	94316	5/13/2022 12:29	5/13/2022 12:39	5/13/2022	5	2022	12	12:29 PM								8											8	8	0	0	0	0	0	0	0	1	0	0	0	0	0	0	0	0	0	0	0	0	0
45493	94329	5/20/2022 11:29	5/20/2022 11:39	5/20/2022	5	2022	11	11:29 AM								3						5			2		10	10	0	0	0	0	0	0	0	0.3	0	0	0	0	0	0.5	0	0	0.2	0	0	0	0
45493	94333	5/20/2022 12:20	5/20/2022 12:30	5/20/2022	5	2022	12	12:20 PM								1						8			1		10	10	0	0	0	0	0	0	0	0.1	0	0	0	0	0	0.8	0	0	0.1	0	0	0	0
45493	94350	5/27/2022 12:04	5/27/2022 12:14	5/27/2022	5	2022	12	12:04 PM						6								3			1		10	10	0	0	0	0	0	0.6	0	0	0	0	0	0	0	0.3	0	0	0.1	0	0	0	0
45493	94364	6/3/2022 11:03	6/3/2022 11:13	6/3/2022	6	2022	11	11:03 AM								6									3	1	10	10	0	0	0	0	0	0	0	0.6	0	0	0	0	0	0	0	0	0.3	0.1	0	0	0
45493	94368	6/3/2022 12:00	6/3/2022 12:10	6/3/2022	6	2022	12	12:00 PM	1							3						1		4	1		10	10	0.1	0	0	0	0	0	0	0.3	0	0	0	0	0	0.1	0	0.4	0.1	0	0.1	0	0
45493	94385	6/10/2022 10:57	6/10/2022 11:07	6/10/2022	6	2022	10	10:57 AM							2	4						1			3		10	10	0	0	0	0	0	0	0.2	0.4	0	0	0	0	0	0.1	0	0	0.3	0	0	0	0
45493	94391	6/10/2022 12:13	6/10/2022 12:23	6/10/2022	6	2022	12	12:13 PM													1	8			1		10	10	0	0	0	0	0	0	0	0	0	0	0	0	0.1	0.8	0	0	0.1	0	0	0	0
45493	94414	6/17/2022 10:55	6/17/2022 11:05	6/17/2022	6	2022	10	10:55 AM								4									6		10	10	0	0	0	0	0	0	0	0.4	0	0	0	0	0	0	0	0	0.6	0	0	0	0
45493	94420	6/17/2022 12:13	6/17/2022 12:23	6/17/2022	6	2022	12	12:13 PM							1	2						6			1		10	10	0	0	0	0	0	0	0.1	0.2	0	0	0	0	0	0.6	0	0	0.1	0	0	0	0
45493	94423	6/17/2022 12:47	6/17/2022 12:57	6/17/2022	6	2022	12	12:47 PM								6		1							3		10	10	0	0	0	0	0	0	0	0.6	0	0.1	0	0	0	0	0	0	0.3	0	0	0	0
45493	94513	7/8/2022 10:54	7/8/2022 11:04	7/8/2022	7	2022	10	10:54 AM								8								1	1		10	10	0	0	0	0	0	0	0	0.8	0	0	0	0	0	0	0	0.1	0.1	0	0	0	0
45493	94520	7/8/2022 12:32	7/8/2022 12:42	7/8/2022	7	2022	12	12:32 PM								8									2		10	10	0	0	0	0	0	0	0	0.8	0	0	0	0	0	0	0	0	0.2	0	0	0	0
45493	94682	8/5/2022 11:23	8/5/2022 11:33	8/5/2022	8	2022	11	11:23 AM							2	5									3		10	10	0	0	0	0	0	0	0.2	0.5	0	0	0	0	0	0	0	0	0.3	0	0	0	0
45493	94685	8/5/2022 12:00	8/5/2022 12:10	8/5/2022	8	2022	12	12:00 PM														8			2		10	10	0	0	0	0	0	0	0	0	0	0	0	0	0	0.8	0	0	0.2	0	0	0	0
45493	94777	8/19/2022 11:08	8/19/2022 11:18	8/19/2022	8	2022	11	11:08 AM								8									2		10	10	0	0	0	0	0	0	0	0.8	0	0	0	0	0	0	0	0	0.2	0	0	0	0
45493	94782	8/19/2022 12:15	8/19/2022 12:25	8/19/2022	8	2022	12	12:15 PM				2		1	1						1	2				2	9	7	0	0	0	0.222222222	0	0.111111111	0.111111111	0	0	0	0	0	0.111111111	0.222222222	0	0	0	0.222222222	0	0	0
45493	94836	8/26/2022 11:16	8/26/2022 11:26	8/26/2022	8	2022	11	11:16 AM								7									3		10	10	0	0	0	0	0	0	0	0.7	0	0	0	0	0	0	0	0	0.3	0	0	0	0
45493	94841	8/26/2022 12:11	8/26/2022 12:21	8/26/2022	8	2022	12	12:11 PM							1	1						1			2	5	10	10	0	0	0	0	0	0	0.1	0.1	0	0	0	0	0	0.1	0	0	0.2	0.5	0	0	0
45493	94935	9/9/2022 11:05	9/9/2022 11:15	9/9/2022	9	2022	11	11:05 AM						1	1	3						3			1	1	10	10	0	0	0	0	0	0.1	0.1	0.3	0	0	0	0	0	0.3	0	0	0.1	0.1	0	0	0
45493	94939	9/9/2022 11:49	9/9/2022 11:59	9/9/2022	9	2022	11	11:49 AM						1	2	1						1			4	1	10	10	0	0	0	0	0	0.1	0.2	0.1	0	0	0	0	0	0.1	0	0	0.4	0.1	0	0	0
45493	94942	9/9/2022 12:32	9/9/2022 12:42	9/9/2022	9	2022	12	12:32 PM							1	5									3		9	9	0	0	0	0	0	0	0.111111111	0.555555556	0	0	0	0	0	0	0	0	0.333333333	0	0	0	0
45493	94995	9/16/2022 11:33	9/16/2022 11:43	9/16/2022	9	2022	11	11:33 AM						1	2	1					1	1				4	10	10	0	0	0	0	0	0.1	0.2	0.1	0	0	0	0	0.1	0.1	0	0	0	0.4	0	0	0
45493	95000	9/16/2022 12:23	9/16/2022 12:33	9/16/2022	9	2022	12	12:23 PM								1					2					7	10	10	0	0	0	0	0	0	0	0.1	0	0	0	0	0.2	0	0	0	0	0.7	0	0	0
45493	95051	9/23/2022 10:56	9/23/2022 11:06	9/23/2022	9	2022	10	10:56 AM						6		3									1		10	10	0	0	0	0	0	0.6	0	0.3	0	0	0	0	0	0	0	0	0.1	0	0	0	0
45493	95060	9/23/2022 12:27	9/23/2022 12:37	9/23/2022	9	2022	12	12:27 PM																		10	10	10	0	0	0	0	0	0	0	0	0	0	0	0	0	0	0	0	0	1	0	0	0
45493	95113	9/30/2022 11:14	9/30/2022 11:24	9/30/2022	9	2022	11	11:14 AM						3		2									5		10	10	0	0	0	0	0	0.3	0	0.2	0	0	0	0	0	0	0	0	0.5	0	0	0	0
45493	95116	9/30/2022 11:47	9/30/2022 11:57	9/30/2022	9	2022	11	11:47 AM						3	2						5						10	10	0	0	0	0	0	0.3	0.2	0	0	0	0	0	0.5	0	0	0	0	0	0	0	0
45493	95120	9/30/2022 12:34	9/30/2022 12:44	9/30/2022	9	2022	12	12:34 PM						2		7									1		10	10	0	0	0	0	0	0.2	0	0.7	0	0	0	0	0	0	0	0	0.1	0	0	0	0
45493	95394	11/11/2022 11:40	11/11/2022 11:50	11/11/2022	11	2022	11	11:40 AM												2	6					2	10	10	0	0	0	0	0	0	0	0	0	0	0	0.2	0.6	0	0	0	0	0.2	0	0	0
45493	95398	11/11/2022 12:18	11/11/2022 12:28	11/11/2022	11	2022	12	12:18 PM													2				1	7	10	10	0	0	0	0	0	0	0	0	0	0	0	0	0.2	0	0	0	0.1	0.7	0	0	0
45493	95450	11/18/2022 11:11	11/18/2022 11:21	11/18/2022	11	2022	11	11:11 AM													8				2		10	10	0	0	0	0	0	0	0	0	0	0	0	0	0.8	0	0	0	0.2	0	0	0	0
45493	95452	11/18/2022 11:32	11/18/2022 11:42	11/18/2022	11	2022	11	11:32 AM						8							1					1	10	10	0	0	0	0	0	0.8	0	0	0	0	0	0	0.1	0	0	0	0	0.1	0	0	0
45493	95453	11/18/2022 11:56	11/18/2022 12:06	11/18/2022	11	2022	11	11:56 AM						1							8					1	10	10	0	0	0	0	0	0.1	0	0	0	0	0	0	0.8	0	0	0	0	0.1	0	0	0
45493	95519	12/2/2022 12:13	12/2/2022 12:23	12/2/2022	12	2022	12	12:13 PM	2							1										7	10	10	0.2	0	0	0	0	0	0	0.1	0	0	0	0	0	0	0	0	0	0.7	0.2	0	0
45493	95588	12/16/2022 11:01	12/16/2022 11:11	12/16/2022	12	2022	11	11:01 AM					1		1	1					1	1				5	10	10	0	0	0	0	0.1	0	0.1	0.1	0	0	0	0	0.1	0.1	0	0	0	0.5	0	0	0.1
45493	95594	12/16/2022 12:00	12/16/2022 12:10	12/16/2022	12	2022	12	12:00 PM					5	5													10	10	0	0	0	0	0.5	0.5	0	0	0	0	0	0	0	0	0	0	0	0	0	0	0.5
45493	95597	12/16/2022 12:43	12/16/2022 12:53	12/16/2022	12	2022	12	12:43 PM						6	1						2					1	10	10	0	0	0	0	0	0.6	0.1	0	0	0	0	0	0.2	0	0	0	0	0.1	0	0	0
45493	95651	1/6/2023 11:48	1/6/2023 11:58	1/6/2023	1	2023	11	11:48 AM						8				1			1						10	10	0	0	0	0	0	0.8	0	0	0	0.1	0	0	0.1	0	0	0	0	0	0	0	0
45493	95657	1/6/2023 12:34	1/6/2023 12:44	1/6/2023	1	2023	12	12:34 PM	1			1										6			1	1	10	9	0.1	0	0	0.1	0	0	0	0	0	0	0	0	0	0.6	0	0	0.1	0.1	0.111111111	0	0
45493	95683	1/27/2023 11:12	1/27/2023 11:22	1/27/2023	1	2023	11	11:12 AM													1					9	10	10	0	0	0	0	0	0	0	0	0	0	0	0	0.1	0	0	0	0	0.9	0	0	0
45493	95687	1/27/2023 11:56	1/27/2023 12:06	1/27/2023	1	2023	11	11:56 AM						2											1	7	10	10	0	0	0	0	0	0.2	0	0	0	0	0	0	0	0	0	0	0.1	0.7	0	0	0
45493	94397	6/13/2022 13:21	6/13/2022 13:31	6/13/2022	6	2022	13	1:21 PM							2	5									3		10	10	0	0	0	0	0	0	0.2	0.5	0	0	0	0	0	0	0	0	0.3	0	0	0	0
45493	94578	7/18/2022 10:57	7/18/2022 11:07	7/18/2022	7	2022	10	10:57 AM								2						1			5	2	10	10	0	0	0	0	0	0	0	0.2	0	0	0	0	0	0.1	0	0	0.5	0.2	0	0	0
45493	94583	7/18/2022 12:33	7/18/2022 12:43	7/18/2022	7	2022	12	12:33 PM							4	3									3		10	10	0	0	0	0	0	0	0.4	0.3	0	0	0	0	0	0	0	0	0.3	0	0	0	0
45493	94627	7/25/2022 10:59	7/25/2022 11:09	7/25/2022	7	2022	10	10:59 AM							1	7									2		10	10	0	0	0	0	0	0	0.1	0.7	0	0	0	0	0	0	0	0	0.2	0	0	0	0
45493	94634	7/25/2022 13:30	7/25/2022 13:40	7/25/2022	7	2022	13	1:30 PM						1	5							1			3		10	10	0	0	0	0	0	0.1	0.5	0	0	0	0	0	0	0.1	0	0	0.3	0	0	0	0
45493	94710	8/8/2022 11:16	8/8/2022 11:26	8/8/2022	8	2022	11	11:16 AM							1	3						3			3		10	10	0	0	0	0	0	0	0.1	0.3	0	0	0	0	0	0.3	0	0	0.3	0	0	0	0
45493	94714	8/8/2022 12:45	8/8/2022 12:55	8/8/2022	8	2022	12	12:45 PM							1	5									4		10	10	0	0	0	0	0	0	0.1	0.5	0	0	0	0	0	0	0	0	0.4	0	0	0	0
45493	94757	8/15/2022 10:38	8/15/2022 10:48	8/15/2022	8	2022	10	10:38 AM							1	4						1			4		10	10	0	0	0	0	0	0	0.1	0.4	0	0	0	0	0	0.1	0	0	0.4	0	0	0	0
45493	94760	8/15/2022 12:56	8/15/2022 13:06	8/15/2022	8	2022	12	12:56 PM								6									4		10	10	0	0	0	0	0	0	0	0.6	0	0	0	0	0	0	0	0	0.4	0	0	0	0
45493	94869	8/29/2022 11:05	8/29/2022 11:15	8/29/2022	8	2022	11	11:05 AM						3		3						1			3		10	10	0	0	0	0	0	0.3	0	0.3	0	0	0	0	0	0.1	0	0	0.3	0	0	0	0
45493	94875	8/29/2022 12:58	8/29/2022 13:08	8/29/2022	8	2022	12	12:58 PM							2	5		1							2		10	10	0	0	0	0	0	0	0.2	0.5	0	0.1	0	0	0	0	0	0	0.2	0	0	0	0
45493	94909	9/5/2022 11:41	9/5/2022 11:51	9/5/2022	9	2022	11	11:41 AM							1	5									4		10	10	0	0	0	0	0	0	0.1	0.5	0	0	0	0	0	0	0	0	0.4	0	0	0	0
45493	94912	9/5/2022 13:10	9/5/2022 13:20	9/5/2022	9	2022	13	1:10 PM								5									5		10	10	0	0	0	0	0	0	0	0.5	0	0	0	0	0	0	0	0	0.5	0	0	0	0
45493	94968	9/12/2022 10:20	9/12/2022 10:30	9/12/2022	9	2022	10	10:20 AM							2						5					3	10	10	0	0	0	0	0	0	0.2	0	0	0	0	0	0.5	0	0	0	0	0.3	0	0	0
45493	94973	9/12/2022 12:32	9/12/2022 12:42	9/12/2022	9	2022	12	12:32 PM							1	1					4				1	3	10	10	0	0	0	0	0	0	0.1	0.1	0	0	0	0	0.4	0	0	0	0.1	0.3	0	0	0
45493	95025	9/19/2022 10:36	9/19/2022 10:46	9/19/2022	9	2022	10	10:36 AM							2							1			5	2	10	10	0	0	0	0	0	0	0.2	0	0	0	0	0	0	0.1	0	0	0.5	0.2	0	0	0
45493	95031	9/19/2022 12:09	9/19/2022 12:19	9/19/2022	9	2022	12	12:09 PM							5						1				3	1	10	10	0	0	0	0	0	0	0.5	0	0	0	0	0	0.1	0	0	0	0.3	0.1	0	0	0
45493	95088	9/26/2022 10:26	9/26/2022 10:36	9/26/2022	9	2022	10	10:26 AM					1		2						4				1	2	10	10	0	0	0	0	0.1	0	0.2	0	0	0	0	0	0.4	0	0	0	0.1	0.2	0	0	0.1
45493	95092	9/26/2022 11:59	9/26/2022 12:09	9/26/2022	9	2022	11	11:59 AM						3	2	1										4	10	10	0	0	0	0	0	0.3	0.2	0.1	0	0	0	0	0	0	0	0	0	0.4	0	0	0
45493	95148	10/3/2022 10:38	10/3/2022 10:48	10/3/2022	10	2022	10	10:38 AM							1	2						1			2	4	10	10	0	0	0	0	0	0	0.1	0.2	0	0	0	0	0	0.1	0	0	0.2	0.4	0	0	0
45493	95151	10/3/2022 11:53	10/3/2022 12:03	10/3/2022	10	2022	11	11:53 AM						4	5											1	10	10	0	0	0	0	0	0.4	0.5	0	0	0	0	0	0	0	0	0	0	0.1	0	0	0
45493	95179	10/10/2022 10:27	10/10/2022 10:37	10/10/2022	10	2022	10	10:27 AM							1						5					4	10	10	0	0	0	0	0	0	0.1	0	0	0	0	0	0.5	0	0	0	0	0.4	0	0	0
45493	95184	10/10/2022 11:40	10/10/2022 11:50	10/10/2022	10	2022	11	11:40 AM						8	2												10	10	0	0	0	0	0	0.8	0.2	0	0	0	0	0	0	0	0	0	0	0	0	0	0
45493	95224	10/17/2022 12:39	10/17/2022 12:49	10/17/2022	10	2022	12	12:39 PM						9	1												10	10	0	0	0	0	0	0.9	0.1	0	0	0	0	0	0	0	0	0	0	0	0	0	0
45493	95316	10/31/2022 10:08	10/31/2022 10:18	10/31/2022	10	2022	10	10:08 AM						1	2	5						1					9	9	0	0	0	0	0	0.111111111	0.222222222	0.555555556	0	0	0	0	0	0.111111111	0	0	0	0	0	0	0
45493	95321	10/31/2022 11:36	10/31/2022 11:46	10/31/2022	10	2022	11	11:36 AM						3	1	1		1			2	1				1	10	10	0	0	0	0	0	0.3	0.1	0.1	0	0.1	0	0	0.2	0.1	0	0	0	0.1	0	0	0
45493	95328	10/24/2022 10:49	10/24/2022 10:59	10/24/2022	10	2022	10	10:49 AM						4	2										1	3	10	10	0	0	0	0	0	0.4	0.2	0	0	0	0	0	0	0	0	0	0.1	0.3	0	0	0
45493	95333	10/24/2022 12:40	10/24/2022 12:50	10/24/2022	10	2022	12	12:40 PM								3						1			5	1	10	10	0	0	0	0	0	0	0	0.3	0	0	0	0	0	0.1	0	0	0.5	0.1	0	0	0
45493	95372	11/7/2022 10:46	11/7/2022 10:56	11/7/2022	11	2022	10	10:46 AM	1					1	2						3					3	10	10	0.1	0	0	0	0	0.1	0.2	0	0	0	0	0	0.3	0	0	0	0	0.3	0.1	0	0
45493	95378	11/7/2022 12:45	11/7/2022 12:55	11/7/2022	11	2022	12	12:45 PM							1						8					1	10	10	0	0	0	0	0	0	0.1	0	0	0	0	0	0.8	0	0	0	0	0.1	0	0	0
45493	95426	11/14/2022 10:50	11/14/2022 11:00	11/14/2022	11	2022	10	10:50 AM					1		1						4				2	2	10	10	0	0	0	0	0.1	0	0.1	0	0	0	0	0	0.4	0	0	0	0.2	0.2	0	0	0.1
45493	95429	11/14/2022 12:07	11/14/2022 12:17	11/14/2022	11	2022	12	12:07 PM													4					6	10	10	0	0	0	0	0	0	0	0	0	0	0	0	0.4	0	0	0	0	0.6	0	0	0
45493	95471	11/21/2022 10:47	11/21/2022 10:57	11/21/2022	11	2022	10	10:47 AM	5						3					1						1	10	10	0.5	0	0	0	0	0	0.3	0	0	0	0	0.1	0	0	0	0	0	0.1	0.5	0	0
45493	95473	11/21/2022 11:33	11/21/2022 11:43	11/21/2022	11	2022	11	11:33 AM													5					5	10	10	0	0	0	0	0	0	0	0	0	0	0	0	0.5	0	0	0	0	0.5	0	0	0
45493	95541	12/5/2022 11:01	12/5/2022 11:11	12/5/2022	12	2022	11	11:01 AM							1						6					3	10	10	0	0	0	0	0	0	0.1	0	0	0	0	0	0.6	0	0	0	0	0.3	0	0	0
45493	95544	12/5/2022 11:35	12/5/2022 11:45	12/5/2022	12	2022	11	11:35 AM							1						7					2	10	10	0	0	0	0	0	0	0.1	0	0	0	0	0	0.7	0	0	0	0	0.2	0	0	0
45493	95564	12/12/2022 10:36	12/12/2022 10:46	12/12/2022	12	2022	10	10:36 AM						1	4						3					2	10	10	0	0	0	0	0	0.1	0.4	0	0	0	0	0	0.3	0	0	0	0	0.2	0	0	0
45493	95568	12/12/2022 11:57	12/12/2022 12:07	12/12/2022	12	2022	11	11:57 AM							1	9											10	10	0	0	0	0	0	0	0.1	0.9	0	0	0	0	0	0	0	0	0	0	0	0	0
45493	95599	12/19/2022 10:31	12/19/2022 10:41	12/19/2022	12	2022	10	10:31 AM						1	1	5					1	1				1	10	10	0	0	0	0	0	0.1	0.1	0.5	0	0	0	0	0.1	0.1	0	0	0	0.1	0	0	0
45493	95603	12/19/2022 11:33	12/19/2022 11:43	12/19/2022	12	2022	11	11:33 AM							1						2					7	10	10	0	0	0	0	0	0	0.1	0	0	0	0	0	0.2	0	0	0	0	0.7	0	0	0
45493	95631	1/2/2023 11:44	1/2/2023 11:54	1/2/2023	1	2023	11	11:44 AM							1						7					2	10	10	0	0	0	0	0	0	0.1	0	0	0	0	0	0.7	0	0	0	0	0.2	0	0	0
45493	95637	1/2/2023 12:45	1/2/2023 12:55	1/2/2023	1	2023	12	12:45 PM			1			2	1	2					1					3	10	9	0	0	0.1	0	0	0.2	0.1	0.2	0	0	0	0	0.1	0	0	0	0	0.3	0	0	0
45493	95659	1/9/2023 12:43	1/9/2023 12:53	1/9/2023	1	2023	12	12:43 PM																		10	10	10	0	0	0	0	0	0	0	0	0	0	0	0	0	0	0	0	0	1	0	0	0
45493	95663	1/9/2023 13:29	1/9/2023 13:39	1/9/2023	1	2023	13	1:29 PM						4												6	10	10	0	0	0	0	0	0.4	0	0	0	0	0	0	0	0	0	0	0	0.6	0	0	0
45493	94475	7/2/2022 11:23	7/2/2022 11:33	7/2/2022	7	2022	11	11:23 AM								10											10	10	0	0	0	0	0	0	0	1	0	0	0	0	0	0	0	0	0	0	0	0	0
45493	94476	7/2/2022 12:23	7/2/2022 12:33	7/2/2022	7	2022	12	12:23 PM						3	2	3									2		10	10	0	0	0	0	0	0.3	0.2	0.3	0	0	0	0	0	0	0	0	0.2	0	0	0	0
45493	94491	7/4/2022 11:15	7/4/2022 11:25	7/4/2022	7	2022	11	11:15 AM						1	1	6									2		10	10	0	0	0	0	0	0.1	0.1	0.6	0	0	0	0	0	0	0	0	0.2	0	0	0	0
45493	94497	7/4/2022 12:46	7/4/2022 12:56	7/4/2022	7	2022	12	12:46 PM								9									1		10	10	0	0	0	0	0	0	0	0.9	0	0	0	0	0	0	0	0	0.1	0	0	0	0
45493	94500	7/5/2022 11:23	7/5/2022 11:33	7/5/2022	7	2022	11	11:23 AM					1	4		3									2		10	10	0	0	0	0	0.1	0.4	0	0.3	0	0	0	0	0	0	0	0	0.2	0	0	0	0.1
45493	94504	7/5/2022 13:11	7/5/2022 13:21	7/5/2022	7	2022	13	1:11 PM					2	1		6									1		10	10	0	0	0	0	0.2	0.1	0	0.6	0	0	0	0	0	0	0	0	0.1	0	0	0	0.2
45493	94535	7/9/2022 11:05	7/9/2022 11:15	7/9/2022	7	2022	11	11:05 AM								10											10	10	0	0	0	0	0	0	0	1	0	0	0	0	0	0	0	0	0	0	0	0	0
45493	94539	7/9/2022 12:35	7/9/2022 12:45	7/9/2022	7	2022	12	12:35 PM								10											10	10	0	0	0	0	0	0	0	1	0	0	0	0	0	0	0	0	0	0	0	0	0
45493	94564	7/14/2022 11:09	7/14/2022 11:19	7/14/2022	7	2022	11	11:09 AM							1	9											10	10	0	0	0	0	0	0	0.1	0.9	0	0	0	0	0	0	0	0	0	0	0	0	0
45493	94567	7/14/2022 12:31	7/14/2022 12:41	7/14/2022	7	2022	12	12:31 PM							1	4					3				1	1	10	10	0	0	0	0	0	0	0.1	0.4	0	0	0	0	0.3	0	0	0	0.1	0.1	0	0	0
45493	94570	7/16/2022 10:39	7/16/2022 10:49	7/16/2022	7	2022	10	10:39 AM								7										3	10	10	0	0	0	0	0	0	0	0.7	0	0	0	0	0	0	0	0	0	0.3	0	0	0
45493	94574	7/16/2022 12:09	7/16/2022 12:19	7/16/2022	7	2022	12	12:09 PM						6												4	10	10	0	0	0	0	0	0.6	0	0	0	0	0	0	0	0	0	0	0	0.4	0	0	0
45493	94605	7/22/2022 11:20	7/22/2022 11:30	7/22/2022	7	2022	11	11:20 AM							1	9											10	10	0	0	0	0	0	0	0.1	0.9	0	0	0	0	0	0	0	0	0	0	0	0	0
45493	94609	7/22/2022 12:38	7/22/2022 12:48	7/22/2022	7	2022	12	12:38 PM								10											10	10	0	0	0	0	0	0	0	1	0	0	0	0	0	0	0	0	0	0	0	0	0
45493	94613	7/23/2022 11:29	7/23/2022 11:39	7/23/2022	7	2022	11	11:29 AM																	3	7	10	10	0	0	0	0	0	0	0	0	0	0	0	0	0	0	0	0	0.3	0.7	0	0	0
45493	94617	7/23/2022 12:39	7/23/2022 12:49	7/23/2022	7	2022	12	12:39 PM							1	7									2		10	10	0	0	0	0	0	0	0.1	0.7	0	0	0	0	0	0	0	0	0.2	0	0	0	0
45493	94645	7/30/2022 11:18	7/30/2022 11:28	7/30/2022	7	2022	11	11:18 AM							1	7									2		10	10	0	0	0	0	0	0	0.1	0.7	0	0	0	0	0	0	0	0	0.2	0	0	0	0
45493	94649	7/30/2022 12:44	7/30/2022 12:54	7/30/2022	7	2022	12	12:44 PM		1					1	8											10	10	0	0.1	0	0	0	0	0.1	0.8	0	0	0	0	0	0	0	0	0	0	0	0.1	0
45493	94692	8/6/2022 11:13	8/6/2022 11:23	8/6/2022	8	2022	11	11:13 AM								8									2		10	10	0	0	0	0	0	0	0	0.8	0	0	0	0	0	0	0	0	0.2	0	0	0	0
45493	94696	8/6/2022 12:35	8/6/2022 12:45	8/6/2022	8	2022	12	12:35 PM								10											10	10	0	0	0	0	0	0	0	1	0	0	0	0	0	0	0	0	0	0	0	0	0
45493	94789	8/20/2022 11:27	8/20/2022 11:37	8/20/2022	8	2022	11	11:27 AM							1	6									3		10	10	0	0	0	0	0	0	0.1	0.6	0	0	0	0	0	0	0	0	0.3	0	0	0	0
45493	94793	8/20/2022 12:41	8/20/2022 12:51	8/20/2022	8	2022	12	12:41 PM							2	6									1	1	10	10	0	0	0	0	0	0	0.2	0.6	0	0	0	0	0	0	0	0	0.1	0.1	0	0	0
45493	94805	8/22/2022 11:17	8/22/2022 11:27	8/22/2022	8	2022	11	11:17 AM							3	5									1	1	10	10	0	0	0	0	0	0	0.3	0.5	0	0	0	0	0	0	0	0	0.1	0.1	0	0	0
45493	94809	8/22/2022 12:51	8/22/2022 13:01	8/22/2022	8	2022	12	12:51 PM							3	6									1		10	10	0	0	0	0	0	0	0.3	0.6	0	0	0	0	0	0	0	0	0.1	0	0	0	0
45493	94848	8/27/2022 11:31	8/27/2022 11:41	8/27/2022	8	2022	11	11:31 AM							2	8											10	10	0	0	0	0	0	0	0.2	0.8	0	0	0	0	0	0	0	0	0	0	0	0	0
45493	94852	8/27/2022 12:34	8/27/2022 12:44	8/27/2022	8	2022	12	12:34 PM						1		8									1		10	10	0	0	0	0	0	0.1	0	0.8	0	0	0	0	0	0	0	0	0.1	0	0	0	0
45493	94956	9/10/2022 11:26	9/10/2022 11:36	9/10/2022	9	2022	11	11:26 AM							3	5										2	10	10	0	0	0	0	0	0	0.3	0.5	0	0	0	0	0	0	0	0	0	0.2	0	0	0
45493	94958	9/10/2022 12:39	9/10/2022 12:49	9/10/2022	9	2022	12	12:39 PM							5	4									1		10	10	0	0	0	0	0	0	0.5	0.4	0	0	0	0	0	0	0	0	0.1	0	0	0	0
45493	95005	9/17/2022 11:18	9/17/2022 11:28	9/17/2022	9	2022	11	11:18 AM							2	6									2		10	10	0	0	0	0	0	0	0.2	0.6	0	0	0	0	0	0	0	0	0.2	0	0	0	0
45493	95009	9/17/2022 13:03	9/17/2022 13:13	9/17/2022	9	2022	13	1:03 PM							2	8											10	10	0	0	0	0	0	0	0.2	0.8	0	0	0	0	0	0	0	0	0	0	0	0	0
45493	95066	9/24/2022 11:14	9/24/2022 11:24	9/24/2022	9	2022	11	11:14 AM					1	2		4									3		10	10	0	0	0	0	0.1	0.2	0	0.4	0	0	0	0	0	0	0	0	0.3	0	0	0	0.1
45493	95070	9/24/2022 12:38	9/24/2022 12:48	9/24/2022	9	2022	12	12:38 PM								7									3		10	10	0	0	0	0	0	0	0	0.7	0	0	0	0	0	0	0	0	0.3	0	0	0	0
45493	95125	10/1/2022 11:30	10/1/2022 11:40	10/1/2022	10	2022	11	11:30 AM						2	1	3									3	1	10	10	0	0	0	0	0	0.2	0.1	0.3	0	0	0	0	0	0	0	0	0.3	0.1	0	0	0
45493	95129	10/1/2022 12:37	10/1/2022 12:47	10/1/2022	10	2022	12	12:37 PM								10											10	10	0	0	0	0	0	0	0	1	0	0	0	0	0	0	0	0	0	0	0	0	0
45493	95257	10/21/2022 12:37	10/21/2022 12:47	10/21/2022	10	2022	12	12:37 PM						3	4	2									1		10	10	0	0	0	0	0	0.3	0.4	0.2	0	0	0	0	0	0	0	0	0.1	0	0	0	0
45493	95261	10/22/2022 11:34	10/22/2022 11:44	10/22/2022	10	2022	11	11:34 AM						1	2	7											10	10	0	0	0	0	0	0.1	0.2	0.7	0	0	0	0	0	0	0	0	0	0	0	0	0
45493	95265	10/22/2022 12:36	10/22/2022 12:46	10/22/2022	10	2022	12	12:36 PM								8									2		10	10	0	0	0	0	0	0	0	0.8	0	0	0	0	0	0	0	0	0.2	0	0	0	0
45493	95295	10/28/2022 11:31	10/28/2022 11:40	10/28/2022	10	2022	11	11:31 AM						6	2												8	8	0	0	0	0	0	0.75	0.25	0	0	0	0	0	0	0	0	0	0	0	0	0	0
45493	95299	10/28/2022 12:42	10/28/2022 12:52	10/28/2022	10	2022	12	12:42 PM						4	2	2										2	10	10	0	0	0	0	0	0.4	0.2	0.2	0	0	0	0	0	0	0	0	0	0.2	0	0	0
45493	95302	10/29/2022 11:23	10/29/2022 11:33	10/29/2022	10	2022	11	11:23 AM						10													10	10	0	0	0	0	0	1	0	0	0	0	0	0	0	0	0	0	0	0	0	0	0
45493	95307	10/29/2022 12:43	10/29/2022 12:53	10/29/2022	10	2022	12	12:43 PM						1	1	6									2		10	10	0	0	0	0	0	0.1	0.1	0.6	0	0	0	0	0	0	0	0	0.2	0	0	0	0
45493	95343	11/4/2022 11:36	11/4/2022 11:46	11/4/2022	11	2022	11	11:36 AM																	1	9	10	10	0	0	0	0	0	0	0	0	0	0	0	0	0	0	0	0	0.1	0.9	0	0	0
45493	95347	11/4/2022 12:38	11/4/2022 12:48	11/4/2022	11	2022	12	12:38 PM																		10	10	10	0	0	0	0	0	0	0	0	0	0	0	0	0	0	0	0	0	1	0	0	0
45493	95351	11/5/2022 11:31	11/5/2022 11:41	11/5/2022	11	2022	11	11:31 AM						2	1	7											10	10	0	0	0	0	0	0.2	0.1	0.7	0	0	0	0	0	0	0	0	0	0	0	0	0
45493	95355	11/5/2022 12:52	11/5/2022 13:02	11/5/2022	11	2022	12	12:52 PM							1	7									2		10	10	0	0	0	0	0	0	0.1	0.7	0	0	0	0	0	0	0	0	0.2	0	0	0	0
45493	95403	11/12/2022 11:31	11/12/2022 11:41	11/12/2022	11	2022	11	11:31 AM		2				6												2	10	10	0	0.2	0	0	0	0.6	0	0	0	0	0	0	0	0	0	0	0	0.2	0	0.2	0
45493	95407	11/12/2022 12:36	11/12/2022 12:46	11/12/2022	11	2022	12	12:36 PM		1				4	1						2					2	10	10	0	0.1	0	0	0	0.4	0.1	0	0	0	0	0	0.2	0	0	0	0	0.2	0	0.1	0
45493	95486	11/26/2022 11:30	11/26/2022 11:40	11/26/2022	11	2022	11	11:30 AM						4	1										1	4	10	10	0	0	0	0	0	0.4	0.1	0	0	0	0	0	0	0	0	0	0.1	0.4	0	0	0
45493	95490	11/26/2022 14:11	11/26/2022 14:21	11/26/2022	11	2022	14	2:11 PM							1											9	10	10	0	0	0	0	0	0	0.1	0	0	0	0	0	0	0	0	0	0	0.9	0	0	0
45493	95526	12/3/2022 11:38	12/3/2022 11:48	12/3/2022	12	2022	11	11:38 AM		2				5											1	2	10	10	0	0.2	0	0	0	0.5	0	0	0	0	0	0	0	0	0	0	0.1	0.2	0	0.2	0
45493	95530	12/3/2022 15:12	12/3/2022 15:22	12/3/2022	12	2022	15	3:12 PM						1	1										1	7	10	10	0	0	0	0	0	0.1	0.1	0	0	0	0	0	0	0	0	0	0.1	0.7	0	0	0
45493	94551	7/12/2022 11:28	7/12/2022 11:38	7/12/2022	7	2022	11	11:28 AM						1		7									2		10	10	0	0	0	0	0	0.1	0	0.7	0	0	0	0	0	0	0	0	0.2	0	0	0	0
45493	94555	7/12/2022 12:17	7/12/2022 12:27	7/12/2022	7	2022	12	12:17 PM					1	5	2	1									1		10	10	0	0	0	0	0.1	0.5	0.2	0.1	0	0	0	0	0	0	0	0	0.1	0	0	0	0.1
45493	94587	7/19/2022 11:24	7/19/2022 11:34	7/19/2022	7	2022	11	11:24 AM							1	7		1							1		10	10	0	0	0	0	0	0	0.1	0.7	0	0.1	0	0	0	0	0	0	0.1	0	0	0	0
45493	94592	7/19/2022 12:27	7/19/2022 12:37	7/19/2022	7	2022	12	12:27 PM						7		2									1		10	10	0	0	0	0	0	0.7	0	0.2	0	0	0	0	0	0	0	0	0.1	0	0	0	0
45493	94765	8/16/2022 12:24	8/16/2022 12:34	8/16/2022	8	2022	12	12:24 PM					6			4											10	10	0	0	0	0	0.6	0	0	0.4	0	0	0	0	0	0	0	0	0	0	0	0	0.6
45493	94818	8/23/2022 11:31	8/23/2022 11:41	8/23/2022	8	2022	11	11:31 AM						1	2	6									1		10	10	0	0	0	0	0	0.1	0.2	0.6	0	0	0	0	0	0	0	0	0.1	0	0	0	0
45493	94825	8/23/2022 12:53	8/23/2022 13:03	8/23/2022	8	2022	12	12:53 PM								10											10	10	0	0	0	0	0	0	0	1	0	0	0	0	0	0	0	0	0	0	0	0	0
45493	94855	8/30/2022 12:04	8/30/2022 12:14	8/30/2022	8	2022	12	12:04 PM							2						3	1				4	10	10	0	0	0	0	0	0	0.2	0	0	0	0	0	0.3	0.1	0	0	0	0.4	0	0	0
45493	94856	8/30/2022 11:48	8/30/2022 11:58	8/30/2022	8	2022	11	11:48 AM					1	6	3												10	10	0	0	0	0	0.1	0.6	0.3	0	0	0	0	0	0	0	0	0	0	0	0	0	0.1
45493	94859	8/30/2022 12:38	8/30/2022 12:48	8/30/2022	8	2022	12	12:38 PM							2	1					1	4			2		10	10	0	0	0	0	0	0	0.2	0.1	0	0	0	0	0.1	0.4	0	0	0.2	0	0	0	0
45493	94916	9/6/2022 11:45	9/6/2022 11:55	9/6/2022	9	2022	11	11:45 AM														10					10	10	0	0	0	0	0	0	0	0	0	0	0	0	0	1	0	0	0	0	0	0	0
45493	94921	9/6/2022 12:42	9/6/2022 12:52	9/6/2022	9	2022	12	12:42 PM														10					10	10	0	0	0	0	0	0	0	0	0	0	0	0	0	1	0	0	0	0	0	0	0
45493	94976	9/13/2022 11:11	9/13/2022 11:21	9/13/2022	9	2022	11	11:11 AM						10													10	10	0	0	0	0	0	1	0	0	0	0	0	0	0	0	0	0	0	0	0	0	0
45493	94980	9/13/2022 12:11	9/13/2022 12:21	9/13/2022	9	2022	12	12:11 PM				1									9						10	9	0	0	0	0.1	0	0	0	0	0	0	0	0	0.9	0	0	0	0	0	0	0	0
45493	95036	9/20/2022 11:17	9/20/2022 11:27	9/20/2022	9	2022	11	11:17 AM							1	4									4	1	10	10	0	0	0	0	0	0	0.1	0.4	0	0	0	0	0	0	0	0	0.4	0.1	0	0	0
45493	95039	9/20/2022 12:12	(blank)	9/20/2022	9	2022	12	12:12 PM																		2	2	2	0	0	0	0	0	0	0	0	0	0	0	0	0	0	0	0	0	1	0	0	0
45493	95041	9/20/2022 12:28	9/20/2022 12:38	9/20/2022	9	2022	12	12:28 PM													3					7	10	10	0	0	0	0	0	0	0	0	0	0	0	0	0.3	0	0	0	0	0.7	0	0	0
45493	95097	9/27/2022 11:18	9/27/2022 11:28	9/27/2022	9	2022	11	11:18 AM							2						4				2		8	8	0	0	0	0	0	0	0.25	0	0	0	0	0	0.5	0	0	0	0.25	0	0	0	0
45493	95100	9/27/2022 12:24	9/27/2022 12:34	9/27/2022	9	2022	12	12:24 PM				1			3	2										4	10	9	0	0	0	0.1	0	0	0.3	0.2	0	0	0	0	0	0	0	0	0	0.4	0	0	0
45493	95157	10/4/2022 11:45	10/4/2022 11:55	10/4/2022	10	2022	11	11:45 AM						10													10	10	0	0	0	0	0	1	0	0	0	0	0	0	0	0	0	0	0	0	0	0	0
45493	95158	10/4/2022 12:05	10/4/2022 12:15	10/4/2022	10	2022	12	12:05 PM													3	7					10	10	0	0	0	0	0	0	0	0	0	0	0	0	0.3	0.7	0	0	0	0	0	0	0
45493	95228	10/18/2022 11:39	10/18/2022 11:49	10/18/2022	10	2022	11	11:39 AM						5	2											3	10	10	0	0	0	0	0	0.5	0.2	0	0	0	0	0	0	0	0	0	0	0.3	0	0	0
45493	95233	10/18/2022 12:32	10/18/2022 12:42	10/18/2022	10	2022	12	12:32 PM		2			4	1					2						1		10	10	0	0.2	0	0	0.4	0.1	0	0	0	0	0.2	0	0	0	0	0	0.1	0	0	0.2	0.4
45493	95274	10/25/2022 11:12	10/25/2022 11:22	10/25/2022	10	2022	11	11:12 AM						2		8											10	10	0	0	0	0	0	0.2	0	0.8	0	0	0	0	0	0	0	0	0	0	0	0	0
45493	95279	10/25/2022 12:01	10/25/2022 12:11	10/25/2022	10	2022	12	12:01 PM							1						5					4	10	10	0	0	0	0	0	0	0.1	0	0	0	0	0	0.5	0	0	0	0	0.4	0	0	0
45493	95382	11/8/2022 12:12	11/8/2022 12:22	11/8/2022	11	2022	12	12:12 PM						10													10	10	0	0	0	0	0	1	0	0	0	0	0	0	0	0	0	0	0	0	0	0	0
45493	95433	11/15/2022 11:37	11/15/2022 11:47	11/15/2022	11	2022	11	11:37 AM													1					9	10	10	0	0	0	0	0	0	0	0	0	0	0	0	0.1	0	0	0	0	0.9	0	0	0
45493	95436	11/15/2022 12:00	11/15/2022 12:10	11/15/2022	11	2022	12	12:00 PM					2	8													10	10	0	0	0	0	0.2	0.8	0	0	0	0	0	0	0	0	0	0	0	0	0	0	0.2
45493	95499	11/29/2022 11:29	11/29/2022 11:39	11/29/2022	11	2022	11	11:29 AM						9												1	10	10	0	0	0	0	0	0.9	0	0	0	0	0	0	0	0	0	0	0	0.1	0	0	0
45493	95504	11/29/2022 12:21	11/29/2022 12:31	11/29/2022	11	2022	12	12:21 PM						4	2						1					3	10	10	0	0	0	0	0	0.4	0.2	0	0	0	0	0	0.1	0	0	0	0	0.3	0	0	0
45493	95606	12/20/2022 12:04	12/20/2022 12:14	12/20/2022	12	2022	12	12:04 PM							5										5		10	10	0	0	0	0	0	0	0.5	0	0	0	0	0	0	0	0	0	0.5	0	0	0	0
45493	94202	2/16/2022 15:30	2/16/2022 15:40	2/16/2022	2	2022	15	3:30 PM					1	1	3					4					1		10	10	0	0	0	0	0.1	0.1	0.3	0	0	0	0	0.4	0	0	0	0	0.1	0	0	0	0.1
45493	94206	2/18/2022 11:08	2/18/2022 11:18	2/18/2022	2	2022	11	11:08 AM	1				8									1					10	10	0.1	0	0	0	0.8	0	0	0	0	0	0	0	0	0.1	0	0	0	0	0.1	0	0.8
45493	94210	2/19/2022 14:55	2/19/2022 15:05	2/19/2022	2	2022	14	2:55 PM					2		4							4					10	10	0	0	0	0	0.2	0	0.4	0	0	0	0	0	0	0.4	0	0	0	0	0	0	0.2
45493	94215	2/22/2022 15:14	2/22/2022 15:24	2/22/2022	2	2022	15	3:14 PM							6							4					10	10	0	0	0	0	0	0	0.6	0	0	0	0	0	0	0.4	0	0	0	0	0	0	0
45493	94217	2/25/2022 10:53	2/25/2022 11:03	2/25/2022	2	2022	10	10:53 AM					3	3	3							1					10	10	0	0	0	0	0.3	0.3	0.3	0	0	0	0	0	0	0.1	0	0	0	0	0	0	0.3
45493	94221	2/25/2022 12:37	2/25/2022 12:47	2/25/2022	2	2022	12	12:37 PM							3						6				1		10	10	0	0	0	0	0	0	0.3	0	0	0	0	0	0.6	0	0	0	0.1	0	0	0	0
45493	94226	3/1/2022 13:44	3/1/2022 13:54	3/1/2022	3	2022	13	1:44 PM													9				1		10	10	0	0	0	0	0	0	0	0	0	0	0	0	0.9	0	0	0	0.1	0	0	0	0
45493	94231	3/3/2022 9:30	3/3/2022 9:40	3/3/2022	3	2022	9	9:30 AM						3								7					10	10	0	0	0	0	0	0.3	0	0	0	0	0	0	0	0.7	0	0	0	0	0	0	0
45493	94235	3/3/2022 14:57	3/3/2022 15:07	3/3/2022	3	2022	14	2:57 PM				1									6				1	2	10	9	0	0	0	0.1	0	0	0	0	0	0	0	0	0.6	0	0	0	0.1	0.2	0	0	0
45493	94237	3/4/2022 11:25	3/4/2022 11:35	3/4/2022	3	2022	11	11:25 AM													2	1			2		5	5	0	0	0	0	0	0	0	0	0	0	0	0	0.4	0.2	0	0	0.4	0	0	0	0
45493	94240	4/4/2022 13:03	4/4/2022 13:13	4/4/2022	4	2022	13	1:03 PM							1						9						10	10	0	0	0	0	0	0	0.1	0	0	0	0	0	0.9	0	0	0	0	0	0	0	0
45493	94243	4/6/2022 10:32	4/6/2022 10:42	4/6/2022	4	2022	10	10:32 AM													8				1	1	10	10	0	0	0	0	0	0	0	0	0	0	0	0	0.8	0	0	0	0.1	0.1	0	0	0
45493	94247	4/7/2022 15:22	4/7/2022 15:32	4/7/2022	4	2022	15	3:22 PM							4						3				3		10	10	0	0	0	0	0	0	0.4	0	0	0	0	0	0.3	0	0	0	0.3	0	0	0	0
45493	94250	4/11/2022 14:21	4/11/2022 14:31	4/11/2022	4	2022	14	2:21 PM							6	2						2					10	10	0	0	0	0	0	0	0.6	0.2	0	0	0	0	0	0.2	0	0	0	0	0	0	0
45493	94257	4/13/2022 11:02	4/13/2022 11:12	4/13/2022	4	2022	11	11:02 AM						2	1	6									1		10	10	0	0	0	0	0	0.2	0.1	0.6	0	0	0	0	0	0	0	0	0.1	0	0	0	0
45493	94258	4/14/2022 14:20	4/14/2022 14:30	4/14/2022	4	2022	14	2:20 PM							2	5						1			1		9	9	0	0	0	0	0	0	0.222222222	0.555555556	0	0	0	0	0	0.111111111	0	0	0.111111111	0	0	0	0
45493	94265	4/18/2022 12:38	4/18/2022 12:48	4/18/2022	4	2022	12	12:38 PM											1		7					2	10	10	0	0	0	0	0	0	0	0	0	0	0.1	0	0.7	0	0	0	0	0.2	0	0	0
45493	94266	4/19/2022 11:02	4/19/2022 11:12	4/19/2022	4	2022	11	11:02 AM				1	1	1		1						5			1		10	9	0	0	0	0.1	0.1	0.1	0	0.1	0	0	0	0	0	0.5	0	0	0.1	0	0	0	0.111111111
45493	94270	4/21/2022 10:46	4/21/2022 10:56	4/21/2022	4	2022	10	10:46 AM											2		6					2	10	10	0	0	0	0	0	0	0	0	0	0	0.2	0	0.6	0	0	0	0	0.2	0	0	0
45493	94282	4/27/2022 11:18	4/27/2022 11:28	4/27/2022	4	2022	11	11:18 AM						1	1							8					10	10	0	0	0	0	0	0.1	0.1	0	0	0	0	0	0	0.8	0	0	0	0	0	0	0
45493	94345	5/27/2022 10:53	5/27/2022 11:03	5/27/2022	5	2022	10	10:53 AM														2			1	1	4	4	0	0	0	0	0	0	0	0	0	0	0	0	0	0.5	0	0	0.25	0.25	0	0	0
45493	94346	5/27/2022 11:08	5/27/2022 11:18	5/27/2022	5	2022	11	11:08 AM								3						5			2		10	10	0	0	0	0	0	0	0	0.3	0	0	0	0	0	0.5	0	0	0.2	0	0	0	0
45493	95052	9/23/2022 10:52	9/23/2022 10:55	9/23/2022	9	2022	10	10:52 AM						1		1										1	3	3	0	0	0	0	0	0.333333333	0	0.333333333	0	0	0	0	0	0	0	0	0	0.333333333	0	0	0
45493	95515	12/2/2022 11:19	12/2/2022 11:29	12/2/2022	12	2022	11	11:19 AM								4				3					1	2	10	10	0	0	0	0	0	0	0	0.4	0	0	0	0.3	0	0	0	0	0.1	0.2	0	0	0
45493	94297	5/5/2022 10:52	5/5/2022 11:02	5/5/2022	5	2022	10	10:52 AM					1	3	1					2		2			1		10	10	0	0	0	0	0.1	0.3	0.1	0	0	0	0	0.2	0	0.2	0	0	0.1	0	0	0	0.1
45493	94302	5/5/2022 13:21	5/5/2022 13:31	5/5/2022	5	2022	13	1:21 PM								1						5			3		9	9	0	0	0	0	0	0	0	0.111111111	0	0	0	0	0	0.555555556	0	0	0.333333333	0	0	0	0
45493	94310	5/12/2022 12:18	5/12/2022 12:28	5/12/2022	5	2022	12	12:18 PM					1	6	1										1		9	9	0	0	0	0	0.111111111	0.666666667	0.111111111	0	0	0	0	0	0	0	0	0	0.111111111	0	0	0	0.111111111
45493	94322	5/19/2022 11:01	5/19/2022 11:11	5/19/2022	5	2022	11	11:01 AM								9											9	9	0	0	0	0	0	0	0	1	0	0	0	0	0	0	0	0	0	0	0	0	0
45493	94328	5/19/2022 13:27	5/19/2022 13:37	5/19/2022	5	2022	13	1:27 PM						2	2	6											10	10	0	0	0	0	0	0.2	0.2	0.6	0	0	0	0	0	0	0	0	0	0	0	0	0
45493	94337	5/26/2022 10:35	5/26/2022 10:45	5/26/2022	5	2022	10	10:35 AM								10											10	10	0	0	0	0	0	0	0	1	0	0	0	0	0	0	0	0	0	0	0	0	0
45493	94343	5/26/2022 13:01	5/26/2022 13:11	5/26/2022	5	2022	13	1:01 PM								10											10	10	0	0	0	0	0	0	0	1	0	0	0	0	0	0	0	0	0	0	0	0	0
45493	94357	6/2/2022 11:14	6/2/2022 11:24	6/2/2022	6	2022	11	11:14 AM								10											10	10	0	0	0	0	0	0	0	1	0	0	0	0	0	0	0	0	0	0	0	0	0
45493	94361	6/2/2022 13:03	6/2/2022 13:13	6/2/2022	6	2022	13	1:03 PM								10											10	10	0	0	0	0	0	0	0	1	0	0	0	0	0	0	0	0	0	0	0	0	0
45493	94409	6/16/2022 11:17	6/16/2022 11:27	6/16/2022	6	2022	11	11:17 AM						5	1	1									3		10	10	0	0	0	0	0	0.5	0.1	0.1	0	0	0	0	0	0	0	0	0.3	0	0	0	0
45493	94413	6/16/2022 13:28	6/16/2022 13:38	6/16/2022	6	2022	13	1:28 PM							1	6									1	2	10	10	0	0	0	0	0	0	0.1	0.6	0	0	0	0	0	0	0	0	0.1	0.2	0	0	0
45493	94440	6/23/2022 10:28	6/23/2022 10:38	6/23/2022	6	2022	10	10:28 AM								9	1										10	10	0	0	0	0	0	0	0	0.9	0.1	0	0	0	0	0	0	0	0	0	0	0	0
45493	94446	6/23/2022 12:48	6/23/2022 12:58	6/23/2022	6	2022	12	12:48 PM								10											10	10	0	0	0	0	0	0	0	1	0	0	0	0	0	0	0	0	0	0	0	0	0
45493	94458	6/30/2022 10:56	6/30/2022 11:06	6/30/2022	6	2022	10	10:56 AM						1		8		1									10	10	0	0	0	0	0	0.1	0	0.8	0	0.1	0	0	0	0	0	0	0	0	0	0	0
45493	94461	6/30/2022 12:40	6/30/2022 12:50	6/30/2022	6	2022	12	12:40 PM								9		1									10	10	0	0	0	0	0	0	0	0.9	0	0.1	0	0	0	0	0	0	0	0	0	0	0
45493	94507	7/7/2022 10:48	7/7/2022 10:58	7/7/2022	7	2022	10	10:48 AM								9			1								10	10	0	0	0	0	0	0	0	0.9	0	0	0.1	0	0	0	0	0	0	0	0	0	0
45493	94510	7/7/2022 12:42	7/7/2022 12:52	7/7/2022	7	2022	12	12:42 PM					1			7			1								9	9	0	0	0	0	0.111111111	0	0	0.777777778	0	0	0.111111111	0	0	0	0	0	0	0	0	0	0.111111111
45493	94595	7/21/2022 11:22	7/21/2022 11:32	7/21/2022	7	2022	11	11:22 AM					5			5											10	10	0	0	0	0	0.5	0	0	0.5	0	0	0	0	0	0	0	0	0	0	0	0	0.5
45493	94600	7/21/2022 13:10	7/21/2022 13:20	7/21/2022	7	2022	13	1:10 PM								10											10	10	0	0	0	0	0	0	0	1	0	0	0	0	0	0	0	0	0	0	0	0	0
45493	94626	7/28/2022 10:48	7/28/2022 10:58	7/28/2022	7	2022	10	10:48 AM								8									2		10	10	0	0	0	0	0	0	0	0.8	0	0	0	0	0	0	0	0	0.2	0	0	0	0
45493	94638	7/28/2022 12:32	7/28/2022 12:42	7/28/2022	7	2022	12	12:32 PM																		1	1	1	0	0	0	0	0	0	0	0	0	0	0	0	0	0	0	0	0	1	0	0	0
45493	94639	7/28/2022 12:45	7/28/2022 12:55	7/28/2022	7	2022	12	12:45 PM								10											10	10	0	0	0	0	0	0	0	1	0	0	0	0	0	0	0	0	0	0	0	0	0
45493	94676	8/4/2022 11:24	8/4/2022 11:34	8/4/2022	8	2022	11	11:24 AM						2		6		1							1		10	10	0	0	0	0	0	0.2	0	0.6	0	0.1	0	0	0	0	0	0	0.1	0	0	0	0
45493	94678	8/4/2022 13:02	8/4/2022 13:12	8/4/2022	8	2022	13	1:02 PM						1		8						1					10	10	0	0	0	0	0	0.1	0	0.8	0	0	0	0	0	0.1	0	0	0	0	0	0	0
45493	94721	8/11/2022 10:34	8/11/2022 10:44	8/11/2022	8	2022	10	10:34 AM								1											1	1	0	0	0	0	0	0	0	1	0	0	0	0	0	0	0	0	0	0	0	0	0
45493	94722	8/11/2022 10:52	8/11/2022 11:02	8/11/2022	8	2022	10	10:52 AM						1		8		1									10	10	0	0	0	0	0	0.1	0	0.8	0	0.1	0	0	0	0	0	0	0	0	0	0	0
45493	94726	8/11/2022 12:59	8/11/2022 13:09	8/11/2022	8	2022	12	12:59 PM						1		9											10	10	0	0	0	0	0	0.1	0	0.9	0	0	0	0	0	0	0	0	0	0	0	0	0
45493	94730	8/12/2022 11:19	8/12/2022 11:29	8/12/2022	8	2022	11	11:19 AM							1	7						2					10	10	0	0	0	0	0	0	0.1	0.7	0	0	0	0	0	0.2	0	0	0	0	0	0	0
45493	94734	8/12/2022 12:13	8/12/2022 12:23	8/12/2022	8	2022	12	12:13 PM						8		1									1		10	10	0	0	0	0	0	0.8	0	0.1	0	0	0	0	0	0	0	0	0.1	0	0	0	0
45493	94738	8/12/2022 12:49	8/12/2022 12:59	8/12/2022	8	2022	12	12:49 PM								10											10	10	0	0	0	0	0	0	0	1	0	0	0	0	0	0	0	0	0	0	0	0	0
45493	94770	8/18/2022 10:45	8/18/2022 10:55	8/18/2022	8	2022	10	10:45 AM								10											10	10	0	0	0	0	0	0	0	1	0	0	0	0	0	0	0	0	0	0	0	0	0
45493	94772	8/18/2022 12:34	8/18/2022 12:44	8/18/2022	8	2022	12	12:34 PM								10											10	10	0	0	0	0	0	0	0	1	0	0	0	0	0	0	0	0	0	0	0	0	0
45493	94827	8/25/2022 10:34	8/25/2022 10:44	8/25/2022	8	2022	10	10:34 AM							1	6						1				1	9	9	0	0	0	0	0	0	0.111111111	0.666666667	0	0	0	0	0	0.111111111	0	0	0	0.111111111	0	0	0
45493	94828	8/25/2022 10:48	8/25/2022 10:58	8/25/2022	8	2022	10	10:48 AM					1														1	1	0	0	0	0	1	0	0	0	0	0	0	0	0	0	0	0	0	0	0	0	1
45493	94830	8/25/2022 12:10	8/25/2022 12:20	8/25/2022	8	2022	12	12:10 PM					1		1	3						5					10	10	0	0	0	0	0.1	0	0.1	0.3	0	0	0	0	0	0.5	0	0	0	0	0	0	0.1
45493	94880	9/1/2022 12:00	9/1/2022 12:10	9/1/2022	9	2022	12	12:00 PM						4	1	4									1		10	10	0	0	0	0	0	0.4	0.1	0.4	0	0	0	0	0	0	0	0	0.1	0	0	0	0
45493	94884	9/1/2022 13:52	9/1/2022 14:02	9/1/2022	9	2022	13	1:52 PM						2	1			1			2				3		9	9	0	0	0	0	0	0.222222222	0.111111111	0	0	0.111111111	0	0	0.222222222	0	0	0	0.333333333	0	0	0	0
45493	94885	9/2/2022 10:55	9/2/2022 11:05	9/2/2022	9	2022	10	10:55 AM							1	6									3		10	10	0	0	0	0	0	0	0.1	0.6	0	0	0	0	0	0	0	0	0.3	0	0	0	0
45493	94892	9/2/2022 12:31	9/2/2022 12:41	9/2/2022	9	2022	12	12:31 PM							2	6									2		10	10	0	0	0	0	0	0	0.2	0.6	0	0	0	0	0	0	0	0	0.2	0	0	0	0
45493	94926	9/8/2022 10:39	9/8/2022 10:49	9/8/2022	9	2022	10	10:39 AM						9		1											10	10	0	0	0	0	0	0.9	0	0.1	0	0	0	0	0	0	0	0	0	0	0	0	0
45493	94931	9/8/2022 12:35	9/8/2022 12:45	9/8/2022	9	2022	12	12:35 PM							1	8						1					10	10	0	0	0	0	0	0	0.1	0.8	0	0	0	0	0	0.1	0	0	0	0	0	0	0
45493	94987	9/15/2022 11:27	9/15/2022 11:37	9/15/2022	9	2022	11	11:27 AM						4	1	4		1									10	10	0	0	0	0	0	0.4	0.1	0.4	0	0.1	0	0	0	0	0	0	0	0	0	0	0
45493	94988	9/15/2022 12:30	9/15/2022 12:40	9/15/2022	9	2022	12	12:30 PM								9					1						10	10	0	0	0	0	0	0	0	0.9	0	0	0	0	0.1	0	0	0	0	0	0	0	0
45493	95043	9/22/2022 10:28	9/22/2022 10:38	9/22/2022	9	2022	10	10:28 AM						8		2											10	10	0	0	0	0	0	0.8	0	0.2	0	0	0	0	0	0	0	0	0	0	0	0	0
45493	95044	9/22/2022 10:41	9/22/2022 10:51	9/22/2022	9	2022	10	10:41 AM					1														1	1	0	0	0	0	1	0	0	0	0	0	0	0	0	0	0	0	0	0	0	0	1
45493	95048	9/22/2022 12:20	9/22/2022 12:30	9/22/2022	9	2022	12	12:20 PM							1						9						10	10	0	0	0	0	0	0	0.1	0	0	0	0	0	0.9	0	0	0	0	0	0	0	0
45493	95104	9/29/2022 11:01	9/29/2022 11:11	9/29/2022	9	2022	11	11:01 AM						8		2											10	10	0	0	0	0	0	0.8	0	0.2	0	0	0	0	0	0	0	0	0	0	0	0	0
45493	95108	9/29/2022 12:52	9/29/2022 13:02	9/29/2022	9	2022	12	12:52 PM	1							8					1						10	10	0.1	0	0	0	0	0	0	0.8	0	0	0	0	0.1	0	0	0	0	0	0.1	0	0
45493	95109	9/29/2022 13:04	9/29/2022 13:14	9/29/2022	9	2022	13	1:04 PM								1											1	1	0	0	0	0	0	0	0	1	0	0	0	0	0	0	0	0	0	0	0	0	0
45493	95163	10/6/2022 11:10	10/6/2022 11:20	10/6/2022	10	2022	11	11:10 AM						9		1											10	10	0	0	0	0	0	0.9	0	0.1	0	0	0	0	0	0	0	0	0	0	0	0	0
45493	95168	10/6/2022 12:54	10/6/2022 13:04	10/6/2022	10	2022	12	12:54 PM					2		1	5									1		9	9	0	0	0	0	0.222222222	0	0.111111111	0.555555556	0	0	0	0	0	0	0	0	0.111111111	0	0	0	0.222222222
45493	95197	10/11/2022 11:33	10/11/2022 11:43	10/11/2022	10	2022	11	11:33 AM																		10	10	10	0	0	0	0	0	0	0	0	0	0	0	0	0	0	0	0	0	1	0	0	0
45493	95200	10/11/2022 12:33	10/11/2022 12:43	10/11/2022	10	2022	12	12:33 PM								10											10	10	0	0	0	0	0	0	0	1	0	0	0	0	0	0	0	0	0	0	0	0	0
45493	95205	10/13/2022 11:11	10/13/2022 11:21	10/13/2022	10	2022	11	11:11 AM						7		2											9	9	0	0	0	0	0	0.777777778	0	0.222222222	0	0	0	0	0	0	0	0	0	0	0	0	0
45493	95206	10/13/2022 12:15	10/13/2022 12:25	10/13/2022	10	2022	12	12:15 PM							1	1					2					6	10	10	0	0	0	0	0	0	0.1	0.1	0	0	0	0	0.2	0	0	0	0	0.6	0	0	0
45493	95243	10/20/2022 10:42	10/20/2022 10:52	10/20/2022	10	2022	10	10:42 AM		2				7								1					10	10	0	0.2	0	0	0	0.7	0	0	0	0	0	0	0	0.1	0	0	0	0	0	0.2	0
45493	95247	10/20/2022 13:44	10/20/2022 13:54	10/20/2022	10	2022	13	1:44 PM													8				1	1	10	10	0	0	0	0	0	0	0	0	0	0	0	0	0.8	0	0	0	0.1	0.1	0	0	0
45493	95253	10/21/2022 11:27	10/21/2022 11:37	10/21/2022	10	2022	11	11:27 AM							2	7									1		10	10	0	0	0	0	0	0	0.2	0.7	0	0	0	0	0	0	0	0	0.1	0	0	0	0
45493	95283	10/27/2022 10:41	10/27/2022 10:51	10/27/2022	10	2022	10	10:41 AM						1							8						9	9	0	0	0	0	0	0.111111111	0	0	0	0	0	0	0.888888889	0	0	0	0	0	0	0	0
45493	95287	10/27/2022 12:28	10/27/2022 12:38	10/27/2022	10	2022	12	12:28 PM			1		1	5	1	1									1		10	9	0	0	0.1	0	0.1	0.5	0.1	0.1	0	0	0	0	0	0	0	0	0.1	0	0	0	0.111111111
45493	95325	11/3/2022 10:59	11/3/2022 11:09	11/3/2022	11	2022	10	10:59 AM			3	1		1	3												8	4	0	0	0.375	0.125	0	0.125	0.375	0	0	0	0	0	0	0	0	0	0	0	0	0	0
45493	95337	11/3/2022 12:59	11/3/2022 13:09	11/3/2022	11	2022	12	12:59 PM							1	2					4	2				1	10	10	0	0	0	0	0	0	0.1	0.2	0	0	0	0	0.4	0.2	0	0	0	0.1	0	0	0
45493	95386	11/10/2022 10:42	11/10/2022 10:52	11/10/2022	11	2022	10	10:42 AM						1	1			1			4					1	8	8	0	0	0	0	0	0.125	0.125	0	0	0.125	0	0	0.5	0	0	0	0	0.125	0	0	0
45493	95389	11/10/2022 12:54	11/10/2022 13:04	11/10/2022	11	2022	12	12:54 PM					1		4	1				1		2					9	9	0	0	0	0	0.111111111	0	0.444444444	0.111111111	0	0	0	0.111111111	0	0.222222222	0	0	0	0	0	0	0.111111111
45493	95441	11/17/2022 10:37	11/17/2022 10:47	11/17/2022	11	2022	10	10:37 AM						5	1						4						10	10	0	0	0	0	0	0.5	0.1	0	0	0	0	0	0.4	0	0	0	0	0	0	0	0
45493	95445	11/17/2022 13:03	11/17/2022 13:13	11/17/2022	11	2022	13	1:03 PM						7	1										1		9	9	0	0	0	0	0	0.777777778	0.111111111	0	0	0	0	0	0	0	0	0	0.111111111	0	0	0	0
45493	95507	12/1/2022 10:33	12/1/2022 10:43	12/1/2022	12	2022	10	10:33 AM						5							1					4	10	10	0	0	0	0	0	0.5	0	0	0	0	0	0	0.1	0	0	0	0	0.4	0	0	0
45493	95511	12/1/2022 13:36	12/1/2022 13:46	12/1/2022	12	2022	13	1:36 PM			1			3		1					2					3	10	9	0	0	0.1	0	0	0.3	0	0.1	0	0	0	0	0.2	0	0	0	0	0.3	0	0	0
45493	95556	12/8/2022 10:46	12/8/2022 10:56	12/8/2022	12	2022	10	10:46 AM					1	3	1							1			1	3	10	10	0	0	0	0	0.1	0.3	0.1	0	0	0	0	0	0	0.1	0	0	0.1	0.3	0	0	0.1
45493	95560	12/8/2022 13:15	12/8/2022 13:25	12/8/2022	12	2022	13	1:15 PM								5						5					10	10	0	0	0	0	0	0	0	0.5	0	0	0	0	0	0.5	0	0	0	0	0	0	0
45493	95580	12/15/2022 11:08	12/15/2022 11:18	12/15/2022	12	2022	11	11:08 AM						7		3											10	10	0	0	0	0	0	0.7	0	0.3	0	0	0	0	0	0	0	0	0	0	0	0	0
45493	95584	12/15/2022 13:18	12/15/2022 13:28	12/15/2022	12	2022	13	1:18 PM					3	1	2	1					1				1	1	10	10	0	0	0	0	0.3	0.1	0.2	0.1	0	0	0	0	0.1	0	0	0	0.1	0.1	0	0	0.3
45493	95585	12/15/2022 13:29	12/15/2022 13:39	12/15/2022	12	2022	13	1:29 PM					1	2													3	3	0	0	0	0	0.333333333	0.666666667	0	0	0	0	0	0	0	0	0	0	0	0	0	0	0.333333333
45493	95626	12/29/2022 13:20	12/29/2022 13:30	12/29/2022	12	2022	13	1:20 PM						7	1										1		9	9	0	0	0	0	0	0.777777778	0.111111111	0	0	0	0	0	0	0	0	0	0.111111111	0	0	0	0
45493	95647	1/5/2023 13:23	1/5/2023 13:33	1/5/2023	1	2023	13	1:23 PM					2	1							2					5	10	10	0	0	0	0	0.2	0.1	0	0	0	0	0	0	0.2	0	0	0	0	0.5	0	0	0.2
45493	95677	1/19/2023 12:15	1/19/2023 12:25	1/19/2023	1	2023	12	12:15 PM			2			1	3							3			1		10	8	0	0	0.2	0	0	0.1	0.3	0	0	0	0	0	0	0.3	0	0	0.1	0	0	0	0
45493	95679	1/26/2023 12:51	1/26/2023 13:01	1/26/2023	1	2023	12	12:51 PM					1	6							3						10	10	0	0	0	0	0.1	0.6	0	0	0	0	0	0	0.3	0	0	0	0	0	0	0	0.1
45625	94400	6/15/2022 11:08	6/15/2022 11:18	6/15/2022	6	2022	11	11:08 AM					1		2			1							5	1	10	10	0	0	0	0	0.1	0	0.2	0	0	0.1	0	0	0	0	0	0	0.5	0.1	0	0	0.1
45625	94404	6/15/2022 12:33	6/15/2022 12:43	6/15/2022	6	2022	12	12:33 PM											1		6				2	1	10	10	0	0	0	0	0	0	0	0	0	0	0.1	0	0.6	0	0	0	0.2	0.1	0	0	0
45625	94433	6/22/2022 11:06	6/22/2022 11:16	6/22/2022	6	2022	11	11:06 AM					8		1	1											10	10	0	0	0	0	0.8	0	0.1	0.1	0	0	0	0	0	0	0	0	0	0	0	0	0.8
45625	94436	6/22/2022 12:06	6/22/2022 12:16	6/22/2022	6	2022	12	12:06 PM					1	2	2	4									1		10	10	0	0	0	0	0.1	0.2	0.2	0.4	0	0	0	0	0	0	0	0	0.1	0	0	0	0.1
45625	94448	6/29/2022 10:44	6/29/2022 10:54	6/29/2022	6	2022	10	10:44 AM					5		3	2											10	10	0	0	0	0	0.5	0	0.3	0.2	0	0	0	0	0	0	0	0	0	0	0	0	0.5
45625	94453	6/29/2022 12:22	6/29/2022 12:32	6/29/2022	6	2022	12	12:22 PM					10														10	10	0	0	0	0	1	0	0	0	0	0	0	0	0	0	0	0	0	0	0	0	1
45625	94466	7/6/2022 11:06	7/6/2022 11:16	7/6/2022	7	2022	11	11:06 AM					1	4	1						2				1		9	9	0	0	0	0	0.111111111	0.444444444	0.111111111	0	0	0	0	0	0.222222222	0	0	0	0.111111111	0	0	0	0.111111111
45625	94471	7/6/2022 12:37	7/6/2022 12:47	7/6/2022	7	2022	12	12:37 PM										1			5				4		10	10	0	0	0	0	0	0	0	0	0	0.1	0	0	0.5	0	0	0	0.4	0	0	0	0
45625	94523	7/13/2022 11:03	7/13/2022 11:13	7/13/2022	7	2022	11	11:03 AM					2	6	1										1		10	10	0	0	0	0	0.2	0.6	0.1	0	0	0	0	0	0	0	0	0	0.1	0	0	0	0.2
45625	94560	7/13/2022 12:36	7/13/2022 12:46	7/13/2022	7	2022	12	12:36 PM						3	2	1						1			2	1	10	10	0	0	0	0	0	0.3	0.2	0.1	0	0	0	0	0	0.1	0	0	0.2	0.1	0	0	0
45625	94619	7/27/2022 11:03	7/27/2022 11:13	7/27/2022	7	2022	11	11:03 AM					4	2	3	1											10	10	0	0	0	0	0.4	0.2	0.3	0.1	0	0	0	0	0	0	0	0	0	0	0	0	0.4
45625	94624	7/27/2022 12:42	7/27/2022 12:52	7/27/2022	7	2022	12	12:42 PM														1				9	10	10	0	0	0	0	0	0	0	0	0	0	0	0	0	0.1	0	0	0	0.9	0	0	0
45625	94667	8/3/2022 11:30	8/3/2022 11:40	8/3/2022	8	2022	11	11:30 AM					1													9	10	10	0	0	0	0	0.1	0	0	0	0	0	0	0	0	0	0	0	0	0.9	0	0	0.1
45625	94669	8/3/2022 12:47	8/3/2022 12:57	8/3/2022	8	2022	12	12:47 PM					2												1	7	10	10	0	0	0	0	0.2	0	0	0	0	0	0	0	0	0	0	0	0.1	0.7	0	0	0.2
45625	94699	8/10/2022 11:12	8/10/2022 11:22	8/10/2022	8	2022	11	11:12 AM					8		1	1											10	10	0	0	0	0	0.8	0	0.1	0.1	0	0	0	0	0	0	0	0	0	0	0	0	0.8
45625	94718	8/10/2022 12:31	8/10/2022 12:41	8/10/2022	8	2022	12	12:31 PM																		10	10	10	0	0	0	0	0	0	0	0	0	0	0	0	0	0	0	0	0	1	0	0	0
45625	94741	8/17/2022 11:20	8/17/2022 11:30	8/17/2022	8	2022	11	11:20 AM					4	3	1			1							1		10	10	0	0	0	0	0.4	0.3	0.1	0	0	0.1	0	0	0	0	0	0	0.1	0	0	0	0.4
45625	94743	8/17/2022 12:29	8/17/2022 12:39	8/17/2022	8	2022	12	12:29 PM					3		2	1									3		9	9	0	0	0	0	0.333333333	0	0.222222222	0.111111111	0	0	0	0	0	0	0	0	0.333333333	0	0	0	0.333333333
45625	94812	8/24/2022 11:11	8/24/2022 11:21	8/24/2022	8	2022	11	11:11 AM					2		1	4		1							2		10	10	0	0	0	0	0.2	0	0.1	0.4	0	0.1	0	0	0	0	0	0	0.2	0	0	0	0.2
45625	94816	8/24/2022 12:31	8/24/2022 12:41	8/24/2022	8	2022	12	12:31 PM					2													8	10	10	0	0	0	0	0.2	0	0	0	0	0	0	0	0	0	0	0	0	0.8	0	0	0.2
45625	94861	8/31/2022 10:50	8/31/2022 11:00	8/31/2022	8	2022	10	10:50 AM					10														10	10	0	0	0	0	1	0	0	0	0	0	0	0	0	0	0	0	0	0	0	0	1
45625	94866	8/31/2022 12:22	8/31/2022 12:32	8/31/2022	8	2022	12	12:22 PM																		10	10	10	0	0	0	0	0	0	0	0	0	0	0	0	0	0	0	0	0	1	0	0	0
45625	94897	9/7/2022 11:21	9/7/2022 11:31	9/7/2022	9	2022	11	11:21 AM					6	2		1									1		10	10	0	0	0	0	0.6	0.2	0	0.1	0	0	0	0	0	0	0	0	0.1	0	0	0	0.6
45625	94925	9/7/2022 12:57	9/7/2022 13:07	9/7/2022	9	2022	12	12:57 PM					4		1	2									3		10	10	0	0	0	0	0.4	0	0.1	0.2	0	0	0	0	0	0	0	0	0.3	0	0	0	0.4
45625	94947	9/14/2022 11:18	9/14/2022 11:28	9/14/2022	9	2022	11	11:18 AM					4		1											5	10	10	0	0	0	0	0.4	0	0.1	0	0	0	0	0	0	0	0	0	0	0.5	0	0	0.4
45625	94948	9/14/2022 12:02	9/14/2022 12:12	9/14/2022	9	2022	12	12:02 PM					1		1	5										3	10	10	0	0	0	0	0.1	0	0.1	0.5	0	0	0	0	0	0	0	0	0	0.3	0	0	0.1
45625	95011	9/21/2022 11:00	9/21/2022 11:10	9/21/2022	9	2022	11	11:00 AM																		10	10	10	0	0	0	0	0	0	0	0	0	0	0	0	0	0	0	0	0	1	0	0	0
45625	95017	9/21/2022 12:44	9/21/2022 12:54	9/21/2022	9	2022	12	12:44 PM								3										7	10	10	0	0	0	0	0	0	0	0.3	0	0	0	0	0	0	0	0	0	0.7	0	0	0
45625	95072	9/28/2022 11:16	9/28/2022 11:26	9/28/2022	9	2022	11	11:16 AM	1				2		5						1				1		10	10	0.1	0	0	0	0.2	0	0.5	0	0	0	0	0	0.1	0	0	0	0.1	0	0.1	0	0.2
45625	95077	9/28/2022 12:37	9/28/2022 12:47	9/28/2022	9	2022	12	12:37 PM						1	3	5									1		10	10	0	0	0	0	0	0.1	0.3	0.5	0	0	0	0	0	0	0	0	0.1	0	0	0	0
45625	95133	10/5/2022 11:25	10/5/2022 11:35	10/5/2022	10	2022	11	11:25 AM					3	4	2			1									10	10	0	0	0	0	0.3	0.4	0.2	0	0	0.1	0	0	0	0	0	0	0	0	0	0	0.3
45625	95135	10/5/2022 12:30	10/5/2022 12:40	10/5/2022	10	2022	12	12:30 PM					10														10	10	0	0	0	0	1	0	0	0	0	0	0	0	0	0	0	0	0	0	0	0	1
45625	95189	10/12/2022 11:43	10/12/2022 11:53	10/12/2022	10	2022	11	11:43 AM																		10	10	10	0	0	0	0	0	0	0	0	0	0	0	0	0	0	0	0	0	1	0	0	0
45625	95192	10/12/2022 12:39	10/12/2022 12:49	10/12/2022	10	2022	12	12:39 PM					1	5	1											3	10	10	0	0	0	0	0.1	0.5	0.1	0	0	0	0	0	0	0	0	0	0	0.3	0	0	0.1
45625	95236	10/19/2022 11:16	10/19/2022 11:26	10/19/2022	10	2022	11	11:16 AM					5		2	1									2		10	10	0	0	0	0	0.5	0	0.2	0.1	0	0	0	0	0	0	0	0	0.2	0	0	0	0.5
45625	95239	10/19/2022 12:27	10/19/2022 12:37	10/19/2022	10	2022	12	12:27 PM						1				9									10	10	0	0	0	0	0	0.1	0	0	0	0.9	0	0	0	0	0	0	0	0	0	0	0
45625	95266	10/26/2022 10:46	10/26/2022 10:56	10/26/2022	10	2022	10	10:46 AM					2					1				7					10	10	0	0	0	0	0.2	0	0	0	0	0.1	0	0	0	0.7	0	0	0	0	0	0	0.2
45625	95271	10/26/2022 12:49	10/26/2022 12:59	10/26/2022	10	2022	12	12:49 PM					1	5	1	1									2		10	10	0	0	0	0	0.1	0.5	0.1	0.1	0	0	0	0	0	0	0	0	0.2	0	0	0	0.1
45625	95359	11/9/2022 11:30	11/9/2022 11:40	11/9/2022	11	2022	11	11:30 AM					4	4		2											10	10	0	0	0	0	0.4	0.4	0	0.2	0	0	0	0	0	0	0	0	0	0	0	0	0.4
45625	95361	11/9/2022 12:23	11/9/2022 12:33	11/9/2022	11	2022	12	12:23 PM						4	2											4	10	10	0	0	0	0	0	0.4	0.2	0	0	0	0	0	0	0	0	0	0	0.4	0	0	0
45625	95408	11/16/2022 11:01	11/16/2022 11:11	11/16/2022	11	2022	11	11:01 AM					3		1	5									1		10	10	0	0	0	0	0.3	0	0.1	0.5	0	0	0	0	0	0	0	0	0.1	0	0	0	0.3
45625	95415	11/16/2022 12:50	11/16/2022 13:00	11/16/2022	11	2022	12	12:50 PM					1	3	1						1	2			2		10	10	0	0	0	0	0.1	0.3	0.1	0	0	0	0	0	0.1	0.2	0	0	0.2	0	0	0	0.1
45625	95478	11/23/2022 11:26	11/23/2022 11:36	11/23/2022	11	2022	11	11:26 AM							6	1									1	2	10	10	0	0	0	0	0	0	0.6	0.1	0	0	0	0	0	0	0	0	0.1	0.2	0	0	0
45625	95481	11/23/2022 12:32	11/23/2022 12:42	11/23/2022	11	2022	12	12:32 PM							1											9	10	10	0	0	0	0	0	0	0.1	0	0	0	0	0	0	0	0	0	0	0.9	0	0	0
45625	95493	11/30/2022 11:16	11/30/2022 11:26	11/30/2022	11	2022	11	11:16 AM					1	3	1						2					3	10	10	0	0	0	0	0.1	0.3	0.1	0	0	0	0	0	0.2	0	0	0	0	0.3	0	0	0.1
45625	95495	11/30/2022 12:10	11/30/2022 12:20	11/30/2022	11	2022	12	12:10 PM					6	2												2	10	10	0	0	0	0	0.6	0.2	0	0	0	0	0	0	0	0	0	0	0	0.2	0	0	0.6
45625	95550	12/7/2022 11:48	12/7/2022 11:58	12/7/2022	12	2022	11	11:48 AM																		10	10	10	0	0	0	0	0	0	0	0	0	0	0	0	0	0	0	0	0	1	0	0	0
45625	95553	12/7/2022 12:32	12/7/2022 12:42	12/7/2022	12	2022	12	12:32 PM			1			4	5												10	9	0	0	0.1	0	0	0.4	0.5	0	0	0	0	0	0	0	0	0	0	0	0	0	0
45625	95573	12/14/2022 11:35	12/14/2022 11:45	12/14/2022	12	2022	11	11:35 AM					2					6			1				1		10	10	0	0	0	0	0.2	0	0	0	0	0.6	0	0	0.1	0	0	0	0.1	0	0	0	0.2
45625	95575	12/14/2022 13:56	12/14/2022 14:06	12/14/2022	12	2022	13	1:56 PM					9		1												10	10	0	0	0	0	0.9	0	0.1	0	0	0	0	0	0	0	0	0	0	0	0	0	0.9
45625	95611	12/21/2022 11:23	12/21/2022 11:33	12/21/2022	12	2022	11	11:23 AM						1	6										3		10	10	0	0	0	0	0	0.1	0.6	0	0	0	0	0	0	0	0	0	0.3	0	0	0	0
45625	95617	12/21/2022 14:29	12/21/2022 14:39	12/21/2022	12	2022	14	2:29 PM																		10	10	10	0	0	0	0	0	0	0	0	0	0	0	0	0	0	0	0	0	1	0	0	0
45625	95620	12/28/2022 11:44	12/28/2022 11:54	12/28/2022	12	2022	11	11:44 AM																	10		10	10	0	0	0	0	0	0	0	0	0	0	0	0	0	0	0	0	1	0	0	0	0
45625	95624	12/28/2022 14:29	12/28/2022 14:39	12/28/2022	12	2022	14	2:29 PM					2		1	6									1		10	10	0	0	0	0	0.2	0	0.1	0.6	0	0	0	0	0	0	0	0	0.1	0	0	0	0.2
45625	95640	1/4/2023 11:44	1/4/2023 11:54	1/4/2023	1	2023	11	11:44 AM					9	1													10	10	0	0	0	0	0.9	0.1	0	0	0	0	0	0	0	0	0	0	0	0	0	0	0.9
45625	95644	1/4/2023 14:46	1/4/2023 14:56	1/4/2023	1	2023	14	2:46 PM																		10	10	10	0	0	0	0	0	0	0	0	0	0	0	0	0	0	0	0	0	1	0	0	0
45625	95669	1/11/2023 11:38	1/11/2023 11:48	1/11/2023	1	2023	11	11:38 AM			1			6	1										2		10	9	0	0	0.1	0	0	0.6	0.1	0	0	0	0	0	0	0	0	0	0.2	0	0	0	0
45625	95670	1/11/2023 13:58	1/11/2023 14:08	1/11/2023	1	2023	13	1:58 PM	2		2	1			1										4		10	7	0.2	0	0.2	0.1	0	0	0.1	0	0	0	0	0	0	0	0	0	0.4	0	0.285714286	0	0
45625	94380	6/5/2022 11:35	6/5/2022 11:45	6/5/2022	6	2022	11	11:35 AM					4			3								1	2		10	10	0	0	0	0	0.4	0	0	0.3	0	0	0	0	0	0	0	0.1	0.2	0	0	0	0.4
45625	94381	6/5/2022 12:15	6/5/2022 12:25	6/5/2022	6	2022	12	12:15 PM					2			8											10	10	0	0	0	0	0.2	0	0	0.8	0	0	0	0	0	0	0	0	0	0	0	0	0.2
45625	94427	6/19/2022 11:35	6/19/2022 11:45	6/19/2022	6	2022	11	11:35 AM					1	3	1	2										3	10	10	0	0	0	0	0.1	0.3	0.1	0.2	0	0	0	0	0	0	0	0	0	0.3	0	0	0.1
45625	94428	6/19/2022 11:59	6/19/2022 12:09	6/19/2022	6	2022	11	11:59 AM								10											10	10	0	0	0	0	0	0	0	1	0	0	0	0	0	0	0	0	0	0	0	0	0
45625	94480	7/3/2022 11:00	7/3/2022 11:10	7/3/2022	7	2022	11	11:00 AM							2	5									1	2	10	10	0	0	0	0	0	0	0.2	0.5	0	0	0	0	0	0	0	0	0.1	0.2	0	0	0
45625	94487	7/3/2022 12:28	7/3/2022 12:38	7/3/2022	7	2022	12	12:28 PM																	1	9	10	10	0	0	0	0	0	0	0	0	0	0	0	0	0	0	0	0	0.1	0.9	0	0	0
45625	94527	7/17/2022 11:02	7/17/2022 11:12	7/17/2022	7	2022	11	11:02 AM								8									2		10	10	0	0	0	0	0	0	0	0.8	0	0	0	0	0	0	0	0	0.2	0	0	0	0
45625	94529	7/17/2022 11:57	7/17/2022 12:07	7/17/2022	7	2022	11	11:57 AM					5	1	1	2										1	10	10	0	0	0	0	0.5	0.1	0.1	0.2	0	0	0	0	0	0	0	0	0	0.1	0	0	0.5
45625	94544	7/10/2022 11:10	7/10/2022 11:20	7/10/2022	7	2022	11	11:10 AM																		10	10	10	0	0	0	0	0	0	0	0	0	0	0	0	0	0	0	0	0	1	0	0	0
45625	94549	7/10/2022 12:22	7/10/2022 12:32	7/10/2022	7	2022	12	12:22 PM					3	1	1			1							4		10	10	0	0	0	0	0.3	0.1	0.1	0	0	0.1	0	0	0	0	0	0	0.4	0	0	0	0.3
45625	94650	7/24/2022 10:58	7/24/2022 11:08	7/24/2022	7	2022	10	10:58 AM						4	1	1		1							1	2	10	10	0	0	0	0	0	0.4	0.1	0.1	0	0.1	0	0	0	0	0	0	0.1	0.2	0	0	0
45625	94656	7/24/2022 12:17	7/24/2022 12:27	7/24/2022	7	2022	12	12:17 PM																		10	10	10	0	0	0	0	0	0	0	0	0	0	0	0	0	0	0	0	0	1	0	0	0
45625	94660	7/31/2022 11:34	7/31/2022 11:44	7/31/2022	7	2022	11	11:34 AM						6	1	3											10	10	0	0	0	0	0	0.6	0.1	0.3	0	0	0	0	0	0	0	0	0	0	0	0	0
45625	94663	7/31/2022 12:31	7/31/2022 12:41	7/31/2022	7	2022	12	12:31 PM								2										8	10	10	0	0	0	0	0	0	0	0.2	0	0	0	0	0	0	0	0	0	0.8	0	0	0
45625	94702	8/7/2022 10:52	8/7/2022 11:02	8/7/2022	8	2022	10	10:52 AM				2														8	10	8	0	0	0	0.2	0	0	0	0	0	0	0	0	0	0	0	0	0	0.8	0	0	0
45625	94705	8/7/2022 11:58	8/7/2022 12:08	8/7/2022	8	2022	11	11:58 AM				1		8	1												10	9	0	0	0	0.1	0	0.8	0.1	0	0	0	0	0	0	0	0	0	0	0	0	0	0
45625	94748	8/14/2022 11:05	8/14/2022 11:15	8/14/2022	8	2022	11	11:05 AM																		10	10	10	0	0	0	0	0	0	0	0	0	0	0	0	0	0	0	0	0	1	0	0	0
45625	94754	8/14/2022 12:33	8/14/2022 12:43	8/14/2022	8	2022	12	12:33 PM					3	1		4										1	9	9	0	0	0	0	0.333333333	0.111111111	0	0.444444444	0	0	0	0	0	0	0	0	0	0.111111111	0	0	0.333333333
45625	94795	8/21/2022 11:05	8/21/2022 11:15	8/21/2022	8	2022	11	11:05 AM					7		2										1		10	10	0	0	0	0	0.7	0	0.2	0	0	0	0	0	0	0	0	0	0.1	0	0	0	0.7
45625	94798	8/21/2022 11:59	8/21/2022 12:09	8/21/2022	8	2022	11	11:59 AM				3	7														10	7	0	0	0	0.3	0.7	0	0	0	0	0	0	0	0	0	0	0	0	0	0	0	1
45625	94898	9/4/2022 10:52	9/4/2022 11:02	9/4/2022	9	2022	10	10:52 AM					1													9	10	10	0	0	0	0	0.1	0	0	0	0	0	0	0	0	0	0	0	0	0.9	0	0	0.1
45625	94904	9/4/2022 12:25	9/4/2022 12:35	9/4/2022	9	2022	12	12:25 PM					2		2	1										5	10	10	0	0	0	0	0.2	0	0.2	0.1	0	0	0	0	0	0	0	0	0	0.5	0	0	0.2
45625	94962	9/11/2022 11:16	9/11/2022 11:26	9/11/2022	9	2022	11	11:16 AM					5	1		2									1	1	10	10	0	0	0	0	0.5	0.1	0	0.2	0	0	0	0	0	0	0	0	0.1	0.1	0	0	0.5
45625	94965	9/11/2022 12:08	9/11/2022 12:18	9/11/2022	9	2022	12	12:08 PM																		10	10	10	0	0	0	0	0	0	0	0	0	0	0	0	0	0	0	0	0	1	0	0	0
45625	95018	9/18/2022 10:55	9/18/2022 11:05	9/18/2022	9	2022	10	10:55 AM					7		1	2											10	10	0	0	0	0	0.7	0	0.1	0.2	0	0	0	0	0	0	0	0	0	0	0	0	0.7
45625	95026	9/18/2022 12:22	9/18/2022 12:32	9/18/2022	9	2022	12	12:22 PM																		10	10	10	0	0	0	0	0	0	0	0	0	0	0	0	0	0	0	0	0	1	0	0	0
45625	95079	9/25/2022 11:00	9/25/2022 11:10	9/25/2022	9	2022	11	11:00 AM					7			1										2	10	10	0	0	0	0	0.7	0	0	0.1	0	0	0	0	0	0	0	0	0	0.2	0	0	0.7
45625	95085	9/25/2022 12:21	9/25/2022 12:31	9/25/2022	9	2022	12	12:21 PM					6	1	1	2											10	10	0	0	0	0	0.6	0.1	0.1	0.2	0	0	0	0	0	0	0	0	0	0	0	0	0.6
45625	95140	10/2/2022 11:16	10/2/2022 11:26	10/2/2022	10	2022	11	11:16 AM					2			8											10	10	0	0	0	0	0.2	0	0	0.8	0	0	0	0	0	0	0	0	0	0	0	0	0.2
45625	95143	10/2/2022 12:07	10/2/2022 12:17	10/2/2022	10	2022	12	12:07 PM					3			7											10	10	0	0	0	0	0.3	0	0	0.7	0	0	0	0	0	0	0	0	0	0	0	0	0.3
45625	95170	10/9/2022 10:53	10/9/2022 11:03	10/9/2022	10	2022	10	10:53 AM																		10	10	10	0	0	0	0	0	0	0	0	0	0	0	0	0	0	0	0	0	1	0	0	0
45625	95177	10/9/2022 12:30	10/9/2022 12:40	10/9/2022	10	2022	12	12:30 PM																		10	10	10	0	0	0	0	0	0	0	0	0	0	0	0	0	0	0	0	0	1	0	0	0
45625	95211	10/16/2022 11:06	10/16/2022 11:16	10/16/2022	10	2022	11	11:06 AM					1			4										5	10	10	0	0	0	0	0.1	0	0	0.4	0	0	0	0	0	0	0	0	0	0.5	0	0	0.1
45625	95216	10/16/2022 12:18	10/16/2022 12:28	10/16/2022	10	2022	12	12:18 PM					1			9											10	10	0	0	0	0	0.1	0	0	0.9	0	0	0	0	0	0	0	0	0	0	0	0	0.1
45625	95218	10/17/2022 11:02	10/17/2022 11:12	10/17/2022	10	2022	11	11:02 AM						1	1	3						1			4		10	10	0	0	0	0	0	0.1	0.1	0.3	0	0	0	0	0	0.1	0	0	0.4	0	0	0	0
45625	95309	10/30/2022 11:06	10/30/2022 11:16	10/30/2022	10	2022	11	11:06 AM					7	1		2											10	10	0	0	0	0	0.7	0.1	0	0.2	0	0	0	0	0	0	0	0	0	0	0	0	0.7
45625	95314	10/30/2022 12:16	10/30/2022 12:26	10/30/2022	10	2022	12	12:16 PM				1	2		2	2										3	10	9	0	0	0	0.1	0.2	0	0.2	0.2	0	0	0	0	0	0	0	0	0	0.3	0	0	0.222222222
45625	95367	11/6/2022 11:31	11/6/2022 11:41	11/6/2022	11	2022	11	11:31 AM					9		1												10	10	0	0	0	0	0.9	0	0.1	0	0	0	0	0	0	0	0	0	0	0	0	0	0.9
45625	95371	11/6/2022 12:32	11/6/2022 12:42	11/6/2022	11	2022	12	12:32 PM					6		1			1							2		10	10	0	0	0	0	0.6	0	0.1	0	0	0.1	0	0	0	0	0	0	0.2	0	0	0	0.6
45625	95416	11/13/2022 10:54	11/13/2022 11:04	11/13/2022	11	2022	10	10:54 AM																	10		10	10	0	0	0	0	0	0	0	0	0	0	0	0	0	0	0	0	1	0	0	0	0
45625	95422	11/13/2022 12:06	11/13/2022 12:16	11/13/2022	11	2022	12	12:06 PM					7		1										2		10	10	0	0	0	0	0.7	0	0.1	0	0	0	0	0	0	0	0	0	0.2	0	0	0	0.7
45625	95461	11/20/2022 11:14	11/20/2022 11:24	11/20/2022	11	2022	11	11:14 AM														10					10	10	0	0	0	0	0	0	0	0	0	0	0	0	0	1	0	0	0	0	0	0	0
45625	95465	11/20/2022 11:57	11/20/2022 12:07	11/20/2022	11	2022	11	11:57 AM		1			4									5					10	10	0	0.1	0	0	0.4	0	0	0	0	0	0	0	0	0.5	0	0	0	0	0	0.1	0.4
45625	95533	12/4/2022 10:58	12/4/2022 11:08	12/4/2022	12	2022	10	10:58 AM					5		1						2	1			1		10	10	0	0	0	0	0.5	0	0.1	0	0	0	0	0	0.2	0.1	0	0	0.1	0	0	0	0.5
45625	95536	12/4/2022 11:40	12/4/2022 11:50	12/4/2022	12	2022	11	11:40 AM					1		2							5			2		10	10	0	0	0	0	0.1	0	0.2	0	0	0	0	0	0	0.5	0	0	0.2	0	0	0	0.1
45625	94278	4/22/2022 10:46	4/22/2022 10:56	4/22/2022	4	2022	10	10:46 AM						1		9											10	10	0	0	0	0	0	0.1	0	0.9	0	0	0	0	0	0	0	0	0	0	0	0	0
45625	94290	4/29/2022 11:13	4/29/2022 11:23	4/29/2022	4	2022	11	11:13 AM					8		2												10	10	0	0	0	0	0.8	0	0.2	0	0	0	0	0	0	0	0	0	0	0	0	0	0.8
45625	94294	4/29/2022 12:10	4/29/2022 12:20	4/29/2022	4	2022	12	12:10 PM							1	9											10	10	0	0	0	0	0	0	0.1	0.9	0	0	0	0	0	0	0	0	0	0	0	0	0
45625	94308	5/6/2022 11:31	5/6/2022 11:41	5/6/2022	5	2022	11	11:31 AM							1							9					10	10	0	0	0	0	0	0	0.1	0	0	0	0	0	0	0.9	0	0	0	0	0	0	0
45625	94317	5/13/2022 12:14	5/13/2022 12:24	5/13/2022	5	2022	12	12:14 PM								8									2		10	10	0	0	0	0	0	0	0	0.8	0	0	0	0	0	0	0	0	0.2	0	0	0	0
45625	94320	5/13/2022 13:14	5/13/2022 13:24	5/13/2022	5	2022	13	1:14 PM				1									1				8		10	9	0	0	0	0.1	0	0	0	0	0	0	0	0	0.1	0	0	0	0.8	0	0	0	0
45625	94331	5/20/2022 11:55	5/20/2022 12:05	5/20/2022	5	2022	11	11:55 AM										7	1						2		10	10	0	0	0	0	0	0	0	0	0	0.7	0.1	0	0	0	0	0	0.2	0	0	0	0
45625	94335	5/20/2022 12:44	5/20/2022 12:54	5/20/2022	5	2022	12	12:44 PM					2													8	10	10	0	0	0	0	0.2	0	0	0	0	0	0	0	0	0	0	0	0	0.8	0	0	0.2
45625	94348	5/27/2022 11:31	5/27/2022 11:41	5/27/2022	5	2022	11	11:31 AM								3		1							6		10	10	0	0	0	0	0	0	0	0.3	0	0.1	0	0	0	0	0	0	0.6	0	0	0	0
45625	94352	5/27/2022 12:27	5/27/2022 12:37	5/27/2022	5	2022	12	12:27 PM					1	6	1							1				1	10	10	0	0	0	0	0.1	0.6	0.1	0	0	0	0	0	0	0.1	0	0	0	0.1	0	0	0.1
45625	94365	6/3/2022 11:14	6/3/2022 11:24	6/3/2022	6	2022	11	11:14 AM					6		1							1			1		9	9	0	0	0	0	0.666666667	0	0.111111111	0	0	0	0	0	0	0.111111111	0	0	0.111111111	0	0	0	0.666666667
45625	94369	6/3/2022 12:11	6/3/2022 12:21	6/3/2022	6	2022	12	12:11 PM						8	1										1		10	10	0	0	0	0	0	0.8	0.1	0	0	0	0	0	0	0	0	0	0.1	0	0	0	0
45625	94386	6/10/2022 11:09	6/10/2022 11:19	6/10/2022	6	2022	11	11:09 AM						2	2	2		2				1			1		10	10	0	0	0	0	0	0.2	0.2	0.2	0	0.2	0	0	0	0.1	0	0	0.1	0	0	0	0
45625	94389	6/10/2022 11:43	6/10/2022 11:53	6/10/2022	6	2022	11	11:43 AM					2	7		1											10	10	0	0	0	0	0.2	0.7	0	0.1	0	0	0	0	0	0	0	0	0	0	0	0	0.2
45625	94393	6/10/2022 12:35	6/10/2022 12:45	6/10/2022	6	2022	12	12:35 PM													3				4		7	7	0	0	0	0	0	0	0	0	0	0	0	0	0.428571429	0	0	0	0.571428571	0	0	0	0
45625	94415	6/17/2022 11:06	6/17/2022 11:16	6/17/2022	6	2022	11	11:06 AM								10											10	10	0	0	0	0	0	0	0	1	0	0	0	0	0	0	0	0	0	0	0	0	0
45625	94418	6/17/2022 11:42	6/17/2022 11:52	6/17/2022	6	2022	11	11:42 AM							3	3		1							2		9	9	0	0	0	0	0	0	0.333333333	0.333333333	0	0.111111111	0	0	0	0	0	0	0.222222222	0	0	0	0
45625	94421	6/17/2022 12:25	6/17/2022 12:35	6/17/2022	6	2022	12	12:25 PM					3		1										6		10	10	0	0	0	0	0.3	0	0.1	0	0	0	0	0	0	0	0	0	0.6	0	0	0	0.3
45625	94514	7/8/2022 11:05	7/8/2022 11:15	7/8/2022	7	2022	11	11:05 AM					1	1		1		1				3				2	9	9	0	0	0	0	0.111111111	0.111111111	0	0.111111111	0	0.111111111	0	0	0	0.333333333	0	0	0	0.222222222	0	0	0.111111111
45625	94518	7/8/2022 12:09	7/8/2022 12:19	7/8/2022	7	2022	12	12:09 PM							4	6											10	10	0	0	0	0	0	0	0.4	0.6	0	0	0	0	0	0	0	0	0	0	0	0	0
45625	94681	8/5/2022 11:10	8/5/2022 11:20	8/5/2022	8	2022	11	11:10 AM					4	1	1	1										3	10	10	0	0	0	0	0.4	0.1	0.1	0.1	0	0	0	0	0	0	0	0	0	0.3	0	0	0.4
45625	94686	8/5/2022 12:14	8/5/2022 12:24	8/5/2022	8	2022	12	12:14 PM					8	1												1	10	10	0	0	0	0	0.8	0.1	0	0	0	0	0	0	0	0	0	0	0	0.1	0	0	0.8
45625	94778	8/19/2022 11:28	8/19/2022 11:38	8/19/2022	8	2022	11	11:28 AM																	1	8	9	9	0	0	0	0	0	0	0	0	0	0	0	0	0	0	0	0	0.111111111	0.888888889	0	0	0
45625	94781	8/19/2022 12:04	8/19/2022 12:14	8/19/2022	8	2022	12	12:04 PM							3	6										1	10	10	0	0	0	0	0	0	0.3	0.6	0	0	0	0	0	0	0	0	0	0.1	0	0	0
45625	94785	8/19/2022 12:48	8/19/2022 12:58	8/19/2022	8	2022	12	12:48 PM					4		1	1										4	10	10	0	0	0	0	0.4	0	0.1	0.1	0	0	0	0	0	0	0	0	0	0.4	0	0	0.4
45625	94835	8/26/2022 11:06	8/26/2022 11:16	8/26/2022	8	2022	11	11:06 AM																		10	10	10	0	0	0	0	0	0	0	0	0	0	0	0	0	0	0	0	0	1	0	0	0
45625	94840	8/26/2022 12:00	8/26/2022 12:10	8/26/2022	8	2022	12	12:00 PM																		10	10	10	0	0	0	0	0	0	0	0	0	0	0	0	0	0	0	0	0	1	0	0	0
45625	94844	8/26/2022 12:45	8/26/2022 12:55	8/26/2022	8	2022	12	12:45 PM							1	2										7	10	10	0	0	0	0	0	0	0.1	0.2	0	0	0	0	0	0	0	0	0	0.7	0	0	0
45625	94936	9/9/2022 11:16	9/9/2022 11:26	9/9/2022	9	2022	11	11:16 AM					1	4	1	1									1	2	10	10	0	0	0	0	0.1	0.4	0.1	0.1	0	0	0	0	0	0	0	0	0.1	0.2	0	0	0.1
45625	94940	9/9/2022 12:01	9/9/2022 12:11	9/9/2022	9	2022	12	12:01 PM					1	5											1	3	10	10	0	0	0	0	0.1	0.5	0	0	0	0	0	0	0	0	0	0	0.1	0.3	0	0	0.1
45625	94993	9/16/2022 11:07	9/16/2022 11:17	9/16/2022	9	2022	11	11:07 AM					5	3				1							1		10	10	0	0	0	0	0.5	0.3	0	0	0	0.1	0	0	0	0	0	0	0.1	0	0	0	0.5
45625	94998	9/16/2022 12:12	9/16/2022 12:22	9/16/2022	9	2022	12	12:12 PM																		10	10	10	0	0	0	0	0	0	0	0	0	0	0	0	0	0	0	0	0	1	0	0	0
45625	95053	9/23/2022 11:08	9/23/2022 11:18	9/23/2022	9	2022	11	11:08 AM					8		2												10	10	0	0	0	0	0.8	0	0.2	0	0	0	0	0	0	0	0	0	0	0	0	0	0.8
45625	95055	9/23/2022 11:41	9/23/2022 11:51	9/23/2022	9	2022	11	11:41 AM					4		1			1								4	10	10	0	0	0	0	0.4	0	0.1	0	0	0.1	0	0	0	0	0	0	0	0.4	0	0	0.4
45625	95061	9/23/2022 12:38	9/23/2022 12:48	9/23/2022	9	2022	12	12:38 PM	1						1	5										2	9	9	0.111111111	0	0	0	0	0	0.111111111	0.555555556	0	0	0	0	0	0	0	0	0	0.222222222	0.111111111	0	0
45625	95112	9/30/2022 11:03	9/30/2022 11:13	9/30/2022	9	2022	11	11:03 AM	1				3	3	2											1	10	10	0.1	0	0	0	0.3	0.3	0.2	0	0	0	0	0	0	0	0	0	0	0.1	0.1	0	0.3
45625	95115	9/30/2022 11:36	9/30/2022 11:46	9/30/2022	9	2022	11	11:36 AM						6	3										1		10	10	0	0	0	0	0	0.6	0.3	0	0	0	0	0	0	0	0	0	0.1	0	0	0	0
45625	95119	9/30/2022 12:24	9/30/2022 12:34	9/30/2022	9	2022	12	12:24 PM					1	7	1											1	10	10	0	0	0	0	0.1	0.7	0.1	0	0	0	0	0	0	0	0	0	0	0.1	0	0	0.1
45625	95391	11/11/2022 11:08	11/11/2022 11:18	11/11/2022	11	2022	11	11:08 AM					2							5					2	1	10	10	0	0	0	0	0.2	0	0	0	0	0	0	0.5	0	0	0	0	0.2	0.1	0	0	0.2
45625	95395	11/11/2022 11:51	11/11/2022 12:01	11/11/2022	11	2022	11	11:51 AM					8							1						1	10	10	0	0	0	0	0.8	0	0	0	0	0	0	0.1	0	0	0	0	0	0.1	0	0	0.8
45625	95397	11/11/2022 12:30	11/11/2022 12:40	11/11/2022	11	2022	12	12:30 PM					1							3					6		10	10	0	0	0	0	0.1	0	0	0	0	0	0	0.3	0	0	0	0	0.6	0	0	0	0.1
45625	95448	11/18/2022 10:49	11/18/2022 10:59	11/18/2022	11	2022	10	10:49 AM																	2	8	10	10	0	0	0	0	0	0	0	0	0	0	0	0	0	0	0	0	0.2	0.8	0	0	0
45625	95454	11/18/2022 11:43	11/18/2022 11:53	11/18/2022	11	2022	11	11:43 AM	1																6	3	10	10	0.1	0	0	0	0	0	0	0	0	0	0	0	0	0	0	0	0.6	0.3	0.1	0	0
45625	95457	11/18/2022 12:31	11/18/2022 12:41	11/18/2022	11	2022	12	12:31 PM					6			2				2							10	10	0	0	0	0	0.6	0	0	0.2	0	0	0	0.2	0	0	0	0	0	0	0	0	0.6
45625	95516	12/2/2022 11:35	12/2/2022 11:45	12/2/2022	12	2022	11	11:35 AM					3			2				5							10	10	0	0	0	0	0.3	0	0	0.2	0	0	0	0.5	0	0	0	0	0	0	0	0	0.3
45625	95520	12/2/2022 12:26	12/2/2022 12:36	12/2/2022	12	2022	12	12:26 PM					5												4		9	9	0	0	0	0	0.555555556	0	0	0	0	0	0	0	0	0	0	0	0.444444444	0	0	0	0.555555556
45625	95591	12/16/2022 11:32	12/16/2022 11:42	12/16/2022	12	2022	11	11:32 AM					10														10	10	0	0	0	0	1	0	0	0	0	0	0	0	0	0	0	0	0	0	0	0	1
45625	95593	12/16/2022 12:11	12/16/2022 12:21	12/16/2022	12	2022	12	12:11 PM					7	1	1										1		10	10	0	0	0	0	0.7	0.1	0.1	0	0	0	0	0	0	0	0	0	0.1	0	0	0	0.7
45625	95652	1/6/2023 11:59	1/6/2023 12:09	1/6/2023	1	2023	11	11:59 AM					8			2											10	10	0	0	0	0	0.8	0	0	0.2	0	0	0	0	0	0	0	0	0	0	0	0	0.8
45625	95655	1/6/2023 12:44	1/6/2023 12:54	1/6/2023	1	2023	12	12:44 PM					4									1			3	2	10	10	0	0	0	0	0.4	0	0	0	0	0	0	0	0	0.1	0	0	0.3	0.2	0	0	0.4
45625	95684	1/27/2023 11:24	1/27/2023 11:34	1/27/2023	1	2023	11	11:24 AM					4	4		2											10	10	0	0	0	0	0.4	0.4	0	0.2	0	0	0	0	0	0	0	0	0	0	0	0	0.4
45625	95686	1/27/2023 11:45	1/27/2023 11:55	1/27/2023	1	2023	11	11:45 AM																		10	10	10	0	0	0	0	0	0	0	0	0	0	0	0	0	0	0	0	0	1	0	0	0
45625	94396	6/13/2022 13:32	6/13/2022 13:42	6/13/2022	6	2022	13	1:32 PM														10					10	10	0	0	0	0	0	0	0	0	0	0	0	0	0	1	0	0	0	0	0	0	0
45625	94579	7/18/2022 10:44	7/18/2022 10:54	7/18/2022	7	2022	10	10:44 AM					9		1												10	10	0	0	0	0	0.9	0	0.1	0	0	0	0	0	0	0	0	0	0	0	0	0	0.9
45625	94584	7/18/2022 12:44	7/18/2022 12:54	7/18/2022	7	2022	12	12:44 PM					3									7					10	10	0	0	0	0	0.3	0	0	0	0	0	0	0	0	0.7	0	0	0	0	0	0	0.3
45625	94629	7/25/2022 11:10	7/25/2022 11:20	7/25/2022	7	2022	11	11:10 AM					8									2					10	10	0	0	0	0	0.8	0	0	0	0	0	0	0	0	0.2	0	0	0	0	0	0	0.8
45625	94632	7/25/2022 12:57	7/25/2022 13:07	7/25/2022	7	2022	12	12:57 PM					10														10	10	0	0	0	0	1	0	0	0	0	0	0	0	0	0	0	0	0	0	0	0	1
45625	94712	8/8/2022 11:27	8/8/2022 11:37	8/8/2022	8	2022	11	11:27 AM					1		2							1			1	5	10	10	0	0	0	0	0.1	0	0.2	0	0	0	0	0	0	0.1	0	0	0.1	0.5	0	0	0.1
45625	94715	8/8/2022 12:56	8/8/2022 13:06	8/8/2022	8	2022	12	12:56 PM																		10	10	10	0	0	0	0	0	0	0	0	0	0	0	0	0	0	0	0	0	1	0	0	0
45625	94758	8/15/2022 11:01	(blank)	8/15/2022	8	2022	11	11:01 AM					1												5		6	6	0	0	0	0	0.166666667	0	0	0	0	0	0	0	0	0	0	0	0.833333333	0	0	0	0.166666667
45625	94761	8/15/2022 13:06	8/15/2022 13:16	8/15/2022	8	2022	13	1:06 PM					3	4	3												10	10	0	0	0	0	0.3	0.4	0.3	0	0	0	0	0	0	0	0	0	0	0	0	0	0.3
45625	94872	8/29/2022 11:41	8/29/2022 11:51	8/29/2022	8	2022	11	11:41 AM					2	4								2				1	9	9	0	0	0	0	0.222222222	0.444444444	0	0	0	0	0	0	0	0.222222222	0	0	0	0.111111111	0	0	0.222222222
45625	94873	8/29/2022 12:46	8/29/2022 12:56	8/29/2022	8	2022	12	12:46 PM						4	1							2			2		9	9	0	0	0	0	0	0.444444444	0.111111111	0	0	0	0	0	0	0.222222222	0	0	0.222222222	0	0	0	0
45625	94906	9/5/2022 10:17	9/5/2022 10:27	9/5/2022	9	2022	10	10:17 AM					3	2	3	2											10	10	0	0	0	0	0.3	0.2	0.3	0.2	0	0	0	0	0	0	0	0	0	0	0	0	0.3
45625	94911	9/5/2022 12:57	9/5/2022 13:07	9/5/2022	9	2022	12	12:57 PM					9													1	10	10	0	0	0	0	0.9	0	0	0	0	0	0	0	0	0	0	0	0	0.1	0	0	0.9
45625	94971	9/12/2022 10:32	9/12/2022 10:42	9/12/2022	9	2022	10	10:32 AM					5	1	2							1			1		10	10	0	0	0	0	0.5	0.1	0.2	0	0	0	0	0	0	0.1	0	0	0.1	0	0	0	0.5
45625	94975	9/12/2022 12:20	9/12/2022 12:30	9/12/2022	9	2022	12	12:20 PM							5	3									2		10	10	0	0	0	0	0	0	0.5	0.3	0	0	0	0	0	0	0	0	0.2	0	0	0	0
45625	95028	9/19/2022 10:47	9/19/2022 10:57	9/19/2022	9	2022	10	10:47 AM					2									1				7	10	10	0	0	0	0	0.2	0	0	0	0	0	0	0	0	0.1	0	0	0	0.7	0	0	0.2
45625	95032	9/19/2022 12:22	9/19/2022 12:32	9/19/2022	9	2022	12	12:22 PM																		10	10	10	0	0	0	0	0	0	0	0	0	0	0	0	0	0	0	0	0	1	0	0	0
45625	95089	9/26/2022 10:38	9/26/2022 10:48	9/26/2022	9	2022	10	10:38 AM					5		1							3			1		10	10	0	0	0	0	0.5	0	0.1	0	0	0	0	0	0	0.3	0	0	0.1	0	0	0	0.5
45625	95093	9/26/2022 12:13	9/26/2022 12:23	9/26/2022	9	2022	12	12:13 PM					1	5	2										2		10	10	0	0	0	0	0.1	0.5	0.2	0	0	0	0	0	0	0	0	0	0.2	0	0	0	0.1
45625	95147	10/3/2022 10:27	10/3/2022 10:37	10/3/2022	10	2022	10	10:27 AM					9		1												10	10	0	0	0	0	0.9	0	0.1	0	0	0	0	0	0	0	0	0	0	0	0	0	0.9
45625	95152	10/3/2022 12:05	10/3/2022 12:15	10/3/2022	10	2022	12	12:05 PM																	1	9	10	10	0	0	0	0	0	0	0	0	0	0	0	0	0	0	0	0	0.1	0.9	0	0	0
45625	95178	10/10/2022 10:38	10/10/2022 10:48	10/10/2022	10	2022	10	10:38 AM																	2	8	10	10	0	0	0	0	0	0	0	0	0	0	0	0	0	0	0	0	0.2	0.8	0	0	0
45625	95185	10/10/2022 12:08	10/10/2022 12:18	10/10/2022	10	2022	12	12:08 PM					2	4	4												10	10	0	0	0	0	0.2	0.4	0.4	0	0	0	0	0	0	0	0	0	0	0	0	0	0.2
45625	95223	10/17/2022 12:28	10/17/2022 12:38	10/17/2022	10	2022	12	12:28 PM					6	4													10	10	0	0	0	0	0.6	0.4	0	0	0	0	0	0	0	0	0	0	0	0	0	0	0.6
45625	95318	10/31/2022 10:31	10/31/2022 10:41	10/31/2022	10	2022	10	10:31 AM					5			4						1					10	10	0	0	0	0	0.5	0	0	0.4	0	0	0	0	0	0.1	0	0	0	0	0	0	0.5
45625	95323	10/31/2022 11:58	10/31/2022 12:08	10/31/2022	10	2022	11	11:58 AM						1	1	2		1				1				4	10	10	0	0	0	0	0	0.1	0.1	0.2	0	0.1	0	0	0	0.1	0	0	0	0.4	0	0	0
45625	95332	10/24/2022 11:25	10/24/2022 11:35	10/24/2022	10	2022	11	11:25 AM																		10	10	10	0	0	0	0	0	0	0	0	0	0	0	0	0	0	0	0	0	1	0	0	0
45625	95335	10/24/2022 13:04	10/24/2022 13:14	10/24/2022	10	2022	13	1:04 PM							1											9	10	10	0	0	0	0	0	0	0.1	0	0	0	0	0	0	0	0	0	0	0.9	0	0	0
45625	95375	11/7/2022 11:09	11/7/2022 11:19	11/7/2022	11	2022	11	11:09 AM					1		2	1										6	10	10	0	0	0	0	0.1	0	0.2	0.1	0	0	0	0	0	0	0	0	0	0.6	0	0	0.1
45625	95376	11/7/2022 12:22	11/7/2022 12:32	11/7/2022	11	2022	12	12:22 PM					10														10	10	0	0	0	0	1	0	0	0	0	0	0	0	0	0	0	0	0	0	0	0	1
45625	95425	11/14/2022 10:39	11/14/2022 10:49	11/14/2022	11	2022	10	10:39 AM																	8	2	10	10	0	0	0	0	0	0	0	0	0	0	0	0	0	0	0	0	0.8	0.2	0	0	0
45625	95431	11/14/2022 12:23	11/14/2022 12:33	11/14/2022	11	2022	12	12:23 PM																	10		10	10	0	0	0	0	0	0	0	0	0	0	0	0	0	0	0	0	1	0	0	0	0
45625	95467	11/21/2022 10:14	11/21/2022 10:24	11/21/2022	11	2022	10	10:14 AM			2		1								1	1				5	10	8	0	0	0.2	0	0.1	0	0	0	0	0	0	0	0.1	0.1	0	0	0	0.5	0	0	0.125
45625	95472	11/21/2022 11:23	11/21/2022 11:33	11/21/2022	11	2022	11	11:23 AM					6		3										1		10	10	0	0	0	0	0.6	0	0.3	0	0	0	0	0	0	0	0	0	0.1	0	0	0	0.6
45625	95540	12/5/2022 10:50	12/5/2022 11:00	12/5/2022	12	2022	10	10:50 AM							4										1	5	10	10	0	0	0	0	0	0	0.4	0	0	0	0	0	0	0	0	0	0.1	0.5	0	0	0
45625	95545	12/5/2022 11:46	12/5/2022 11:56	12/5/2022	12	2022	11	11:46 AM			2										1				1	6	10	8	0	0	0.2	0	0	0	0	0	0	0	0	0	0.1	0	0	0	0.1	0.6	0	0	0
45625	95566	12/12/2022 10:25	12/12/2022 10:35	12/12/2022	12	2022	10	10:25 AM								3									2	5	10	10	0	0	0	0	0	0	0	0.3	0	0	0	0	0	0	0	0	0.2	0.5	0	0	0
45625	95569	12/12/2022 12:08	12/12/2022 12:18	12/12/2022	12	2022	12	12:08 PM					4	2	1										3		10	10	0	0	0	0	0.4	0.2	0.1	0	0	0	0	0	0	0	0	0	0.3	0	0	0	0.4
45625	95600	12/19/2022 10:42	12/19/2022 10:52	12/19/2022	12	2022	10	10:42 AM					1		6						1				1	1	10	10	0	0	0	0	0.1	0	0.6	0	0	0	0	0	0.1	0	0	0	0.1	0.1	0	0	0.1
45625	95604	12/19/2022 11:44	12/19/2022 11:54	12/19/2022	12	2022	11	11:44 AM					4		1	3					1					1	10	10	0	0	0	0	0.4	0	0.1	0.3	0	0	0	0	0.1	0	0	0	0	0.1	0	0	0.4
45625	95630	1/2/2023 11:22	1/2/2023 11:32	1/2/2023	1	2023	11	11:22 AM					10														10	10	0	0	0	0	1	0	0	0	0	0	0	0	0	0	0	0	0	0	0	0	1
45625	95636	1/2/2023 12:34	1/2/2023 12:44	1/2/2023	1	2023	12	12:34 PM					7		1										2		10	10	0	0	0	0	0.7	0	0.1	0	0	0	0	0	0	0	0	0	0.2	0	0	0	0.7
45625	95660	1/9/2023 12:57	1/9/2023 13:07	1/9/2023	1	2023	12	12:57 PM					9									1					10	10	0	0	0	0	0.9	0	0	0	0	0	0	0	0	0.1	0	0	0	0	0	0	0.9
45625	95664	1/9/2023 13:44	1/9/2023 13:54	1/9/2023	1	2023	13	1:44 PM					8	1												1	10	10	0	0	0	0	0.8	0.1	0	0	0	0	0	0	0	0	0	0	0	0.1	0	0	0.8
45625	94473	7/2/2022 11:00	7/2/2022 11:10	7/2/2022	7	2022	11	11:00 AM						1	1	8											10	10	0	0	0	0	0	0.1	0.1	0.8	0	0	0	0	0	0	0	0	0	0	0	0	0
45625	94479	7/2/2022 12:57	7/2/2022 13:07	7/2/2022	7	2022	12	12:57 PM							3	6									1		10	10	0	0	0	0	0	0	0.3	0.6	0	0	0	0	0	0	0	0	0.1	0	0	0	0
45625	94489	7/4/2022 10:51	7/4/2022 11:01	7/4/2022	7	2022	10	10:51 AM							1	2									7		10	10	0	0	0	0	0	0	0.1	0.2	0	0	0	0	0	0	0	0	0.7	0	0	0	0
45625	94494	7/4/2022 12:25	7/4/2022 12:35	7/4/2022	7	2022	12	12:25 PM					4	2	1	1										2	10	10	0	0	0	0	0.4	0.2	0.1	0.1	0	0	0	0	0	0	0	0	0	0.2	0	0	0.4
45625	94499	7/5/2022 11:10	7/5/2022 11:20	7/5/2022	7	2022	11	11:10 AM																		10	10	10	0	0	0	0	0	0	0	0	0	0	0	0	0	0	0	0	0	1	0	0	0
45625	94502	7/5/2022 12:48	7/5/2022 12:58	7/5/2022	7	2022	12	12:48 PM											1							9	10	10	0	0	0	0	0	0	0	0	0	0	0.1	0	0	0	0	0	0	0.9	0	0	0
45625	94534	7/9/2022 10:54	7/9/2022 11:04	7/9/2022	7	2022	10	10:54 AM					6	3	1												10	10	0	0	0	0	0.6	0.3	0.1	0	0	0	0	0	0	0	0	0	0	0	0	0	0.6
45625	94541	7/9/2022 12:59	7/9/2022 13:09	7/9/2022	7	2022	12	12:59 PM							2				5						3		10	10	0	0	0	0	0	0	0.2	0	0	0	0.5	0	0	0	0	0	0.3	0	0	0	0
45625	94562	7/14/2022 10:47	7/14/2022 10:57	7/14/2022	7	2022	10	10:47 AM					7	3													10	10	0	0	0	0	0.7	0.3	0	0	0	0	0	0	0	0	0	0	0	0	0	0	0.7
45625	94566	7/14/2022 12:20	7/14/2022 12:30	7/14/2022	7	2022	12	12:20 PM					5	5													10	10	0	0	0	0	0.5	0.5	0	0	0	0	0	0	0	0	0	0	0	0	0	0	0.5
45625	94572	7/16/2022 11:01	7/16/2022 11:11	7/16/2022	7	2022	11	11:01 AM					10														10	10	0	0	0	0	1	0	0	0	0	0	0	0	0	0	0	0	0	0	0	0	1
45625	94575	7/16/2022 12:20	7/16/2022 12:30	7/16/2022	7	2022	12	12:20 PM								2										8	10	10	0	0	0	0	0	0	0	0.2	0	0	0	0	0	0	0	0	0	0.8	0	0	0
45625	94603	7/22/2022 10:58	7/22/2022 11:08	7/22/2022	7	2022	10	10:58 AM					3			2										5	10	10	0	0	0	0	0.3	0	0	0.2	0	0	0	0	0	0	0	0	0	0.5	0	0	0.3
45625	94608	7/22/2022 12:27	7/22/2022 12:37	7/22/2022	7	2022	12	12:27 PM					6	2	1											1	10	10	0	0	0	0	0.6	0.2	0.1	0	0	0	0	0	0	0	0	0	0	0.1	0	0	0.6
45625	94611	7/23/2022 10:58	7/23/2022 11:08	7/23/2022	7	2022	10	10:58 AM																		10	10	10	0	0	0	0	0	0	0	0	0	0	0	0	0	0	0	0	0	1	0	0	0
45625	94615	7/23/2022 12:17	7/23/2022 12:27	7/23/2022	7	2022	12	12:17 PM					1		2	3										4	10	10	0	0	0	0	0.1	0	0.2	0.3	0	0	0	0	0	0	0	0	0	0.4	0	0	0.1
45625	94642	7/30/2022 10:44	7/30/2022 10:54	7/30/2022	7	2022	10	10:44 AM					2													8	10	10	0	0	0	0	0.2	0	0	0	0	0	0	0	0	0	0	0	0	0.8	0	0	0.2
45625	94646	7/30/2022 12:11	7/30/2022 12:21	7/30/2022	7	2022	12	12:11 PM																		10	10	10	0	0	0	0	0	0	0	0	0	0	0	0	0	0	0	0	0	1	0	0	0
45625	94690	8/6/2022 10:52	8/6/2022 11:02	8/6/2022	8	2022	10	10:52 AM		1			1	1	2	1										4	10	10	0	0.1	0	0	0.1	0.1	0.2	0.1	0	0	0	0	0	0	0	0	0	0.4	0	0.1	0.1
45625	94694	8/6/2022 12:13	8/6/2022 12:23	8/6/2022	8	2022	12	12:13 PM							2											8	10	10	0	0	0	0	0	0	0.2	0	0	0	0	0	0	0	0	0	0	0.8	0	0	0
45625	94786	8/20/2022 10:54	8/20/2022 11:04	8/20/2022	8	2022	10	10:54 AM					4	3		1									2		10	10	0	0	0	0	0.4	0.3	0	0.1	0	0	0	0	0	0	0	0	0.2	0	0	0	0.4
45625	94790	8/20/2022 12:07	8/20/2022 12:17	8/20/2022	8	2022	12	12:07 PM		3			4		1	2											10	10	0	0.3	0	0	0.4	0	0.1	0.2	0	0	0	0	0	0	0	0	0	0	0	0.3	0.4
45625	94803	8/22/2022 10:54	8/22/2022 11:04	8/22/2022	8	2022	10	10:54 AM					10														10	10	0	0	0	0	1	0	0	0	0	0	0	0	0	0	0	0	0	0	0	0	1
45625	94807	8/22/2022 12:29	8/22/2022 12:39	8/22/2022	8	2022	12	12:29 PM					3	1	1	2									2	1	10	10	0	0	0	0	0.3	0.1	0.1	0.2	0	0	0	0	0	0	0	0	0.2	0.1	0	0	0.3
45625	94846	8/27/2022 11:08	8/27/2022 11:18	8/27/2022	8	2022	11	11:08 AM	1					4	1	3										1	10	10	0.1	0	0	0	0	0.4	0.1	0.3	0	0	0	0	0	0	0	0	0	0.1	0.1	0	0
45625	94850	8/27/2022 12:12	8/27/2022 12:22	8/27/2022	8	2022	12	12:12 PM		1						9											10	10	0	0.1	0	0	0	0	0	0.9	0	0	0	0	0	0	0	0	0	0	0	0.1	0
45625	94953	9/10/2022 11:03	9/10/2022 11:13	9/10/2022	9	2022	11	11:03 AM						2		3										5	10	10	0	0	0	0	0	0.2	0	0.3	0	0	0	0	0	0	0	0	0	0.5	0	0	0
45625	94957	9/10/2022 12:16	9/10/2022 12:26	9/10/2022	9	2022	12	12:16 PM						2	3										3	2	10	10	0	0	0	0	0	0.2	0.3	0	0	0	0	0	0	0	0	0	0.3	0.2	0	0	0
45625	95003	9/17/2022 10:55	9/17/2022 11:05	9/17/2022	9	2022	10	10:55 AM					5		3										2		10	10	0	0	0	0	0.5	0	0.3	0	0	0	0	0	0	0	0	0	0.2	0	0	0	0.5
45625	95004	9/17/2022 11:06	9/17/2022 11:16	9/17/2022	9	2022	11	11:06 AM							1												1	1	0	0	0	0	0	0	1	0	0	0	0	0	0	0	0	0	0	0	0	0	0
45625	95007	9/17/2022 12:39	9/17/2022 12:49	9/17/2022	9	2022	12	12:39 PM	1					1	1	2									3	2	10	10	0.1	0	0	0	0	0.1	0.1	0.2	0	0	0	0	0	0	0	0	0.3	0.2	0.1	0	0
45625	95064	9/24/2022 10:51	9/24/2022 11:01	9/24/2022	9	2022	10	10:51 AM																		10	10	10	0	0	0	0	0	0	0	0	0	0	0	0	0	0	0	0	0	1	0	0	0
45625	95068	9/24/2022 12:14	9/24/2022 12:24	9/24/2022	9	2022	12	12:14 PM					1		2	2									1	4	10	10	0	0	0	0	0.1	0	0.2	0.2	0	0	0	0	0	0	0	0	0.1	0.4	0	0	0.1
45625	95123	10/1/2022 11:07	10/1/2022 11:17	10/1/2022	10	2022	11	11:07 AM						6											1	3	10	10	0	0	0	0	0	0.6	0	0	0	0	0	0	0	0	0	0	0.1	0.3	0	0	0
45625	95127	10/1/2022 12:13	10/1/2022 12:23	10/1/2022	10	2022	12	12:13 PM						4	2	3										1	10	10	0	0	0	0	0	0.4	0.2	0.3	0	0	0	0	0	0	0	0	0	0.1	0	0	0
45625	95255	10/21/2022 12:15	10/21/2022 12:25	10/21/2022	10	2022	12	12:15 PM							1	3									2	4	10	10	0	0	0	0	0	0	0.1	0.3	0	0	0	0	0	0	0	0	0.2	0.4	0	0	0
45625	95259	10/22/2022 11:12	10/22/2022 11:22	10/22/2022	10	2022	11	11:12 AM							2										8		10	10	0	0	0	0	0	0	0.2	0	0	0	0	0	0	0	0	0	0.8	0	0	0	0
45625	95263	10/22/2022 12:15	10/22/2022 12:25	10/22/2022	10	2022	12	12:15 PM					9													1	10	10	0	0	0	0	0.9	0	0	0	0	0	0	0	0	0	0	0	0	0.1	0	0	0.9
45625	95293	10/28/2022 11:09	10/28/2022 11:19	10/28/2022	10	2022	11	11:09 AM			1															9	10	9	0	0	0.1	0	0	0	0	0	0	0	0	0	0	0	0	0	0	0.9	0	0	0
45625	95297	10/28/2022 12:21	10/28/2022 12:31	10/28/2022	10	2022	12	12:21 PM						5	1	3										1	10	10	0	0	0	0	0	0.5	0.1	0.3	0	0	0	0	0	0	0	0	0	0.1	0	0	0
45625	95301	10/29/2022 11:00	10/29/2022 11:10	10/29/2022	10	2022	11	11:00 AM					10														10	10	0	0	0	0	1	0	0	0	0	0	0	0	0	0	0	0	0	0	0	0	1
45625	95305	10/29/2022 12:20	10/29/2022 12:30	10/29/2022	10	2022	12	12:20 PM	1	1				5	2										1		10	10	0.1	0.1	0	0	0	0.5	0.2	0	0	0	0	0	0	0	0	0	0.1	0	0.1	0.1	0
45625	95341	11/4/2022 11:13	11/4/2022 11:23	11/4/2022	11	2022	11	11:13 AM					9	1													10	10	0	0	0	0	0.9	0.1	0	0	0	0	0	0	0	0	0	0	0	0	0	0	0.9
45625	95344	11/4/2022 12:03	11/4/2022 12:13	11/4/2022	11	2022	12	12:03 PM					8						1								9	9	0	0	0	0	0.888888889	0	0	0	0	0	0.111111111	0	0	0	0	0	0	0	0	0	0.888888889
45625	95349	11/5/2022 11:10	11/5/2022 11:20	11/5/2022	11	2022	11	11:10 AM					10														10	10	0	0	0	0	1	0	0	0	0	0	0	0	0	0	0	0	0	0	0	0	1
45625	95353	11/5/2022 12:30	11/5/2022 12:40	11/5/2022	11	2022	12	12:30 PM					5		2	3											10	10	0	0	0	0	0.5	0	0.2	0.3	0	0	0	0	0	0	0	0	0	0	0	0	0.5
45625	95401	11/12/2022 11:10	11/12/2022 11:20	11/12/2022	11	2022	11	11:10 AM					6												2	2	10	10	0	0	0	0	0.6	0	0	0	0	0	0	0	0	0	0	0	0.2	0.2	0	0	0.6
45625	95405	11/12/2022 12:14	11/12/2022 12:24	11/12/2022	11	2022	12	12:14 PM					6		2					2							10	10	0	0	0	0	0.6	0	0.2	0	0	0	0	0.2	0	0	0	0	0	0	0	0	0.6
45625	95484	11/26/2022 11:06	11/26/2022 11:16	11/26/2022	11	2022	11	11:06 AM			1		4		1											4	10	9	0	0	0.1	0	0.4	0	0.1	0	0	0	0	0	0	0	0	0	0	0.4	0	0	0.444444444
45625	95488	11/26/2022 13:49	11/26/2022 13:59	11/26/2022	11	2022	13	1:49 PM							3										6	1	10	10	0	0	0	0	0	0	0.3	0	0	0	0	0	0	0	0	0	0.6	0.1	0	0	0
45625	95524	12/3/2022 11:16	12/3/2022 11:26	12/3/2022	12	2022	11	11:16 AM	1				2	6	1												10	10	0.1	0	0	0	0.2	0.6	0.1	0	0	0	0	0	0	0	0	0	0	0	0.1	0	0.2
45625	95528	12/3/2022 14:44	12/3/2022 14:54	12/3/2022	12	2022	14	2:44 PM					7		1										2		10	10	0	0	0	0	0.7	0	0.1	0	0	0	0	0	0	0	0	0	0.2	0	0	0	0.7
45625	94552	7/12/2022 11:40	7/12/2022 11:50	7/12/2022	7	2022	11	11:40 AM					10														10	10	0	0	0	0	1	0	0	0	0	0	0	0	0	0	0	0	0	0	0	0	1
45625	94556	7/12/2022 12:28	7/12/2022 12:38	7/12/2022	7	2022	12	12:28 PM					7		2	1											10	10	0	0	0	0	0.7	0	0.2	0.1	0	0	0	0	0	0	0	0	0	0	0	0	0.7
45625	94586	7/19/2022 11:13	7/19/2022 11:23	7/19/2022	7	2022	11	11:13 AM					5	4	1												10	10	0	0	0	0	0.5	0.4	0.1	0	0	0	0	0	0	0	0	0	0	0	0	0	0.5
45625	94590	7/19/2022 12:05	7/19/2022 12:15	7/19/2022	7	2022	12	12:05 PM						6	1	2									1		10	10	0	0	0	0	0	0.6	0.1	0.2	0	0	0	0	0	0	0	0	0.1	0	0	0	0
45625	94764	8/16/2022 12:13	8/16/2022 12:23	8/16/2022	8	2022	12	12:13 PM					10														10	10	0	0	0	0	1	0	0	0	0	0	0	0	0	0	0	0	0	0	0	0	1
45625	94821	8/23/2022 11:54	8/23/2022 12:04	8/23/2022	8	2022	11	11:54 AM																		10	10	10	0	0	0	0	0	0	0	0	0	0	0	0	0	0	0	0	0	1	0	0	0
45625	94823	8/23/2022 12:29	8/23/2022 12:39	8/23/2022	8	2022	12	12:29 PM					5			2		1							1	1	10	10	0	0	0	0	0.5	0	0	0.2	0	0.1	0	0	0	0	0	0	0.1	0.1	0	0	0.5
45625	94853	8/30/2022 11:25	8/30/2022 11:35	8/30/2022	8	2022	11	11:25 AM					7		1			1							1		10	10	0	0	0	0	0.7	0	0.1	0	0	0.1	0	0	0	0	0	0	0.1	0	0	0	0.7
45625	94860	8/30/2022 12:49	8/30/2022 12:59	8/30/2022	8	2022	12	12:49 PM					2	1	4											3	10	10	0	0	0	0	0.2	0.1	0.4	0	0	0	0	0	0	0	0	0	0	0.3	0	0	0.2
45625	94917	9/6/2022 11:56	9/6/2022 12:06	9/6/2022	9	2022	11	11:56 AM	1				8	1													10	10	0.1	0	0	0	0.8	0.1	0	0	0	0	0	0	0	0	0	0	0	0	0.1	0	0.8
45625	94920	9/6/2022 12:30	9/6/2022 12:40	9/6/2022	9	2022	12	12:30 PM			1		5		1										2	1	10	9	0	0	0.1	0	0.5	0	0.1	0	0	0	0	0	0	0	0	0	0.2	0.1	0	0	0.555555556
45625	94978	9/13/2022 10:59	9/13/2022 11:09	9/13/2022	9	2022	10	10:59 AM					9		1												10	10	0	0	0	0	0.9	0	0.1	0	0	0	0	0	0	0	0	0	0	0	0	0	0.9
45625	94983	9/13/2022 12:34	9/13/2022 12:44	9/13/2022	9	2022	12	12:34 PM					1		2	1									1	5	10	10	0	0	0	0	0.1	0	0.2	0.1	0	0	0	0	0	0	0	0	0.1	0.5	0	0	0.1
45625	95035	9/20/2022 11:07	9/20/2022 11:17	9/20/2022	9	2022	11	11:07 AM					1		1	8											10	10	0	0	0	0	0.1	0	0.1	0.8	0	0	0	0	0	0	0	0	0	0	0	0	0.1
45625	95042	9/20/2022 12:39	9/20/2022 12:49	9/20/2022	9	2022	12	12:39 PM					1		1	1		1								6	10	10	0	0	0	0	0.1	0	0.1	0.1	0	0.1	0	0	0	0	0	0	0	0.6	0	0	0.1
45625	95095	9/27/2022 11:04	9/27/2022 11:14	9/27/2022	9	2022	11	11:04 AM			1		7		1												9	8	0	0	0.111111111	0	0.777777778	0	0.111111111	0	0	0	0	0	0	0	0	0	0	0	0	0	0.875
45625	95099	9/27/2022 12:02	9/27/2022 12:12	9/27/2022	9	2022	12	12:02 PM					9	1													10	10	0	0	0	0	0.9	0.1	0	0	0	0	0	0	0	0	0	0	0	0	0	0	0.9
45625	95155	10/4/2022 11:33	10/4/2022 11:43	10/4/2022	10	2022	11	11:33 AM								1										8	9	9	0	0	0	0	0	0	0	0.111111111	0	0	0	0	0	0	0	0	0	0.888888889	0	0	0
45625	95160	10/4/2022 12:38	10/4/2022 12:48	10/4/2022	10	2022	12	12:38 PM																	1	9	10	10	0	0	0	0	0	0	0	0	0	0	0	0	0	0	0	0	0.1	0.9	0	0	0
45625	95229	10/18/2022 11:49	10/18/2022 11:59	10/18/2022	10	2022	11	11:49 AM					6		2	2											10	10	0	0	0	0	0.6	0	0.2	0.2	0	0	0	0	0	0	0	0	0	0	0	0	0.6
45625	95231	10/18/2022 12:10	10/18/2022 12:20	10/18/2022	10	2022	12	12:10 PM					9			1											10	10	0	0	0	0	0.9	0	0	0.1	0	0	0	0	0	0	0	0	0	0	0	0	0.9
45625	95276	10/25/2022 11:34	10/25/2022 11:44	10/25/2022	10	2022	11	11:34 AM					3		3	4											10	10	0	0	0	0	0.3	0	0.3	0.4	0	0	0	0	0	0	0	0	0	0	0	0	0.3
45625	95280	10/25/2022 12:23	10/25/2022 12:33	10/25/2022	10	2022	12	12:23 PM																		10	10	10	0	0	0	0	0	0	0	0	0	0	0	0	0	0	0	0	0	1	0	0	0
45625	95380	11/8/2022 11:51	11/8/2022 12:01	11/8/2022	11	2022	11	11:51 AM																		10	10	10	0	0	0	0	0	0	0	0	0	0	0	0	0	0	0	0	0	1	0	0	0
45625	95384	11/8/2022 12:35	11/8/2022 12:45	11/8/2022	11	2022	12	12:35 PM					5		1	2										2	10	10	0	0	0	0	0.5	0	0.1	0.2	0	0	0	0	0	0	0	0	0	0.2	0	0	0.5
45625	95432	11/15/2022 11:16	11/15/2022 11:26	11/15/2022	11	2022	11	11:16 AM					2		4	2									2		10	10	0	0	0	0	0.2	0	0.4	0.2	0	0	0	0	0	0	0	0	0.2	0	0	0	0.2
45625	95437	11/15/2022 12:22	11/15/2022 12:32	11/15/2022	11	2022	12	12:22 PM				2	3			5											10	8	0	0	0	0.2	0.3	0	0	0.5	0	0	0	0	0	0	0	0	0	0	0	0	0.375
45625	95501	11/29/2022 11:50	11/29/2022 12:00	11/29/2022	11	2022	11	11:50 AM						4	1										2	3	10	10	0	0	0	0	0	0.4	0.1	0	0	0	0	0	0	0	0	0	0.2	0.3	0	0	0
45625	95503	11/29/2022 12:11	11/29/2022 12:21	11/29/2022	11	2022	12	12:11 PM																		10	10	10	0	0	0	0	0	0	0	0	0	0	0	0	0	0	0	0	0	1	0	0	0
45625	95608	12/20/2022 12:25	12/20/2022 12:35	12/20/2022	12	2022	12	12:25 PM																	10		10	10	0	0	0	0	0	0	0	0	0	0	0	0	0	0	0	0	1	0	0	0	0
45625	94203	2/16/2022 15:51	2/16/2022 16:01	2/16/2022	2	2022	15	3:51 PM					9														9	9	0	0	0	0	1	0	0	0	0	0	0	0	0	0	0	0	0	0	0	0	1
45625	94208	2/18/2022 11:30	2/18/2022 11:40	2/18/2022	2	2022	11	11:30 AM					4		1										5		10	10	0	0	0	0	0.4	0	0.1	0	0	0	0	0	0	0	0	0	0.5	0	0	0	0.4
45625	94214	2/22/2022 15:03	2/22/2022 15:13	2/22/2022	2	2022	15	3:03 PM						1	2						5				2		10	10	0	0	0	0	0	0.1	0.2	0	0	0	0	0	0.5	0	0	0	0.2	0	0	0	0
45625	94220	2/25/2022 11:25	2/25/2022 11:35	2/25/2022	2	2022	11	11:25 AM		1				3	5										1		10	10	0	0.1	0	0	0	0.3	0.5	0	0	0	0	0	0	0	0	0	0.1	0	0	0.1	0
45625	94224	2/25/2022 13:09	2/25/2022 13:19	2/25/2022	2	2022	13	1:09 PM						1	3			1				1			4		10	10	0	0	0	0	0	0.1	0.3	0	0	0.1	0	0	0	0.1	0	0	0.4	0	0	0	0
45625	94225	3/1/2022 13:23	3/1/2022 13:33	3/1/2022	3	2022	13	1:23 PM			1		1		1					1	2				4		10	9	0	0	0.1	0	0.1	0	0.1	0	0	0	0	0.1	0.2	0	0	0	0.4	0	0	0	0.111111111
45625	94232	3/3/2022 9:51	3/3/2022 10:01	3/3/2022	3	2022	9	9:51 AM					10														10	10	0	0	0	0	1	0	0	0	0	0	0	0	0	0	0	0	0	0	0	0	1
45625	94234	3/3/2022 14:46	3/3/2022 14:56	3/3/2022	3	2022	14	2:46 PM					1	4	2										3		10	10	0	0	0	0	0.1	0.4	0.2	0	0	0	0	0	0	0	0	0	0.3	0	0	0	0.1
45625	94239	4/4/2022 13:14	4/4/2022 13:24	4/4/2022	4	2022	13	1:14 PM					9												1		10	10	0	0	0	0	0.9	0	0	0	0	0	0	0	0	0	0	0	0.1	0	0	0	0.9
45625	94244	4/6/2022 10:44	4/6/2022 10:54	4/6/2022	4	2022	10	10:44 AM							1				2						1	6	10	10	0	0	0	0	0	0	0.1	0	0	0	0.2	0	0	0	0	0	0.1	0.6	0	0	0
45625	94249	4/7/2022 15:44	4/7/2022 15:54	4/7/2022	4	2022	15	3:44 PM					2		4	2									2		10	10	0	0	0	0	0.2	0	0.4	0.2	0	0	0	0	0	0	0	0	0.2	0	0	0	0.2
45625	94253	4/11/2022 14:53	4/11/2022 15:03	4/11/2022	4	2022	14	2:53 PM			1		9														10	9	0	0	0.1	0	0.9	0	0	0	0	0	0	0	0	0	0	0	0	0	0	0	1
45625	94254	4/13/2022 10:30	4/13/2022 10:40	4/13/2022	4	2022	10	10:30 AM					9												1		10	10	0	0	0	0	0.9	0	0	0	0	0	0	0	0	0	0	0	0.1	0	0	0	0.9
45625	94261	4/14/2022 14:53	4/14/2022 15:03	4/14/2022	4	2022	14	2:53 PM					1									8			1		10	10	0	0	0	0	0.1	0	0	0	0	0	0	0	0	0.8	0	0	0.1	0	0	0	0.1
45625	94263	4/18/2022 12:28	4/18/2022 12:38	4/18/2022	4	2022	12	12:28 PM					9		1												10	10	0	0	0	0	0.9	0	0.1	0	0	0	0	0	0	0	0	0	0	0	0	0	0.9
45625	94267	4/19/2022 11:13	4/19/2022 11:23	4/19/2022	4	2022	11	11:13 AM					1		1										8		10	10	0	0	0	0	0.1	0	0.1	0	0	0	0	0	0	0	0	0	0.8	0	0	0	0.1
45625	94271	4/21/2022 10:57	4/21/2022 11:07	4/21/2022	4	2022	10	10:57 AM			1															9	10	9	0	0	0.1	0	0	0	0	0	0	0	0	0	0	0	0	0	0	0.9	0	0	0
45625	94283	4/27/2022 11:28	4/27/2022 11:38	4/27/2022	4	2022	11	11:28 AM				2	1		1					1		3			2		10	8	0	0	0	0.2	0.1	0	0.1	0	0	0	0	0.1	0	0.3	0	0	0.2	0	0	0	0.125
45625	94299	5/5/2022 11:17	5/5/2022 11:27	5/5/2022	5	2022	11	11:17 AM					5		1	3									1		10	10	0	0	0	0	0.5	0	0.1	0.3	0	0	0	0	0	0	0	0	0.1	0	0	0	0.5
45625	94303	5/5/2022 13:35	5/5/2022 13:45	5/5/2022	5	2022	13	1:35 PM								6								2	1		9	9	0	0	0	0	0	0	0	0.666666667	0	0	0	0	0	0	0	0.222222222	0.111111111	0	0	0	0
45625	94304	5/5/2022 13:48	5/5/2022 13:58	5/5/2022	5	2022	13	1:48 PM					4		2	1									1	1	9	9	0	0	0	0	0.444444444	0	0.222222222	0.111111111	0	0	0	0	0	0	0	0	0.111111111	0.111111111	0	0	0.444444444
45625	94311	5/12/2022 12:30	5/12/2022 12:40	5/12/2022	5	2022	12	12:30 PM								2									7		9	9	0	0	0	0	0	0	0	0.222222222	0	0	0	0	0	0	0	0	0.777777778	0	0	0	0
45625	94323	5/19/2022 11:20	5/19/2022 11:30	5/19/2022	5	2022	11	11:20 AM						4	1	4											9	9	0	0	0	0	0	0.444444444	0.111111111	0.444444444	0	0	0	0	0	0	0	0	0	0	0	0	0
45625	94326	5/19/2022 13:03	5/19/2022 13:13	5/19/2022	5	2022	13	1:03 PM					1		1	1						3			4		10	10	0	0	0	0	0.1	0	0.1	0.1	0	0	0	0	0	0.3	0	0	0.4	0	0	0	0.1
45625	94339	5/26/2022 10:58	5/26/2022 11:08	5/26/2022	5	2022	10	10:58 AM					1	7	1	1											10	10	0	0	0	0	0.1	0.7	0.1	0.1	0	0	0	0	0	0	0	0	0	0	0	0	0.1
45625	94342	5/26/2022 12:47	5/26/2022 12:57	5/26/2022	5	2022	12	12:47 PM					1		1						5	1			1	1	10	10	0	0	0	0	0.1	0	0.1	0	0	0	0	0	0.5	0.1	0	0	0.1	0.1	0	0	0.1
45625	94355	6/2/2022 10:51	6/2/2022 11:01	6/2/2022	6	2022	10	10:51 AM						9	1												10	10	0	0	0	0	0	0.9	0.1	0	0	0	0	0	0	0	0	0	0	0	0	0	0
45625	94360	6/2/2022 12:52	6/2/2022 13:02	6/2/2022	6	2022	12	12:52 PM					2	5	2										1		10	10	0	0	0	0	0.2	0.5	0.2	0	0	0	0	0	0	0	0	0	0.1	0	0	0	0.2
45625	94408	6/16/2022 11:03	6/16/2022 11:13	6/16/2022	6	2022	11	11:03 AM					6			3									1		10	10	0	0	0	0	0.6	0	0	0.3	0	0	0	0	0	0	0	0	0.1	0	0	0	0.6
45625	94410	6/16/2022 12:54	6/16/2022 13:04	6/16/2022	6	2022	12	12:54 PM							1	1										8	10	10	0	0	0	0	0	0	0.1	0.1	0	0	0	0	0	0	0	0	0	0.8	0	0	0
45625	94442	6/23/2022 10:59	6/23/2022 11:09	6/23/2022	6	2022	10	10:59 AM						9												1	10	10	0	0	0	0	0	0.9	0	0	0	0	0	0	0	0	0	0	0	0.1	0	0	0
45625	94445	6/23/2022 12:35	6/23/2022 12:45	6/23/2022	6	2022	12	12:35 PM										1			6	2			1		10	10	0	0	0	0	0	0	0	0	0	0.1	0	0	0.6	0.2	0	0	0.1	0	0	0	0
45625	94457	6/30/2022 10:35	6/30/2022 10:45	6/30/2022	6	2022	10	10:35 AM					9	1													10	10	0	0	0	0	0.9	0.1	0	0	0	0	0	0	0	0	0	0	0	0	0	0	0.9
45625	94463	6/30/2022 13:11	6/30/2022 13:21	6/30/2022	6	2022	13	1:11 PM	1				3	1		1					2				1		9	9	0.111111111	0	0	0	0.333333333	0.111111111	0	0.111111111	0	0	0	0	0.222222222	0	0	0	0.111111111	0	0.111111111	0	0.333333333
45625	94505	7/7/2022 10:21	7/7/2022 10:31	7/7/2022	7	2022	10	10:21 AM					2		2	4					2						10	10	0	0	0	0	0.2	0	0.2	0.4	0	0	0	0	0.2	0	0	0	0	0	0	0	0.2
45625	94512	7/7/2022 13:10	7/7/2022 13:20	7/7/2022	7	2022	13	1:10 PM					4	1											5		10	10	0	0	0	0	0.4	0.1	0	0	0	0	0	0	0	0	0	0	0.5	0	0	0	0.4
45625	94596	7/21/2022 11:39	7/21/2022 11:49	7/21/2022	7	2022	11	11:39 AM								3										7	10	10	0	0	0	0	0	0	0	0.3	0	0	0	0	0	0	0	0	0	0.7	0	0	0
45625	94599	7/21/2022 12:56	7/21/2022 13:06	7/21/2022	7	2022	12	12:56 PM																		10	10	10	0	0	0	0	0	0	0	0	0	0	0	0	0	0	0	0	0	1	0	0	0
45625	94636	7/28/2022 11:15	7/28/2022 11:25	7/28/2022	7	2022	11	11:15 AM					8		2												10	10	0	0	0	0	0.8	0	0.2	0	0	0	0	0	0	0	0	0	0	0	0	0	0.8
45625	94641	7/28/2022 13:13	7/28/2022 13:23	7/28/2022	7	2022	13	1:13 PM																		10	10	10	0	0	0	0	0	0	0	0	0	0	0	0	0	0	0	0	0	1	0	0	0
45625	94675	8/4/2022 11:09	8/4/2022 11:19	8/4/2022	8	2022	11	11:09 AM					3	3		3										1	10	10	0	0	0	0	0.3	0.3	0	0.3	0	0	0	0	0	0	0	0	0	0.1	0	0	0.3
45625	94679	8/4/2022 13:13	8/4/2022 13:23	8/4/2022	8	2022	13	1:13 PM					7	2	1												10	10	0	0	0	0	0.7	0.2	0.1	0	0	0	0	0	0	0	0	0	0	0	0	0	0.7
45625	94721	8/11/2022 10:34	8/11/2022 10:44	8/11/2022	8	2022	10	10:34 AM								1											1	1	0	0	0	0	0	0	0	1	0	0	0	0	0	0	0	0	0	0	0	0	0
45625	94723	8/11/2022 11:05	8/11/2022 11:15	8/11/2022	8	2022	11	11:05 AM					9	1													10	10	0	0	0	0	0.9	0.1	0	0	0	0	0	0	0	0	0	0	0	0	0	0	0.9
45625	94727	8/11/2022 13:10	8/11/2022 13:20	8/11/2022	8	2022	13	1:10 PM						2	1	6									1		10	10	0	0	0	0	0	0.2	0.1	0.6	0	0	0	0	0	0	0	0	0.1	0	0	0	0
45625	94729	8/12/2022 11:08	8/12/2022 11:18	8/12/2022	8	2022	11	11:08 AM						6								3			1		10	10	0	0	0	0	0	0.6	0	0	0	0	0	0	0	0.3	0	0	0.1	0	0	0	0
45625	94733	8/12/2022 12:02	8/12/2022 12:12	8/12/2022	8	2022	12	12:02 PM																		10	10	10	0	0	0	0	0	0	0	0	0	0	0	0	0	0	0	0	0	1	0	0	0
45625	94736	8/12/2022 12:26	8/12/2022 12:36	8/12/2022	8	2022	12	12:26 PM						3	2											3	8	8	0	0	0	0	0	0.375	0.25	0	0	0	0	0	0	0	0	0	0	0.375	0	0	0
45625	94769	8/18/2022 10:31	8/18/2022 10:41	8/18/2022	8	2022	10	10:31 AM								8									2		10	10	0	0	0	0	0	0	0	0.8	0	0	0	0	0	0	0	0	0.2	0	0	0	0
45625	94774	8/18/2022 12:55	8/18/2022 13:05	8/18/2022	8	2022	12	12:55 PM					6	2												2	10	10	0	0	0	0	0.6	0.2	0	0	0	0	0	0	0	0	0	0	0	0.2	0	0	0.6
45625	94828	8/25/2022 10:48	8/25/2022 10:58	8/25/2022	8	2022	10	10:48 AM					2													8	10	10	0	0	0	0	0.2	0	0	0	0	0	0	0	0	0	0	0	0	0.8	0	0	0.2
45625	94833	8/25/2022 12:54	8/25/2022 13:04	8/25/2022	8	2022	12	12:54 PM	1				1								3				5		10	10	0.1	0	0	0	0.1	0	0	0	0	0	0	0	0.3	0	0	0	0.5	0	0.1	0	0.1
45625	94878	9/1/2022 11:33	9/1/2022 11:43	9/1/2022	9	2022	11	11:33 AM					7	3													10	10	0	0	0	0	0.7	0.3	0	0	0	0	0	0	0	0	0	0	0	0	0	0	0.7
45625	94883	9/1/2022 13:35	9/1/2022 13:45	9/1/2022	9	2022	13	1:35 PM					3	5	2												10	10	0	0	0	0	0.3	0.5	0.2	0	0	0	0	0	0	0	0	0	0	0	0	0	0.3
45625	94887	9/2/2022 11:17	9/2/2022 11:27	9/2/2022	9	2022	11	11:17 AM					6	4													10	10	0	0	0	0	0.6	0.4	0	0	0	0	0	0	0	0	0	0	0	0	0	0	0.6
45625	94891	9/2/2022 12:15	9/2/2022 12:25	9/2/2022	9	2022	12	12:15 PM																		10	10	10	0	0	0	0	0	0	0	0	0	0	0	0	0	0	0	0	0	1	0	0	0
45625	94928	9/8/2022 11:07	9/8/2022 11:17	9/8/2022	9	2022	11	11:07 AM								1										8	9	9	0	0	0	0	0	0	0	0.111111111	0	0	0	0	0	0	0	0	0	0.888888889	0	0	0
45625	94932	9/8/2022 12:46	9/8/2022 12:56	9/8/2022	9	2022	12	12:46 PM					2	2	1	1										4	10	10	0	0	0	0	0.2	0.2	0.1	0.1	0	0	0	0	0	0	0	0	0	0.4	0	0	0.2
45625	94986	9/15/2022 11:07	9/15/2022 11:17	9/15/2022	9	2022	11	11:07 AM								10											10	10	0	0	0	0	0	0	0	1	0	0	0	0	0	0	0	0	0	0	0	0	0
45625	94991	9/15/2022 13:06	9/15/2022 13:16	9/15/2022	9	2022	13	1:06 PM					5	4	1												10	10	0	0	0	0	0.5	0.4	0.1	0	0	0	0	0	0	0	0	0	0	0	0	0	0.5
45625	95045	9/22/2022 10:52	9/22/2022 11:02	9/22/2022	9	2022	10	10:52 AM					7												3		10	10	0	0	0	0	0.7	0	0	0	0	0	0	0	0	0	0	0	0.3	0	0	0	0.7
45625	95049	9/22/2022 12:31	9/22/2022 12:41	9/22/2022	9	2022	12	12:31 PM					4	3	2												9	9	0	0	0	0	0.444444444	0.333333333	0.222222222	0	0	0	0	0	0	0	0	0	0	0	0	0	0.444444444
45625	95105	9/29/2022 11:16	9/29/2022 11:26	9/29/2022	9	2022	11	11:16 AM	1				7			1									1		10	10	0.1	0	0	0	0.7	0	0	0.1	0	0	0	0	0	0	0	0	0.1	0	0.1	0	0.7
45625	95109	9/29/2022 13:04	9/29/2022 13:14	9/29/2022	9	2022	13	1:04 PM					4	1	1	2										1	9	9	0	0	0	0	0.444444444	0.111111111	0.111111111	0.222222222	0	0	0	0	0	0	0	0	0	0.111111111	0	0	0.444444444
45625	95165	10/6/2022 11:31	10/6/2022 11:41	10/6/2022	10	2022	11	11:31 AM					5		1	4											10	10	0	0	0	0	0.5	0	0.1	0.4	0	0	0	0	0	0	0	0	0	0	0	0	0.5
45625	95166	10/6/2022 12:30	10/6/2022 12:40	10/6/2022	10	2022	12	12:30 PM								1										8	9	9	0	0	0	0	0	0	0	0.111111111	0	0	0	0	0	0	0	0	0	0.888888889	0	0	0
45625	95196	10/11/2022 11:11	10/11/2022 11:21	10/11/2022	10	2022	11	11:11 AM					1	5	2										1	1	10	10	0	0	0	0	0.1	0.5	0.2	0	0	0	0	0	0	0	0	0	0.1	0.1	0	0	0.1
45625	95198	10/11/2022 12:11	10/11/2022 12:21	10/11/2022	10	2022	12	12:11 PM					2	6	2												10	10	0	0	0	0	0.2	0.6	0.2	0	0	0	0	0	0	0	0	0	0	0	0	0	0.2
45625	95203	10/13/2022 10:48	10/13/2022 10:58	10/13/2022	10	2022	10	10:48 AM							1	5										4	10	10	0	0	0	0	0	0	0.1	0.5	0	0	0	0	0	0	0	0	0	0.4	0	0	0
45625	95209	10/13/2022 12:49	10/13/2022 12:59	10/13/2022	10	2022	12	12:49 PM					7	2	1												10	10	0	0	0	0	0.7	0.2	0.1	0	0	0	0	0	0	0	0	0	0	0	0	0	0.7
45625	95244	10/20/2022 10:53	10/20/2022 11:03	10/20/2022	10	2022	10	10:53 AM					4	1						1		4					10	10	0	0	0	0	0.4	0.1	0	0	0	0	0	0.1	0	0.4	0	0	0	0	0	0	0.4
45625	95248	10/20/2022 13:59	10/20/2022 14:09	10/20/2022	10	2022	13	1:59 PM					3	6											1		10	10	0	0	0	0	0.3	0.6	0	0	0	0	0	0	0	0	0	0	0.1	0	0	0	0.3
45625	95251	10/21/2022 11:02	10/21/2022 11:12	10/21/2022	10	2022	11	11:02 AM								2									1	7	10	10	0	0	0	0	0	0	0	0.2	0	0	0	0	0	0	0	0	0.1	0.7	0	0	0
45625	95284	10/27/2022 10:52	10/27/2022 11:02	10/27/2022	10	2022	10	10:52 AM							3	1						1			5		10	10	0	0	0	0	0	0	0.3	0.1	0	0	0	0	0	0.1	0	0	0.5	0	0	0	0
45625	95288	10/27/2022 12:40	10/27/2022 12:50	10/27/2022	10	2022	12	12:40 PM					3		1	3									3		10	10	0	0	0	0	0.3	0	0.1	0.3	0	0	0	0	0	0	0	0	0.3	0	0	0	0.3
45625	95327	11/3/2022 11:21	11/3/2022 11:31	11/3/2022	11	2022	11	11:21 AM					8	2													10	10	0	0	0	0	0.8	0.2	0	0	0	0	0	0	0	0	0	0	0	0	0	0	0.8
45625	95338	11/3/2022 13:10	11/3/2022 13:20	11/3/2022	11	2022	13	1:10 PM				1														9	10	9	0	0	0	0.1	0	0	0	0	0	0	0	0	0	0	0	0	0	0.9	0	0	0
45625	95443	11/17/2022 10:59	11/17/2022 11:09	11/17/2022	11	2022	10	10:59 AM					8												2		10	10	0	0	0	0	0.8	0	0	0	0	0	0	0	0	0	0	0	0.2	0	0	0	0.8
45625	95446	11/17/2022 13:14	11/17/2022 13:24	11/17/2022	11	2022	13	1:14 PM	1													4			5		10	10	0.1	0	0	0	0	0	0	0	0	0	0	0	0	0.4	0	0	0.5	0	0.1	0	0
45625	95508	12/1/2022 10:44	12/1/2022 10:54	12/1/2022	12	2022	10	10:44 AM					4	1	3	2											10	10	0	0	0	0	0.4	0.1	0.3	0.2	0	0	0	0	0	0	0	0	0	0	0	0	0.4
45625	95512	12/1/2022 13:46	12/1/2022 13:56	12/1/2022	12	2022	13	1:46 PM					5	1												4	10	10	0	0	0	0	0.5	0.1	0	0	0	0	0	0	0	0	0	0	0	0.4	0	0	0.5
45625	95557	12/8/2022 10:57	12/8/2022 11:07	12/8/2022	12	2022	10	10:57 AM					7	1		2											10	10	0	0	0	0	0.7	0.1	0	0.2	0	0	0	0	0	0	0	0	0	0	0	0	0.7
45625	95561	12/8/2022 13:26	12/8/2022 13:36	12/8/2022	12	2022	13	1:26 PM					6	3				1									10	10	0	0	0	0	0.6	0.3	0	0	0	0.1	0	0	0	0	0	0	0	0	0	0	0.6
45625	95582	12/15/2022 11:18	12/15/2022 11:28	12/15/2022	12	2022	11	11:18 AM							2										6		8	8	0	0	0	0	0	0	0.25	0	0	0	0	0	0	0	0	0	0.75	0	0	0	0
45625	95585	12/15/2022 13:29	12/15/2022 13:39	12/15/2022	12	2022	13	1:29 PM					5	2													7	7	0	0	0	0	0.714285714	0.285714286	0	0	0	0	0	0	0	0	0	0	0	0	0	0	0.714285714
45625	95586	12/15/2022 13:39	12/15/2022 13:49	12/15/2022	12	2022	13	1:39 PM	1				7		2												10	10	0.1	0	0	0	0.7	0	0.2	0	0	0	0	0	0	0	0	0	0	0	0.1	0	0.7
45625	95628	12/29/2022 13:32	12/29/2022 13:42	12/29/2022	12	2022	13	1:32 PM					4	2	2										2		10	10	0	0	0	0	0.4	0.2	0.2	0	0	0	0	0	0	0	0	0	0.2	0	0	0	0.4
45625	95648	1/5/2023 13:34	1/5/2023 13:44	1/5/2023	1	2023	13	1:34 PM					3	1	2	1		1			1						9	9	0	0	0	0	0.333333333	0.111111111	0.222222222	0.111111111	0	0.111111111	0	0	0.111111111	0	0	0	0	0	0	0	0.333333333
45625	95675	1/19/2023 11:41	1/19/2023 11:51	1/19/2023	1	2023	11	11:41 AM	1		5														1	2	9	4	0.111111111	0	0.555555556	0	0	0	0	0	0	0	0	0	0	0	0	0	0.111111111	0.222222222	0.25	0	0
45625	95680	1/26/2023 13:01	1/26/2023 13:11	1/26/2023	1	2023	13	1:01 PM													1				9		10	10	0	0	0	0	0	0	0	0	0	0	0	0	0.1	0	0	0	0.9	0	0	0	0
45626	94401	6/15/2022 11:25	6/15/2022 11:35	6/15/2022	6	2022	11	11:25 AM				1	3		3			2							1		10	9	0	0	0	0.1	0.3	0	0.3	0	0	0.2	0	0	0	0	0	0	0.1	0	0	0	0.333333333
45626	94402	6/15/2022 12:07	6/15/2022 12:17	6/15/2022	6	2022	12	12:07 PM					2		2	6											10	10	0	0	0	0	0.2	0	0.2	0.6	0	0	0	0	0	0	0	0	0	0	0	0	0.2
45626	94432	6/22/2022 10:53	6/22/2022 11:03	6/22/2022	6	2022	10	10:53 AM					6		2	2											10	10	0	0	0	0	0.6	0	0.2	0.2	0	0	0	0	0	0	0	0	0	0	0	0	0.6
45626	94437	6/22/2022 12:18	6/22/2022 12:28	6/22/2022	6	2022	12	12:18 PM	1				2		1	3					2				1		10	10	0.1	0	0	0	0.2	0	0.1	0.3	0	0	0	0	0.2	0	0	0	0.1	0	0.1	0	0.2
45626	94450	6/29/2022 11:07	6/29/2022 11:17	6/29/2022	6	2022	11	11:07 AM							1	8									1		10	10	0	0	0	0	0	0	0.1	0.8	0	0	0	0	0	0	0	0	0.1	0	0	0	0
45626	94452	6/29/2022 12:11	6/29/2022 12:21	6/29/2022	6	2022	12	12:11 PM					8												1		9	9	0	0	0	0	0.888888889	0	0	0	0	0	0	0	0	0	0	0	0.111111111	0	0	0	0.888888889
45626	94467	7/6/2022 11:19	7/6/2022 11:29	7/6/2022	7	2022	11	11:19 AM					3		1	6											10	10	0	0	0	0	0.3	0	0.1	0.6	0	0	0	0	0	0	0	0	0	0	0	0	0.3
45626	94468	7/6/2022 12:02	7/6/2022 12:12	7/6/2022	7	2022	12	12:02 PM					5		1										4		10	10	0	0	0	0	0.5	0	0.1	0	0	0	0	0	0	0	0	0	0.4	0	0	0	0.5
45626	94524	7/13/2022 11:15	7/13/2022 11:25	7/13/2022	7	2022	11	11:15 AM					3			6									1		10	10	0	0	0	0	0.3	0	0	0.6	0	0	0	0	0	0	0	0	0.1	0	0	0	0.3
45626	94559	7/13/2022 12:23	7/13/2022 12:33	7/13/2022	7	2022	12	12:23 PM					4		3	1		1							1		10	10	0	0	0	0	0.4	0	0.3	0.1	0	0.1	0	0	0	0	0	0	0.1	0	0	0	0.4
45626	94620	7/27/2022 10:52	7/27/2022 11:02	7/27/2022	7	2022	10	10:52 AM					9	1													10	10	0	0	0	0	0.9	0.1	0	0	0	0	0	0	0	0	0	0	0	0	0	0	0.9
45626	94623	7/27/2022 12:30	7/27/2022 12:40	7/27/2022	7	2022	12	12:30 PM					1			7									2		10	10	0	0	0	0	0.1	0	0	0.7	0	0	0	0	0	0	0	0	0.2	0	0	0	0.1
45626	94666	8/3/2022 11:15	8/3/2022 11:25	8/3/2022	8	2022	11	11:15 AM					10														10	10	0	0	0	0	1	0	0	0	0	0	0	0	0	0	0	0	0	0	0	0	1
45626	94671	8/3/2022 12:21	8/3/2022 12:31	8/3/2022	8	2022	12	12:21 PM					2		2	1		1							4		10	10	0	0	0	0	0.2	0	0.2	0.1	0	0.1	0	0	0	0	0	0	0.4	0	0	0	0.2
45626	94698	8/10/2022 11:00	8/10/2022 11:10	8/10/2022	8	2022	11	11:00 AM					1		3	5									1		10	10	0	0	0	0	0.1	0	0.3	0.5	0	0	0	0	0	0	0	0	0.1	0	0	0	0.1
45626	94719	8/10/2022 12:53	8/10/2022 13:03	8/10/2022	8	2022	12	12:53 PM					5		1	3									1		10	10	0	0	0	0	0.5	0	0.1	0.3	0	0	0	0	0	0	0	0	0.1	0	0	0	0.5
45626	94740	8/17/2022 11:08	8/17/2022 11:18	8/17/2022	8	2022	11	11:08 AM							2	7									1		10	10	0	0	0	0	0	0	0.2	0.7	0	0	0	0	0	0	0	0	0.1	0	0	0	0
45626	94746	8/17/2022 13:04	8/17/2022 13:14	8/17/2022	8	2022	13	1:04 PM							3	7											10	10	0	0	0	0	0	0	0.3	0.7	0	0	0	0	0	0	0	0	0	0	0	0	0
45626	94811	8/24/2022 10:59	8/24/2022 11:09	8/24/2022	8	2022	10	10:59 AM					6	2		2											10	10	0	0	0	0	0.6	0.2	0	0.2	0	0	0	0	0	0	0	0	0	0	0	0	0.6
45626	94814	8/24/2022 12:06	8/24/2022 12:16	8/24/2022	8	2022	12	12:06 PM					3	3	3	1											10	10	0	0	0	0	0.3	0.3	0.3	0.1	0	0	0	0	0	0	0	0	0	0	0	0	0.3
45626	94863	8/31/2022 11:16	8/31/2022 11:26	8/31/2022	8	2022	11	11:16 AM					10														10	10	0	0	0	0	1	0	0	0	0	0	0	0	0	0	0	0	0	0	0	0	1
45626	94868	8/31/2022 12:47	8/31/2022 12:57	8/31/2022	8	2022	12	12:47 PM					3			7											10	10	0	0	0	0	0.3	0	0	0.7	0	0	0	0	0	0	0	0	0	0	0	0	0.3
45626	94896	9/7/2022 11:10	9/7/2022 11:20	9/7/2022	9	2022	11	11:10 AM					6			2									2		10	10	0	0	0	0	0.6	0	0	0.2	0	0	0	0	0	0	0	0	0.2	0	0	0	0.6
45626	94924	9/7/2022 12:45	9/7/2022 12:55	9/7/2022	9	2022	12	12:45 PM					3		2	3									1		9	9	0	0	0	0	0.333333333	0	0.222222222	0.333333333	0	0	0	0	0	0	0	0	0.111111111	0	0	0	0.333333333
45626	94944	9/14/2022 10:43	9/14/2022 10:53	9/14/2022	9	2022	10	10:43 AM					6			3											9	9	0	0	0	0	0.666666667	0	0	0.333333333	0	0	0	0	0	0	0	0	0	0	0	0	0.666666667
45626	94951	9/14/2022 12:38	9/14/2022 12:48	9/14/2022	9	2022	12	12:38 PM					4		1	5											10	10	0	0	0	0	0.4	0	0.1	0.5	0	0	0	0	0	0	0	0	0	0	0	0	0.4
45626	95010	9/21/2022 10:48	9/21/2022 10:58	9/21/2022	9	2022	10	10:48 AM					4		2	4											10	10	0	0	0	0	0.4	0	0.2	0.4	0	0	0	0	0	0	0	0	0	0	0	0	0.4
45626	95015	9/21/2022 12:20	9/21/2022 12:30	9/21/2022	9	2022	12	12:20 PM					1		3	4								1			9	9	0	0	0	0	0.111111111	0	0.333333333	0.444444444	0	0	0	0	0	0	0	0.111111111	0	0	0	0	0.111111111
45626	95074	9/28/2022 11:42	9/28/2022 11:52	9/28/2022	9	2022	11	11:42 AM					4		4			2									10	10	0	0	0	0	0.4	0	0.4	0	0	0.2	0	0	0	0	0	0	0	0	0	0	0.4
45626	95076	9/28/2022 12:25	9/28/2022 12:35	9/28/2022	9	2022	12	12:25 PM					1	3	2	3									1		10	10	0	0	0	0	0.1	0.3	0.2	0.3	0	0	0	0	0	0	0	0	0.1	0	0	0	0.1
45626	95130	10/5/2022 10:43	10/5/2022 10:53	10/5/2022	10	2022	10	10:43 AM					9			1											10	10	0	0	0	0	0.9	0	0	0.1	0	0	0	0	0	0	0	0	0	0	0	0	0.9
45626	95134	10/5/2022 12:11	10/5/2022 12:21	10/5/2022	10	2022	12	12:11 PM					7	2													9	9	0	0	0	0	0.777777778	0.222222222	0	0	0	0	0	0	0	0	0	0	0	0	0	0	0.777777778
45626	95187	10/12/2022 11:19	10/12/2022 11:29	10/12/2022	10	2022	11	11:19 AM					2		3	5											10	10	0	0	0	0	0.2	0	0.3	0.5	0	0	0	0	0	0	0	0	0	0	0	0	0.2
45626	95191	10/12/2022 12:27	10/12/2022 12:37	10/12/2022	10	2022	12	12:27 PM					1			2							1		6		10	10	0	0	0	0	0.1	0	0	0.2	0	0	0	0	0	0	0.1	0	0.6	0	0	0	0.1
45626	95237	10/19/2022 11:27	10/19/2022 11:37	10/19/2022	10	2022	11	11:27 AM					8		2												10	10	0	0	0	0	0.8	0	0.2	0	0	0	0	0	0	0	0	0	0	0	0	0	0.8
45626	95240	10/19/2022 12:38	10/19/2022 12:48	10/19/2022	10	2022	12	12:38 PM					10														10	10	0	0	0	0	1	0	0	0	0	0	0	0	0	0	0	0	0	0	0	0	1
45626	95267	10/26/2022 10:58	10/26/2022 11:08	10/26/2022	10	2022	10	10:58 AM														8			1		9	9	0	0	0	0	0	0	0	0	0	0	0	0	0	0.888888889	0	0	0.111111111	0	0	0	0
45626	95273	10/26/2022 13:13	10/26/2022 13:23	10/26/2022	10	2022	13	1:13 PM						10													10	10	0	0	0	0	0	1	0	0	0	0	0	0	0	0	0	0	0	0	0	0	0
45626	95357	11/9/2022 11:06	11/9/2022 11:16	11/9/2022	11	2022	11	11:06 AM					1	2	2	5											10	10	0	0	0	0	0.1	0.2	0.2	0.5	0	0	0	0	0	0	0	0	0	0	0	0	0.1
45626	95360	11/9/2022 12:10	11/9/2022 12:20	11/9/2022	11	2022	12	12:10 PM					2	4	2	2											10	10	0	0	0	0	0.2	0.4	0.2	0.2	0	0	0	0	0	0	0	0	0	0	0	0	0.2
45626	95410	11/16/2022 11:23	11/16/2022 11:33	11/16/2022	11	2022	11	11:23 AM						1	4			2			3						10	10	0	0	0	0	0	0.1	0.4	0	0	0.2	0	0	0.3	0	0	0	0	0	0	0	0
45626	95413	11/16/2022 12:29	11/16/2022 12:39	11/16/2022	11	2022	12	12:29 PM					1	2	2	1		3			1						10	10	0	0	0	0	0.1	0.2	0.2	0.1	0	0.3	0	0	0.1	0	0	0	0	0	0	0	0.1
45626	95476	11/23/2022 11:14	11/23/2022 11:24	11/23/2022	11	2022	11	11:14 AM					1		3	5											9	9	0	0	0	0	0.111111111	0	0.333333333	0.555555556	0	0	0	0	0	0	0	0	0	0	0	0	0.111111111
45626	95480	11/23/2022 12:20	11/23/2022 12:30	11/23/2022	11	2022	12	12:20 PM					3		3			1			1				2		10	10	0	0	0	0	0.3	0	0.3	0	0	0.1	0	0	0.1	0	0	0	0.2	0	0	0	0.3
45626	95494	11/30/2022 11:27	11/30/2022 11:37	11/30/2022	11	2022	11	11:27 AM					9		1												10	10	0	0	0	0	0.9	0	0.1	0	0	0	0	0	0	0	0	0	0	0	0	0	0.9
45626	95496	11/30/2022 12:21	11/30/2022 12:31	11/30/2022	11	2022	12	12:21 PM					3	7													10	10	0	0	0	0	0.3	0.7	0	0	0	0	0	0	0	0	0	0	0	0	0	0	0.3
45626	95549	12/7/2022 11:36	12/7/2022 11:46	12/7/2022	12	2022	11	11:36 AM						10													10	10	0	0	0	0	0	1	0	0	0	0	0	0	0	0	0	0	0	0	0	0	0
45626	95552	12/7/2022 12:21	12/7/2022 12:31	12/7/2022	12	2022	12	12:21 PM							5			1							4		10	10	0	0	0	0	0	0	0.5	0	0	0.1	0	0	0	0	0	0	0.4	0	0	0	0
45626	95574	12/14/2022 11:46	12/14/2022 11:56	12/14/2022	12	2022	11	11:46 AM					4	2							1		1		2		10	10	0	0	0	0	0.4	0.2	0	0	0	0	0	0	0.1	0	0.1	0	0.2	0	0	0	0.4
45626	95576	12/14/2022 14:07	12/14/2022 14:17	12/14/2022	12	2022	14	2:07 PM						1		7									2		10	10	0	0	0	0	0	0.1	0	0.7	0	0	0	0	0	0	0	0	0.2	0	0	0	0
45626	95612	12/21/2022 11:35	12/21/2022 11:45	12/21/2022	12	2022	11	11:35 AM					5		1	4											10	10	0	0	0	0	0.5	0	0.1	0.4	0	0	0	0	0	0	0	0	0	0	0	0	0.5
45626	95616	12/21/2022 14:18	12/21/2022 14:28	12/21/2022	12	2022	14	2:18 PM					5			4					1						10	10	0	0	0	0	0.5	0	0	0.4	0	0	0	0	0.1	0	0	0	0	0	0	0	0.5
45626	95621	12/28/2022 11:55	12/28/2022 12:05	12/28/2022	12	2022	11	11:55 AM					8		2												10	10	0	0	0	0	0.8	0	0.2	0	0	0	0	0	0	0	0	0	0	0	0	0	0.8
45626	95625	12/28/2022 14:40	12/28/2022 14:50	12/28/2022	12	2022	14	2:40 PM					6		2	1		1									10	10	0	0	0	0	0.6	0	0.2	0.1	0	0.1	0	0	0	0	0	0	0	0	0	0	0.6
45626	95641	1/4/2023 11:55	1/4/2023 12:05	1/4/2023	1	2023	11	11:55 AM					10														10	10	0	0	0	0	1	0	0	0	0	0	0	0	0	0	0	0	0	0	0	0	1
45626	95645	1/4/2023 14:57	1/4/2023 15:07	1/4/2023	1	2023	14	2:57 PM					10														10	10	0	0	0	0	1	0	0	0	0	0	0	0	0	0	0	0	0	0	0	0	1
45626	95667	1/11/2023 11:15	1/11/2023 11:25	1/11/2023	1	2023	11	11:15 AM			2				1							6			1		10	8	0	0	0.2	0	0	0	0.1	0	0	0	0	0	0	0.6	0	0	0.1	0	0	0	0
45626	95673	1/11/2023 14:27	1/11/2023 14:37	1/11/2023	1	2023	14	2:27 PM	1				1		2	3					2				1		10	10	0.1	0	0	0	0.1	0	0.2	0.3	0	0	0	0	0.2	0	0	0	0.1	0	0.1	0	0.1
45626	94378	6/5/2022 11:11	6/5/2022 11:21	6/5/2022	6	2022	11	11:11 AM							1	4									5		10	10	0	0	0	0	0	0	0.1	0.4	0	0	0	0	0	0	0	0	0.5	0	0	0	0
45626	94382	6/5/2022 12:26	6/5/2022 12:36	6/5/2022	6	2022	12	12:26 PM					1			5									4		10	10	0	0	0	0	0.1	0	0	0.5	0	0	0	0	0	0	0	0	0.4	0	0	0	0.1
45626	94426	6/19/2022 11:25	6/19/2022 11:35	6/19/2022	6	2022	11	11:25 AM							3	4									3		10	10	0	0	0	0	0	0	0.3	0.4	0	0	0	0	0	0	0	0	0.3	0	0	0	0
45626	94429	6/19/2022 12:10	6/19/2022 12:20	6/19/2022	6	2022	12	12:10 PM					5		3										2		10	10	0	0	0	0	0.5	0	0.3	0	0	0	0	0	0	0	0	0	0.2	0	0	0	0.5
45626	94481	7/3/2022 11:11	7/3/2022 11:21	7/3/2022	7	2022	11	11:11 AM				1			5	2									2		10	9	0	0	0	0.1	0	0	0.5	0.2	0	0	0	0	0	0	0	0	0.2	0	0	0	0
45626	94488	7/3/2022 12:38	7/3/2022 12:48	7/3/2022	7	2022	12	12:38 PM								3		1							6		10	10	0	0	0	0	0	0	0	0.3	0	0.1	0	0	0	0	0	0	0.6	0	0	0	0
45626	94531	7/17/2022 11:24	7/17/2022 11:34	7/17/2022	7	2022	11	11:24 AM				1				3									5	1	10	9	0	0	0	0.1	0	0	0	0.3	0	0	0	0	0	0	0	0	0.5	0.1	0	0	0
45626	94532	7/17/2022 12:07	7/17/2022 12:17	7/17/2022	7	2022	12	12:07 PM					2		4			1	1						2		10	10	0	0	0	0	0.2	0	0.4	0	0	0.1	0.1	0	0	0	0	0	0.2	0	0	0	0.2
45626	94545	7/10/2022 11:21	7/10/2022 11:31	7/10/2022	7	2022	11	11:21 AM							1	4									5		10	10	0	0	0	0	0	0	0.1	0.4	0	0	0	0	0	0	0	0	0.5	0	0	0	0
45626	94550	7/10/2022 12:35	7/10/2022 12:45	7/10/2022	7	2022	12	12:35 PM								4									5	1	10	10	0	0	0	0	0	0	0	0.4	0	0	0	0	0	0	0	0	0.5	0.1	0	0	0
45626	94651	7/24/2022 11:09	7/24/2022 11:19	7/24/2022	7	2022	11	11:09 AM					7												3		10	10	0	0	0	0	0.7	0	0	0	0	0	0	0	0	0	0	0	0.3	0	0	0	0.7
45626	94657	7/24/2022 12:28	7/24/2022 12:38	7/24/2022	7	2022	12	12:28 PM							2	3									5		10	10	0	0	0	0	0	0	0.2	0.3	0	0	0	0	0	0	0	0	0.5	0	0	0	0
45626	94662	7/31/2022 11:45	7/31/2022 11:55	7/31/2022	7	2022	11	11:45 AM						1	1	4									4		10	10	0	0	0	0	0	0.1	0.1	0.4	0	0	0	0	0	0	0	0	0.4	0	0	0	0
45626	94664	7/31/2022 12:42	7/31/2022 12:52	7/31/2022	7	2022	12	12:42 PM								3									7		10	10	0	0	0	0	0	0	0	0.3	0	0	0	0	0	0	0	0	0.7	0	0	0	0
45626	94704	8/7/2022 11:25	8/7/2022 11:35	8/7/2022	8	2022	11	11:25 AM							1	6									3		10	10	0	0	0	0	0	0	0.1	0.6	0	0	0	0	0	0	0	0	0.3	0	0	0	0
45626	94706	8/7/2022 12:10	8/7/2022 12:20	8/7/2022	8	2022	12	12:10 PM					8		2												10	10	0	0	0	0	0.8	0	0.2	0	0	0	0	0	0	0	0	0	0	0	0	0	0.8
45626	94751	8/14/2022 11:27	8/14/2022 11:37	8/14/2022	8	2022	11	11:27 AM					1		2	5									2		10	10	0	0	0	0	0.1	0	0.2	0.5	0	0	0	0	0	0	0	0	0.2	0	0	0	0.1
45626	94753	8/14/2022 12:20	8/14/2022 12:30	8/14/2022	8	2022	12	12:20 PM					2			7									1		10	10	0	0	0	0	0.2	0	0	0.7	0	0	0	0	0	0	0	0	0.1	0	0	0	0.2
45626	94796	8/21/2022 11:15	8/21/2022 11:25	8/21/2022	8	2022	11	11:15 AM				3	4	1	2												10	7	0	0	0	0.3	0.4	0.1	0.2	0	0	0	0	0	0	0	0	0	0	0	0	0	0.571428571
45626	94799	8/21/2022 12:10	8/21/2022 12:20	8/21/2022	8	2022	12	12:10 PM				2	6		1										1		10	8	0	0	0	0.2	0.6	0	0.1	0	0	0	0	0	0	0	0	0	0.1	0	0	0	0.75
45626	94900	9/4/2022 11:13	9/4/2022 11:23	9/4/2022	9	2022	11	11:13 AM						3				1			2				3	1	10	10	0	0	0	0	0	0.3	0	0	0	0.1	0	0	0.2	0	0	0	0.3	0.1	0	0	0
45626	94905	9/4/2022 12:36	9/4/2022 12:46	9/4/2022	9	2022	12	12:36 PM				3		1	4	1									1		10	7	0	0	0	0.3	0	0.1	0.4	0.1	0	0	0	0	0	0	0	0	0.1	0	0	0	0
45626	94963	9/11/2022 11:57	9/11/2022 12:07	9/11/2022	9	2022	11	11:57 AM				1	5			3								1			10	9	0	0	0	0.1	0.5	0	0	0.3	0	0	0	0	0	0	0	0.1	0	0	0	0	0.555555556
45626	94964	9/11/2022 11:26	9/11/2022 11:36	9/11/2022	9	2022	11	11:26 AM								3									7		10	10	0	0	0	0	0	0	0	0.3	0	0	0	0	0	0	0	0	0.7	0	0	0	0
45626	95020	9/18/2022 11:16	9/18/2022 11:26	9/18/2022	9	2022	11	11:16 AM						2	1	2									5		10	10	0	0	0	0	0	0.2	0.1	0.2	0	0	0	0	0	0	0	0	0.5	0	0	0	0
45626	95024	9/18/2022 12:11	9/18/2022 12:21	9/18/2022	9	2022	12	12:11 PM					10														10	10	0	0	0	0	1	0	0	0	0	0	0	0	0	0	0	0	0	0	0	0	1
45626	95081	9/25/2022 11:21	9/25/2022 11:31	9/25/2022	9	2022	11	11:21 AM						9	1												10	10	0	0	0	0	0	0.9	0.1	0	0	0	0	0	0	0	0	0	0	0	0	0	0
45626	95086	9/25/2022 12:32	9/25/2022 12:42	9/25/2022	9	2022	12	12:32 PM					4		2	1						2		1			10	10	0	0	0	0	0.4	0	0.2	0.1	0	0	0	0	0	0.2	0	0.1	0	0	0	0	0.4
45626	95141	10/2/2022 11:26	10/2/2022 11:36	10/2/2022	10	2022	11	11:26 AM						1	3	1						4			1		10	10	0	0	0	0	0	0.1	0.3	0.1	0	0	0	0	0	0.4	0	0	0.1	0	0	0	0
45626	95144	10/2/2022 12:18	10/2/2022 12:28	10/2/2022	10	2022	12	12:18 PM					4		1	4									1		10	10	0	0	0	0	0.4	0	0.1	0.4	0	0	0	0	0	0	0	0	0.1	0	0	0	0.4
45626	95171	10/9/2022 11:15	10/9/2022 11:25	10/9/2022	10	2022	11	11:15 AM					2	6	1	1											10	10	0	0	0	0	0.2	0.6	0.1	0.1	0	0	0	0	0	0	0	0	0	0	0	0	0.2
45626	95176	10/9/2022 12:19	10/9/2022 12:29	10/9/2022	10	2022	12	12:19 PM				1	1		2	2						2			2		10	9	0	0	0	0.1	0.1	0	0.2	0.2	0	0	0	0	0	0.2	0	0	0.2	0	0	0	0.111111111
45626	95212	10/16/2022 11:17	10/16/2022 11:27	10/16/2022	10	2022	11	11:17 AM						1	2	4							1		2		10	10	0	0	0	0	0	0.1	0.2	0.4	0	0	0	0	0	0	0.1	0	0.2	0	0	0	0
45626	95215	10/16/2022 12:07	10/16/2022 12:17	10/16/2022	10	2022	12	12:07 PM				1			1	4									4		10	9	0	0	0	0.1	0	0	0.1	0.4	0	0	0	0	0	0	0	0	0.4	0	0	0	0
45626	95220	10/17/2022 11:25	10/17/2022 11:35	10/17/2022	10	2022	11	11:25 AM						1	3			1							4		9	9	0	0	0	0	0	0.111111111	0.333333333	0	0	0.111111111	0	0	0	0	0	0	0.444444444	0	0	0	0
45626	95222	10/17/2022 11:52	10/17/2022 12:02	10/17/2022	10	2022	11	11:52 AM							5	1									3	1	10	10	0	0	0	0	0	0	0.5	0.1	0	0	0	0	0	0	0	0	0.3	0.1	0	0	0
45626	95308	10/30/2022 10:54	10/30/2022 11:04	10/30/2022	10	2022	10	10:54 AM						3	2	3									2		10	10	0	0	0	0	0	0.3	0.2	0.3	0	0	0	0	0	0	0	0	0.2	0	0	0	0
45626	95315	10/30/2022 12:27	10/30/2022 12:37	10/30/2022	10	2022	12	12:27 PM					3		1	5									1		10	10	0	0	0	0	0.3	0	0.1	0.5	0	0	0	0	0	0	0	0	0.1	0	0	0	0.3
45626	95366	11/6/2022 11:20	11/6/2022 11:30	11/6/2022	11	2022	11	11:20 AM					4	6													10	10	0	0	0	0	0.4	0.6	0	0	0	0	0	0	0	0	0	0	0	0	0	0	0.4
45626	95370	11/6/2022 12:22	11/6/2022 12:32	11/6/2022	11	2022	12	12:22 PM					4									3			3		10	10	0	0	0	0	0.4	0	0	0	0	0	0	0	0	0.3	0	0	0.3	0	0	0	0.4
45626	95418	11/13/2022 11:26	11/13/2022 11:36	11/13/2022	11	2022	11	11:26 AM					9		1												10	10	0	0	0	0	0.9	0	0.1	0	0	0	0	0	0	0	0	0	0	0	0	0	0.9
45626	95423	11/13/2022 12:17	11/13/2022 12:27	11/13/2022	11	2022	12	12:17 PM					10														10	10	0	0	0	0	1	0	0	0	0	0	0	0	0	0	0	0	0	0	0	0	1
45626	95462	11/20/2022 11:25	11/20/2022 11:35	11/20/2022	11	2022	11	11:25 AM					4	4	1										1		10	10	0	0	0	0	0.4	0.4	0.1	0	0	0	0	0	0	0	0	0	0.1	0	0	0	0.4
45626	95466	11/20/2022 12:07	11/20/2022 12:17	11/20/2022	11	2022	12	12:07 PM				1		7				1			1						10	9	0	0	0	0.1	0	0.7	0	0	0	0.1	0	0	0.1	0	0	0	0	0	0	0	0
45626	95534	12/4/2022 11:08	12/4/2022 11:18	12/4/2022	12	2022	11	11:08 AM					4		1	3									2		10	10	0	0	0	0	0.4	0	0.1	0.3	0	0	0	0	0	0	0	0	0.2	0	0	0	0.4
45626	94280	4/22/2022 11:12	4/22/2022 11:22	4/22/2022	4	2022	11	11:12 AM								8									2		10	10	0	0	0	0	0	0	0	0.8	0	0	0	0	0	0	0	0	0.2	0	0	0	0
45626	94292	4/29/2022 11:37	4/29/2022 11:47	4/29/2022	4	2022	11	11:37 AM					1	2	2	2		1							1	1	10	10	0	0	0	0	0.1	0.2	0.2	0.2	0	0.1	0	0	0	0	0	0	0.1	0.1	0	0	0.1
45626	94296	4/29/2022 12:35	4/29/2022 12:45	4/29/2022	4	2022	12	12:35 PM					3		2	3									2		10	10	0	0	0	0	0.3	0	0.2	0.3	0	0	0	0	0	0	0	0	0.2	0	0	0	0.3
45626	94307	5/6/2022 11:20	5/6/2022 11:30	5/6/2022	5	2022	11	11:20 AM														9			1		10	10	0	0	0	0	0	0	0	0	0	0	0	0	0	0.9	0	0	0.1	0	0	0	0
45626	94313	5/13/2022 11:07	5/13/2022 11:17	5/13/2022	5	2022	11	11:07 AM								3						5			1		9	9	0	0	0	0	0	0	0	0.333333333	0	0	0	0	0	0.555555556	0	0	0.111111111	0	0	0	0
45626	94315	5/13/2022 11:36	5/13/2022 11:46	5/13/2022	5	2022	11	11:36 AM														7			2		9	9	0	0	0	0	0	0	0	0	0	0	0	0	0	0.777777778	0	0	0.222222222	0	0	0	0
45626	94317	5/13/2022 12:14	5/13/2022 12:24	5/13/2022	5	2022	12	12:14 PM								1											1	1	0	0	0	0	0	0	0	1	0	0	0	0	0	0	0	0	0	0	0	0	0
45626	94319	5/13/2022 13:00	5/13/2022 13:10	5/13/2022	5	2022	13	1:00 PM								6									4		10	10	0	0	0	0	0	0	0	0.6	0	0	0	0	0	0	0	0	0.4	0	0	0	0
45626	94330	5/20/2022 11:41	5/20/2022 11:51	5/20/2022	5	2022	11	11:41 AM	1						1	5									3		10	10	0.1	0	0	0	0	0	0.1	0.5	0	0	0	0	0	0	0	0	0.3	0	0.1	0	0
45626	94336	5/20/2022 12:55	5/20/2022 13:05	5/20/2022	5	2022	12	12:55 PM					1	7								1			1		10	10	0	0	0	0	0.1	0.7	0	0	0	0	0	0	0	0.1	0	0	0.1	0	0	0	0.1
45626	94347	5/27/2022 11:20	5/27/2022 11:30	5/27/2022	5	2022	11	11:20 AM					3	1	3	1		1							1		10	10	0	0	0	0	0.3	0.1	0.3	0.1	0	0.1	0	0	0	0	0	0	0.1	0	0	0	0.3
45626	94351	5/27/2022 12:16	5/27/2022 12:26	5/27/2022	5	2022	12	12:16 PM						7											3		10	10	0	0	0	0	0	0.7	0	0	0	0	0	0	0	0	0	0	0.3	0	0	0	0
45626	94366	6/3/2022 11:36	6/3/2022 11:46	6/3/2022	6	2022	11	11:36 AM								9						1					10	10	0	0	0	0	0	0	0	0.9	0	0	0	0	0	0.1	0	0	0	0	0	0	0
45626	94371	6/3/2022 12:35	6/3/2022 12:45	6/3/2022	6	2022	12	12:35 PM								5						1			4		10	10	0	0	0	0	0	0	0	0.5	0	0	0	0	0	0.1	0	0	0.4	0	0	0	0
45626	94388	6/10/2022 11:32	6/10/2022 11:42	6/10/2022	6	2022	11	11:32 AM								3									7		10	10	0	0	0	0	0	0	0	0.3	0	0	0	0	0	0	0	0	0.7	0	0	0	0
45626	94392	6/10/2022 12:24	6/10/2022 12:34	6/10/2022	6	2022	12	12:24 PM							2	1		1			2				4		10	10	0	0	0	0	0	0	0.2	0.1	0	0.1	0	0	0.2	0	0	0	0.4	0	0	0	0
45626	94417	6/17/2022 11:31	6/17/2022 11:41	6/17/2022	6	2022	11	11:31 AM								8									2		10	10	0	0	0	0	0	0	0	0.8	0	0	0	0	0	0	0	0	0.2	0	0	0	0
45626	94422	6/17/2022 12:36	6/17/2022 12:46	6/17/2022	6	2022	12	12:36 PM					2			7											9	9	0	0	0	0	0.222222222	0	0	0.777777778	0	0	0	0	0	0	0	0	0	0	0	0	0.222222222
45626	94516	7/8/2022 11:32	7/8/2022 11:42	7/8/2022	7	2022	11	11:32 AM								9											9	9	0	0	0	0	0	0	0	1	0	0	0	0	0	0	0	0	0	0	0	0	0
45626	94519	7/8/2022 12:21	7/8/2022 12:31	7/8/2022	7	2022	12	12:21 PM						5	1	2					1						9	9	0	0	0	0	0	0.555555556	0.111111111	0.222222222	0	0	0	0	0.111111111	0	0	0	0	0	0	0	0
45626	94683	8/5/2022 11:34	8/5/2022 11:44	8/5/2022	8	2022	11	11:34 AM						1	3	6											10	10	0	0	0	0	0	0.1	0.3	0.6	0	0	0	0	0	0	0	0	0	0	0	0	0
45626	94688	8/5/2022 12:39	8/5/2022 12:49	8/5/2022	8	2022	12	12:39 PM							2	7									1		10	10	0	0	0	0	0	0	0.2	0.7	0	0	0	0	0	0	0	0	0.1	0	0	0	0
45626	94779	8/19/2022 11:40	8/19/2022 11:50	8/19/2022	8	2022	11	11:40 AM					1		4	2									3		10	10	0	0	0	0	0.1	0	0.4	0.2	0	0	0	0	0	0	0	0	0.3	0	0	0	0.1
45626	94783	8/19/2022 12:26	8/19/2022 12:36	8/19/2022	8	2022	12	12:26 PM					6		1	2									1		10	10	0	0	0	0	0.6	0	0.1	0.2	0	0	0	0	0	0	0	0	0.1	0	0	0	0.6
45626	94834	8/26/2022 10:55	8/26/2022 11:05	8/26/2022	8	2022	10	10:55 AM					9			1											10	10	0	0	0	0	0.9	0	0	0.1	0	0	0	0	0	0	0	0	0	0	0	0	0.9
45626	94838	8/26/2022 11:38	8/26/2022 11:48	8/26/2022	8	2022	11	11:38 AM					6		2	2											10	10	0	0	0	0	0.6	0	0.2	0.2	0	0	0	0	0	0	0	0	0	0	0	0	0.6
45626	94842	8/26/2022 12:33	8/26/2022 12:43	8/26/2022	8	2022	12	12:33 PM							4	5									1		10	10	0	0	0	0	0	0	0.4	0.5	0	0	0	0	0	0	0	0	0.1	0	0	0	0
45626	94938	9/9/2022 11:27	9/9/2022 11:37	9/9/2022	9	2022	11	11:27 AM					2	1	4	1									2		10	10	0	0	0	0	0.2	0.1	0.4	0.1	0	0	0	0	0	0	0	0	0.2	0	0	0	0.2
45626	94941	9/9/2022 12:12	9/9/2022 12:22	9/9/2022	9	2022	12	12:12 PM							5	1		1			1				2		10	10	0	0	0	0	0	0	0.5	0.1	0	0.1	0	0	0.1	0	0	0	0.2	0	0	0	0
45626	94994	9/16/2022 11:20	9/16/2022 11:30	9/16/2022	9	2022	11	11:20 AM					1	2	1	6											10	10	0	0	0	0	0.1	0.2	0.1	0.6	0	0	0	0	0	0	0	0	0	0	0	0	0.1
45626	94999	9/16/2022 12:34	9/16/2022 12:44	9/16/2022	9	2022	12	12:34 PM								9									1		10	10	0	0	0	0	0	0	0	0.9	0	0	0	0	0	0	0	0	0.1	0	0	0	0
45626	95054	9/23/2022 11:19	9/23/2022 11:29	9/23/2022	9	2022	11	11:19 AM					3	3	2	2											10	10	0	0	0	0	0.3	0.3	0.2	0.2	0	0	0	0	0	0	0	0	0	0	0	0	0.3
45626	95058	9/23/2022 12:04	9/23/2022 12:14	9/23/2022	9	2022	12	12:04 PM					4	2	2	1						1					10	10	0	0	0	0	0.4	0.2	0.2	0.1	0	0	0	0	0	0.1	0	0	0	0	0	0	0.4
45626	95062	9/23/2022 12:49	9/23/2022 12:59	9/23/2022	9	2022	12	12:49 PM						6	1										3		10	10	0	0	0	0	0	0.6	0.1	0	0	0	0	0	0	0	0	0	0.3	0	0	0	0
45626	95114	9/30/2022 11:25	9/30/2022 11:35	9/30/2022	9	2022	11	11:25 AM						1	2	5									2		10	10	0	0	0	0	0	0.1	0.2	0.5	0	0	0	0	0	0	0	0	0.2	0	0	0	0
45626	95118	9/30/2022 12:12	9/30/2022 12:22	9/30/2022	9	2022	12	12:12 PM	1					2	2			1				4					10	10	0.1	0	0	0	0	0.2	0.2	0	0	0.1	0	0	0	0.4	0	0	0	0	0.1	0	0
45626	95392	11/11/2022 11:19	11/11/2022 11:29	11/11/2022	11	2022	11	11:19 AM					2		1	1				5					1		10	10	0	0	0	0	0.2	0	0.1	0.1	0	0	0	0.5	0	0	0	0	0.1	0	0	0	0.2
45626	95399	11/11/2022 12:41	11/11/2022 12:51	11/11/2022	11	2022	12	12:41 PM					10														10	10	0	0	0	0	1	0	0	0	0	0	0	0	0	0	0	0	0	0	0	0	1
45626	95451	11/18/2022 11:22	11/18/2022 11:32	11/18/2022	11	2022	11	11:22 AM						1		2		2							1	3	9	9	0	0	0	0	0	0.111111111	0	0.222222222	0	0.222222222	0	0	0	0	0	0	0.111111111	0.333333333	0	0	0
45626	95456	11/18/2022 12:20	11/18/2022 12:30	11/18/2022	11	2022	12	12:20 PM					10														10	10	0	0	0	0	1	0	0	0	0	0	0	0	0	0	0	0	0	0	0	0	1
45626	95517	12/2/2022 11:46	12/2/2022 11:56	12/2/2022	12	2022	11	11:46 AM					10														10	10	0	0	0	0	1	0	0	0	0	0	0	0	0	0	0	0	0	0	0	0	1
45626	95521	12/2/2022 12:38	12/2/2022 12:48	12/2/2022	12	2022	12	12:38 PM					3					1				4			2		10	10	0	0	0	0	0.3	0	0	0	0	0.1	0	0	0	0.4	0	0	0.2	0	0	0	0.3
45626	95590	12/16/2022 11:22	12/16/2022 11:32	12/16/2022	12	2022	11	11:22 AM				1	9														10	9	0	0	0	0.1	0.9	0	0	0	0	0	0	0	0	0	0	0	0	0	0	0	1
45626	95595	12/16/2022 12:22	12/16/2022 12:32	12/16/2022	12	2022	12	12:22 PM					8	1	1												10	10	0	0	0	0	0.8	0.1	0.1	0	0	0	0	0	0	0	0	0	0	0	0	0	0.8
45626	95653	1/6/2023 12:10	1/6/2023 12:20	1/6/2023	1	2023	12	12:10 PM				1	9														10	9	0	0	0	0.1	0.9	0	0	0	0	0	0	0	0	0	0	0	0	0	0	0	1
45626	95656	1/6/2023 12:59	1/6/2023 13:09	1/6/2023	1	2023	12	12:59 PM	1				9														10	10	0.1	0	0	0	0.9	0	0	0	0	0	0	0	0	0	0	0	0	0	0.1	0	0.9
45626	95685	1/27/2023 11:35	1/27/2023 11:45	1/27/2023	1	2023	11	11:35 AM						6	3										1		10	10	0	0	0	0	0	0.6	0.3	0	0	0	0	0	0	0	0	0	0.1	0	0	0	0
45626	95689	1/27/2023 12:17	1/27/2023 12:27	1/27/2023	1	2023	12	12:17 PM					3	1	4			2									10	10	0	0	0	0	0.3	0.1	0.4	0	0	0.2	0	0	0	0	0	0	0	0	0	0	0.3
45626	94395	6/13/2022 13:44	6/13/2022 13:54	6/13/2022	6	2022	13	1:44 PM				1	3			1						2			2		9	8	0	0	0	0.111111111	0.333333333	0	0	0.111111111	0	0	0	0	0	0.222222222	0	0	0.222222222	0	0	0	0.375
45626	94580	7/18/2022 11:10	7/18/2022 11:20	7/18/2022	7	2022	11	11:10 AM					8	1	1												10	10	0	0	0	0	0.8	0.1	0.1	0	0	0	0	0	0	0	0	0	0	0	0	0	0.8
45626	94585	7/18/2022 12:56	7/18/2022 13:06	7/18/2022	7	2022	12	12:56 PM					1	8											1		10	10	0	0	0	0	0.1	0.8	0	0	0	0	0	0	0	0	0	0	0.1	0	0	0	0.1
45626	94630	7/25/2022 11:27	7/25/2022 11:37	7/25/2022	7	2022	11	11:27 AM					10														10	10	0	0	0	0	1	0	0	0	0	0	0	0	0	0	0	0	0	0	0	0	1
45626	94633	7/25/2022 13:18	7/25/2022 13:28	7/25/2022	7	2022	13	1:18 PM							3	2									5		10	10	0	0	0	0	0	0	0.3	0.2	0	0	0	0	0	0	0	0	0.5	0	0	0	0
45626	94711	8/8/2022 11:03	8/8/2022 11:13	8/8/2022	8	2022	11	11:03 AM					1		2	1									6		10	10	0	0	0	0	0.1	0	0.2	0.1	0	0	0	0	0	0	0	0	0.6	0	0	0	0.1
45626	94716	8/8/2022 13:07	8/8/2022 13:17	8/8/2022	8	2022	13	1:07 PM					3		2	1						1			3		10	10	0	0	0	0	0.3	0	0.2	0.1	0	0	0	0	0	0.1	0	0	0.3	0	0	0	0.3
45626	94755	8/15/2022 10:26	8/15/2022 10:36	8/15/2022	8	2022	10	10:26 AM					3		2	5											10	10	0	0	0	0	0.3	0	0.2	0.5	0	0	0	0	0	0	0	0	0	0	0	0	0.3
45626	94762	8/15/2022 13:21	8/15/2022 13:31	8/15/2022	8	2022	13	1:21 PM							1	6									3		10	10	0	0	0	0	0	0	0.1	0.6	0	0	0	0	0	0	0	0	0.3	0	0	0	0
45626	94871	8/29/2022 11:29	8/29/2022 11:39	8/29/2022	8	2022	11	11:29 AM					6		3			1									10	10	0	0	0	0	0.6	0	0.3	0	0	0.1	0	0	0	0	0	0	0	0	0	0	0.6
45626	94872	8/29/2022 11:41	8/29/2022 11:51	8/29/2022	8	2022	11	11:41 AM																		1	1	1	0	0	0	0	0	0	0	0	0	0	0	0	0	0	0	0	0	1	0	0	0
45626	94873	8/29/2022 12:46	8/29/2022 12:56	8/29/2022	8	2022	12	12:46 PM										1									1	1	0	0	0	0	0	0	0	0	0	1	0	0	0	0	0	0	0	0	0	0	0
45626	94876	8/29/2022 13:10	8/29/2022 13:20	8/29/2022	8	2022	13	1:10 PM					10														10	10	0	0	0	0	1	0	0	0	0	0	0	0	0	0	0	0	0	0	0	0	1
45626	94907	9/5/2022 11:17	9/5/2022 11:27	9/5/2022	9	2022	11	11:17 AM					10														10	10	0	0	0	0	1	0	0	0	0	0	0	0	0	0	0	0	0	0	0	0	1
45626	94913	9/5/2022 13:22	9/5/2022 13:32	9/5/2022	9	2022	13	1:22 PM							5	3									2		10	10	0	0	0	0	0	0	0.5	0.3	0	0	0	0	0	0	0	0	0.2	0	0	0	0
45626	94969	9/12/2022 10:44	9/12/2022 10:54	9/12/2022	9	2022	10	10:44 AM					1	1	3	1						1			3		10	10	0	0	0	0	0.1	0.1	0.3	0.1	0	0	0	0	0	0.1	0	0	0.3	0	0	0	0.1
45626	94972	9/12/2022 12:09	9/12/2022 12:19	9/12/2022	9	2022	12	12:09 PM					3		1	6											10	10	0	0	0	0	0.3	0	0.1	0.6	0	0	0	0	0	0	0	0	0	0	0	0	0.3
45626	95029	9/19/2022 10:58	9/19/2022 11:08	9/19/2022	9	2022	10	10:58 AM					8									2					10	10	0	0	0	0	0.8	0	0	0	0	0	0	0	0	0.2	0	0	0	0	0	0	0.8
45626	95033	9/19/2022 12:35	9/19/2022 12:45	9/19/2022	9	2022	12	12:35 PM					2		2	3									3		10	10	0	0	0	0	0.2	0	0.2	0.3	0	0	0	0	0	0	0	0	0.3	0	0	0	0.2
45626	95090	9/26/2022 10:50	9/26/2022 11:00	9/26/2022	9	2022	10	10:50 AM						5	1							2			2		10	10	0	0	0	0	0	0.5	0.1	0	0	0	0	0	0	0.2	0	0	0.2	0	0	0	0
45626	95094	9/26/2022 12:24	9/26/2022 12:34	9/26/2022	9	2022	12	12:24 PM							7						1	1			1		10	10	0	0	0	0	0	0	0.7	0	0	0	0	0	0.1	0.1	0	0	0.1	0	0	0	0
45626	95146	10/3/2022 10:15	10/3/2022 10:25	10/3/2022	10	2022	10	10:15 AM					5	3	1	1											10	10	0	0	0	0	0.5	0.3	0.1	0.1	0	0	0	0	0	0	0	0	0	0	0	0	0.5
45626	95153	10/3/2022 12:33	10/3/2022 12:43	10/3/2022	10	2022	12	12:33 PM							1	2									6	1	10	10	0	0	0	0	0	0	0.1	0.2	0	0	0	0	0	0	0	0	0.6	0.1	0	0	0
45626	95180	10/10/2022 10:49	10/10/2022 10:59	10/10/2022	10	2022	10	10:49 AM					6		2	1									1		10	10	0	0	0	0	0.6	0	0.2	0.1	0	0	0	0	0	0	0	0	0.1	0	0	0	0.6
45626	95183	10/10/2022 11:26	10/10/2022 11:36	10/10/2022	10	2022	11	11:26 AM					3		1	3									2		9	9	0	0	0	0	0.333333333	0	0.111111111	0.333333333	0	0	0	0	0	0	0	0	0.222222222	0	0	0	0.333333333
45626	95317	10/31/2022 10:19	10/31/2022 10:29	10/31/2022	10	2022	10	10:19 AM						1	2	6						1					10	10	0	0	0	0	0	0.1	0.2	0.6	0	0	0	0	0	0.1	0	0	0	0	0	0	0
45626	95320	10/31/2022 11:24	10/31/2022 11:34	10/31/2022	10	2022	11	11:24 AM							1	5						1			3		10	10	0	0	0	0	0	0	0.1	0.5	0	0	0	0	0	0.1	0	0	0.3	0	0	0	0
45626	95329	10/24/2022 11:02	10/24/2022 11:12	10/24/2022	10	2022	11	11:02 AM					10														10	10	0	0	0	0	1	0	0	0	0	0	0	0	0	0	0	0	0	0	0	0	1
45626	95334	10/24/2022 12:51	10/24/2022 13:01	10/24/2022	10	2022	12	12:51 PM					1	2	2	2						1			2		10	10	0	0	0	0	0.1	0.2	0.2	0.2	0	0	0	0	0	0.1	0	0	0.2	0	0	0	0.1
45626	95374	11/7/2022 10:57	11/7/2022 11:07	11/7/2022	11	2022	10	10:57 AM					6		3											1	10	10	0	0	0	0	0.6	0	0.3	0	0	0	0	0	0	0	0	0	0	0.1	0	0	0.6
45626	95377	11/7/2022 12:33	11/7/2022 12:43	11/7/2022	11	2022	12	12:33 PM						1		7								1	1		10	10	0	0	0	0	0	0.1	0	0.7	0	0	0	0	0	0	0	0.1	0.1	0	0	0	0
45626	95427	11/14/2022 11:01	11/14/2022 11:11	11/14/2022	11	2022	11	11:01 AM							1							3				5	9	9	0	0	0	0	0	0	0.111111111	0	0	0	0	0	0	0.333333333	0	0	0	0.555555556	0	0	0
45626	95430	11/14/2022 12:40	11/14/2022 12:50	11/14/2022	11	2022	12	12:40 PM					3	4	3												10	10	0	0	0	0	0.3	0.4	0.3	0	0	0	0	0	0	0	0	0	0	0	0	0	0.3
45626	95468	11/21/2022 10:25	11/21/2022 10:35	11/21/2022	11	2022	10	10:25 AM					10														10	10	0	0	0	0	1	0	0	0	0	0	0	0	0	0	0	0	0	0	0	0	1
45626	95470	11/21/2022 11:11	11/21/2022 11:21	11/21/2022	11	2022	11	11:11 AM					1		4										5		10	10	0	0	0	0	0.1	0	0.4	0	0	0	0	0	0	0	0	0	0.5	0	0	0	0.1
45626	95542	12/5/2022 11:12	12/5/2022 11:22	12/5/2022	12	2022	11	11:12 AM					6	1	2	1											10	10	0	0	0	0	0.6	0.1	0.2	0.1	0	0	0	0	0	0	0	0	0	0	0	0	0.6
45626	95546	12/5/2022 11:57	12/5/2022 12:07	12/5/2022	12	2022	11	11:57 AM			3				4	1									2		10	7	0	0	0.3	0	0	0	0.4	0.1	0	0	0	0	0	0	0	0	0.2	0	0	0	0
45626	95567	12/12/2022 10:47	12/12/2022 10:57	12/12/2022	12	2022	10	10:47 AM						4	1			1			3				1		10	10	0	0	0	0	0	0.4	0.1	0	0	0.1	0	0	0.3	0	0	0	0.1	0	0	0	0
45626	95570	12/12/2022 12:18	12/12/2022 12:28	12/12/2022	12	2022	12	12:18 PM					4	2							3				1		10	10	0	0	0	0	0.4	0.2	0	0	0	0	0	0	0.3	0	0	0	0.1	0	0	0	0.4
45626	95601	12/19/2022 10:53	12/19/2022 11:03	12/19/2022	12	2022	10	10:53 AM					1		3										2	4	10	10	0	0	0	0	0.1	0	0.3	0	0	0	0	0	0	0	0	0	0.2	0.4	0	0	0.1
45626	95605	12/19/2022 11:55	12/19/2022 12:05	12/19/2022	12	2022	11	11:55 AM					3	4	2										1		10	10	0	0	0	0	0.3	0.4	0.2	0	0	0	0	0	0	0	0	0	0.1	0	0	0	0.3
45626	95633	1/2/2023 11:54	1/2/2023 12:04	1/2/2023	1	2023	11	11:54 AM					8		1										1		10	10	0	0	0	0	0.8	0	0.1	0	0	0	0	0	0	0	0	0	0.1	0	0	0	0.8
45626	95634	1/2/2023 12:11	1/2/2023 12:21	1/2/2023	1	2023	12	12:11 PM					5	2	3												10	10	0	0	0	0	0.5	0.2	0.3	0	0	0	0	0	0	0	0	0	0	0	0	0	0.5
45626	95661	1/9/2023 13:08	1/9/2023 13:18	1/9/2023	1	2023	13	1:08 PM					3	7													10	10	0	0	0	0	0.3	0.7	0	0	0	0	0	0	0	0	0	0	0	0	0	0	0.3
45626	95665	1/9/2023 13:55	1/9/2023 14:05	1/9/2023	1	2023	13	1:55 PM					4	4	2												10	10	0	0	0	0	0.4	0.4	0.2	0	0	0	0	0	0	0	0	0	0	0	0	0	0.4
45626	94474	7/2/2022 11:12	7/2/2022 11:22	7/2/2022	7	2022	11	11:12 AM						6	1	1									2		10	10	0	0	0	0	0	0.6	0.1	0.1	0	0	0	0	0	0	0	0	0.2	0	0	0	0
45626	94477	7/2/2022 12:35	7/2/2022 12:45	7/2/2022	7	2022	12	12:35 PM						1		9											10	10	0	0	0	0	0	0.1	0	0.9	0	0	0	0	0	0	0	0	0	0	0	0	0
45626	94490	7/4/2022 11:03	7/4/2022 11:13	7/4/2022	7	2022	11	11:03 AM							1	4									5		10	10	0	0	0	0	0	0	0.1	0.4	0	0	0	0	0	0	0	0	0.5	0	0	0	0
45626	94495	7/4/2022 12:36	7/4/2022 12:46	7/4/2022	7	2022	12	12:36 PM					1		2	6											9	9	0	0	0	0	0.111111111	0	0.222222222	0.666666667	0	0	0	0	0	0	0	0	0	0	0	0	0.111111111
45626	94498	7/5/2022 10:56	7/5/2022 11:06	7/5/2022	7	2022	10	10:56 AM		1			5			1					1				2		10	10	0	0.1	0	0	0.5	0	0	0.1	0	0	0	0	0.1	0	0	0	0.2	0	0	0.1	0.5
45626	94503	7/5/2022 13:00	7/5/2022 13:10	7/5/2022	7	2022	13	1:00 PM		1			6		1										2		10	10	0	0.1	0	0	0.6	0	0.1	0	0	0	0	0	0	0	0	0	0.2	0	0	0.1	0.6
45626	94536	7/9/2022 11:16	7/9/2022 11:26	7/9/2022	7	2022	11	11:16 AM						1		9											10	10	0	0	0	0	0	0.1	0	0.9	0	0	0	0	0	0	0	0	0	0	0	0	0
45626	94540	7/9/2022 12:46	7/9/2022 12:56	7/9/2022	7	2022	12	12:46 PM					3			7											10	10	0	0	0	0	0.3	0	0	0.7	0	0	0	0	0	0	0	0	0	0	0	0	0.3
45626	94565	7/14/2022 11:21	7/14/2022 11:31	7/14/2022	7	2022	11	11:21 AM						2		6									2		10	10	0	0	0	0	0	0.2	0	0.6	0	0	0	0	0	0	0	0	0.2	0	0	0	0
45626	94569	7/14/2022 12:54	7/14/2022 13:04	7/14/2022	7	2022	12	12:54 PM								10											10	10	0	0	0	0	0	0	0	1	0	0	0	0	0	0	0	0	0	0	0	0	0
45626	94571	7/16/2022 10:50	7/16/2022 11:00	7/16/2022	7	2022	10	10:50 AM							1	3									6		10	10	0	0	0	0	0	0	0.1	0.3	0	0	0	0	0	0	0	0	0.6	0	0	0	0
45626	94576	7/16/2022 12:31	7/16/2022 12:41	7/16/2022	7	2022	12	12:31 PM								10											10	10	0	0	0	0	0	0	0	1	0	0	0	0	0	0	0	0	0	0	0	0	0
45626	94604	7/22/2022 11:09	7/22/2022 11:19	7/22/2022	7	2022	11	11:09 AM					3			5									2		10	10	0	0	0	0	0.3	0	0	0.5	0	0	0	0	0	0	0	0	0.2	0	0	0	0.3
45626	94607	7/22/2022 12:15	7/22/2022 12:25	7/22/2022	7	2022	12	12:15 PM					5	3		1										1	10	10	0	0	0	0	0.5	0.3	0	0.1	0	0	0	0	0	0	0	0	0	0.1	0	0	0.5
45626	94612	7/23/2022 11:10	7/23/2022 11:20	7/23/2022	7	2022	11	11:10 AM					8		1	1											10	10	0	0	0	0	0.8	0	0.1	0.1	0	0	0	0	0	0	0	0	0	0	0	0	0.8
45626	94616	7/23/2022 12:28	7/23/2022 12:38	7/23/2022	7	2022	12	12:28 PM						1	2	5									2		10	10	0	0	0	0	0	0.1	0.2	0.5	0	0	0	0	0	0	0	0	0.2	0	0	0	0
45626	94644	7/30/2022 11:07	7/30/2022 11:17	7/30/2022	7	2022	11	11:07 AM								9									1		10	10	0	0	0	0	0	0	0	0.9	0	0	0	0	0	0	0	0	0.1	0	0	0	0
45626	94648	7/30/2022 12:33	7/30/2022 12:43	7/30/2022	7	2022	12	12:33 PM							1	6									3		10	10	0	0	0	0	0	0	0.1	0.6	0	0	0	0	0	0	0	0	0.3	0	0	0	0
45626	94691	8/6/2022 11:02	8/6/2022 11:12	8/6/2022	8	2022	11	11:02 AM							2	3									5		10	10	0	0	0	0	0	0	0.2	0.3	0	0	0	0	0	0	0	0	0.5	0	0	0	0
45626	94695	8/6/2022 12:24	8/6/2022 12:34	8/6/2022	8	2022	12	12:24 PM						4	4			1								1	10	10	0	0	0	0	0	0.4	0.4	0	0	0.1	0	0	0	0	0	0	0	0.1	0	0	0
45626	94788	8/20/2022 11:16	8/20/2022 11:26	8/20/2022	8	2022	11	11:16 AM					1		3	3									3		10	10	0	0	0	0	0.1	0	0.3	0.3	0	0	0	0	0	0	0	0	0.3	0	0	0	0.1
45626	94792	8/20/2022 12:30	8/20/2022 12:40	8/20/2022	8	2022	12	12:30 PM					3		1	5									1		10	10	0	0	0	0	0.3	0	0.1	0.5	0	0	0	0	0	0	0	0	0.1	0	0	0	0.3
45626	94804	8/22/2022 11:06	8/22/2022 11:16	8/22/2022	8	2022	11	11:06 AM					8		1										1		10	10	0	0	0	0	0.8	0	0.1	0	0	0	0	0	0	0	0	0	0.1	0	0	0	0.8
45626	94808	8/22/2022 12:40	8/22/2022 12:50	8/22/2022	8	2022	12	12:40 PM						6		2									2		10	10	0	0	0	0	0	0.6	0	0.2	0	0	0	0	0	0	0	0	0.2	0	0	0	0
45626	94847	8/27/2022 11:19	8/27/2022 11:29	8/27/2022	8	2022	11	11:19 AM		1					2	6									1		10	10	0	0.1	0	0	0	0	0.2	0.6	0	0	0	0	0	0	0	0	0.1	0	0	0.1	0
45626	94851	8/27/2022 12:23	8/27/2022 12:33	8/27/2022	8	2022	12	12:23 PM		1					4	2									3		10	10	0	0.1	0	0	0	0	0.4	0.2	0	0	0	0	0	0	0	0	0.3	0	0	0.1	0
45626	94954	9/10/2022 11:15	9/10/2022 11:25	9/10/2022	9	2022	11	11:15 AM						1	4	2									3		10	10	0	0	0	0	0	0.1	0.4	0.2	0	0	0	0	0	0	0	0	0.3	0	0	0	0
45626	94959	9/10/2022 12:28	9/10/2022 12:38	9/10/2022	9	2022	12	12:28 PM						3	3	3									1		10	10	0	0	0	0	0	0.3	0.3	0.3	0	0	0	0	0	0	0	0	0.1	0	0	0	0
45626	95004	9/17/2022 11:06	9/17/2022 11:16	9/17/2022	9	2022	11	11:06 AM						2		5									2		9	9	0	0	0	0	0	0.222222222	0	0.555555556	0	0	0	0	0	0	0	0	0.222222222	0	0	0	0
45626	95008	9/17/2022 12:50	9/17/2022 13:00	9/17/2022	9	2022	12	12:50 PM						1	2	4									3		10	10	0	0	0	0	0	0.1	0.2	0.4	0	0	0	0	0	0	0	0	0.3	0	0	0	0
45626	95065	9/24/2022 11:02	9/24/2022 11:12	9/24/2022	9	2022	11	11:02 AM						2	2	4									1	1	10	10	0	0	0	0	0	0.2	0.2	0.4	0	0	0	0	0	0	0	0	0.1	0.1	0	0	0
45626	95069	9/24/2022 12:27	9/24/2022 12:37	9/24/2022	9	2022	12	12:27 PM					2		1	3									4		10	10	0	0	0	0	0.2	0	0.1	0.3	0	0	0	0	0	0	0	0	0.4	0	0	0	0.2
45626	95124	10/1/2022 11:19	10/1/2022 11:29	10/1/2022	10	2022	11	11:19 AM					9			1											10	10	0	0	0	0	0.9	0	0	0.1	0	0	0	0	0	0	0	0	0	0	0	0	0.9
45626	95128	10/1/2022 12:24	10/1/2022 12:34	10/1/2022	10	2022	12	12:24 PM						1	1	2		1								5	10	10	0	0	0	0	0	0.1	0.1	0.2	0	0.1	0	0	0	0	0	0	0	0.5	0	0	0
45626	95256	10/21/2022 12:26	10/21/2022 12:36	10/21/2022	10	2022	12	12:26 PM							4	5									1		10	10	0	0	0	0	0	0	0.4	0.5	0	0	0	0	0	0	0	0	0.1	0	0	0	0
45626	95260	10/22/2022 11:23	10/22/2022 11:33	10/22/2022	10	2022	11	11:23 AM						5		2									3		10	10	0	0	0	0	0	0.5	0	0.2	0	0	0	0	0	0	0	0	0.3	0	0	0	0
45626	95264	10/22/2022 12:25	10/22/2022 12:35	10/22/2022	10	2022	12	12:25 PM					4		1	3		1							1		10	10	0	0	0	0	0.4	0	0.1	0.3	0	0.1	0	0	0	0	0	0	0.1	0	0	0	0.4
45626	95294	10/28/2022 11:20	10/28/2022 11:30	10/28/2022	10	2022	11	11:20 AM	2																	8	10	10	0.2	0	0	0	0	0	0	0	0	0	0	0	0	0	0	0	0	0.8	0.2	0	0
45626	95298	10/28/2022 12:32	10/28/2022 12:42	10/28/2022	10	2022	12	12:32 PM							7	2									1		10	10	0	0	0	0	0	0	0.7	0.2	0	0	0	0	0	0	0	0	0.1	0	0	0	0
45626	95303	10/29/2022 11:12	10/29/2022 11:22	10/29/2022	10	2022	11	11:12 AM						5	2										1	2	10	10	0	0	0	0	0	0.5	0.2	0	0	0	0	0	0	0	0	0	0.1	0.2	0	0	0
45626	95306	10/29/2022 12:32	10/29/2022 12:42	10/29/2022	10	2022	12	12:32 PM						4	1	4									1		10	10	0	0	0	0	0	0.4	0.1	0.4	0	0	0	0	0	0	0	0	0.1	0	0	0	0
45626	95342	11/4/2022 11:24	11/4/2022 11:34	11/4/2022	11	2022	11	11:24 AM		2			1			2									2	3	10	10	0	0.2	0	0	0.1	0	0	0.2	0	0	0	0	0	0	0	0	0.2	0.3	0	0.2	0.1
45626	95344	11/4/2022 12:03	11/4/2022 12:13	11/4/2022	11	2022	12	12:03 PM								1											1	1	0	0	0	0	0	0	0	1	0	0	0	0	0	0	0	0	0	0	0	0	0
45626	95346	11/4/2022 12:26	11/4/2022 12:36	11/4/2022	11	2022	12	12:26 PM					6		2	2											10	10	0	0	0	0	0.6	0	0.2	0.2	0	0	0	0	0	0	0	0	0	0	0	0	0.6
45626	95350	11/5/2022 11:21	11/5/2022 11:31	11/5/2022	11	2022	11	11:21 AM							2	7									1		10	10	0	0	0	0	0	0	0.2	0.7	0	0	0	0	0	0	0	0	0.1	0	0	0	0
45626	95354	11/5/2022 12:41	11/5/2022 12:51	11/5/2022	11	2022	12	12:41 PM						3	2	5											10	10	0	0	0	0	0	0.3	0.2	0.5	0	0	0	0	0	0	0	0	0	0	0	0	0
45626	95402	11/12/2022 11:20	11/12/2022 11:30	11/12/2022	11	2022	11	11:20 AM					4	4	1										1		10	10	0	0	0	0	0.4	0.4	0.1	0	0	0	0	0	0	0	0	0	0.1	0	0	0	0.4
45626	95406	11/12/2022 12:25	11/12/2022 12:35	11/12/2022	11	2022	12	12:25 PM					10														10	10	0	0	0	0	1	0	0	0	0	0	0	0	0	0	0	0	0	0	0	0	1
45626	95485	11/26/2022 11:19	11/26/2022 11:29	11/26/2022	11	2022	11	11:19 AM						9							1						10	10	0	0	0	0	0	0.9	0	0	0	0	0	0	0.1	0	0	0	0	0	0	0	0
45626	95489	11/26/2022 14:00	11/26/2022 14:10	11/26/2022	11	2022	14	2:00 PM																	5	5	10	10	0	0	0	0	0	0	0	0	0	0	0	0	0	0	0	0	0.5	0.5	0	0	0
45626	95525	12/3/2022 11:27	12/3/2022 11:37	12/3/2022	12	2022	11	11:27 AM					10														10	10	0	0	0	0	1	0	0	0	0	0	0	0	0	0	0	0	0	0	0	0	1
45626	95529	12/3/2022 15:00	12/3/2022 15:10	12/3/2022	12	2022	15	3:00 PM					3	3	1						1				1	1	10	10	0	0	0	0	0.3	0.3	0.1	0	0	0	0	0	0.1	0	0	0	0.1	0.1	0	0	0.3
45626	94554	7/12/2022 12:05	7/12/2022 12:15	7/12/2022	7	2022	12	12:05 PM			1		4		2	2									1		10	9	0	0	0.1	0	0.4	0	0.2	0.2	0	0	0	0	0	0	0	0	0.1	0	0	0	0.444444444
45626	94589	7/19/2022 11:46	7/19/2022 11:56	7/19/2022	7	2022	11	11:46 AM							2	6		1							1		10	10	0	0	0	0	0	0	0.2	0.6	0	0.1	0	0	0	0	0	0	0.1	0	0	0	0
45626	94593	7/19/2022 12:38	7/19/2022 12:48	7/19/2022	7	2022	12	12:38 PM								10											10	10	0	0	0	0	0	0	0	1	0	0	0	0	0	0	0	0	0	0	0	0	0
45626	94766	8/16/2022 12:35	8/16/2022 12:45	8/16/2022	8	2022	12	12:35 PM					8			2											10	10	0	0	0	0	0.8	0	0	0.2	0	0	0	0	0	0	0	0	0	0	0	0	0.8
45626	94819	8/23/2022 11:43	8/23/2022 11:53	8/23/2022	8	2022	11	11:43 AM					1		2	4									3		10	10	0	0	0	0	0.1	0	0.2	0.4	0	0	0	0	0	0	0	0	0.3	0	0	0	0.1
45626	94822	8/23/2022 12:16	8/23/2022 12:26	8/23/2022	8	2022	12	12:16 PM					6		2	2											10	10	0	0	0	0	0.6	0	0.2	0.2	0	0	0	0	0	0	0	0	0	0	0	0	0.6
45626	94857	8/30/2022 12:15	8/30/2022 12:25	8/30/2022	8	2022	12	12:15 PM							2	7								1			10	10	0	0	0	0	0	0	0.2	0.7	0	0	0	0	0	0	0	0.1	0	0	0	0	0
45626	94914	9/6/2022 11:22	9/6/2022 11:32	9/6/2022	9	2022	11	11:22 AM							3	3									4		10	10	0	0	0	0	0	0	0.3	0.3	0	0	0	0	0	0	0	0	0.4	0	0	0	0
45626	94918	9/6/2022 12:08	9/6/2022 12:18	9/6/2022	9	2022	12	12:08 PM					8		1			1									10	10	0	0	0	0	0.8	0	0.1	0	0	0.1	0	0	0	0	0	0	0	0	0	0	0.8
45626	94979	9/13/2022 11:34	9/13/2022 11:44	9/13/2022	9	2022	11	11:34 AM					8		1										1		10	10	0	0	0	0	0.8	0	0.1	0	0	0	0	0	0	0	0	0	0.1	0	0	0	0.8
45626	94982	9/13/2022 12:23	9/13/2022 12:33	9/13/2022	9	2022	12	12:23 PM					7		3												10	10	0	0	0	0	0.7	0	0.3	0	0	0	0	0	0	0	0	0	0	0	0	0	0.7
45626	95034	9/20/2022 10:56	9/20/2022 11:06	9/20/2022	9	2022	10	10:56 AM					7		3												10	10	0	0	0	0	0.7	0	0.3	0	0	0	0	0	0	0	0	0	0	0	0	0	0.7
45626	95037	9/20/2022 12:01	9/20/2022 12:11	9/20/2022	9	2022	12	12:01 PM					5	1	4												10	10	0	0	0	0	0.5	0.1	0.4	0	0	0	0	0	0	0	0	0	0	0	0	0	0.5
45626	95098	9/27/2022 11:41	9/27/2022 11:51	9/27/2022	9	2022	11	11:41 AM						10													10	10	0	0	0	0	0	1	0	0	0	0	0	0	0	0	0	0	0	0	0	0	0
45626	95101	9/27/2022 12:13	9/27/2022 12:23	9/27/2022	9	2022	12	12:13 PM		2			1		4			1							2		10	10	0	0.2	0	0	0.1	0	0.4	0	0	0.1	0	0	0	0	0	0	0.2	0	0	0.2	0.1
45626	95156	10/4/2022 11:21	10/4/2022 11:31	10/4/2022	10	2022	11	11:21 AM					4	2	2	1									1		10	10	0	0	0	0	0.4	0.2	0.2	0.1	0	0	0	0	0	0	0	0	0.1	0	0	0	0.4
45626	95159	10/4/2022 12:16	10/4/2022 12:26	10/4/2022	10	2022	12	12:16 PM					3	3	2										2		10	10	0	0	0	0	0.3	0.3	0.2	0	0	0	0	0	0	0	0	0	0.2	0	0	0	0.3
45626	95226	10/18/2022 11:18	10/18/2022 11:28	10/18/2022	10	2022	11	11:18 AM					6		2	1									1		10	10	0	0	0	0	0.6	0	0.2	0.1	0	0	0	0	0	0	0	0	0.1	0	0	0	0.6
45626	95232	10/18/2022 12:21	10/18/2022 12:31	10/18/2022	10	2022	12	12:21 PM					9		1												10	10	0	0	0	0	0.9	0	0.1	0	0	0	0	0	0	0	0	0	0	0	0	0	0.9
45626	95275	10/25/2022 11:23	10/25/2022 11:33	10/25/2022	10	2022	11	11:23 AM							2	8											10	10	0	0	0	0	0	0	0.2	0.8	0	0	0	0	0	0	0	0	0	0	0	0	0
45626	95277	10/25/2022 12:12	10/25/2022 12:22	10/25/2022	10	2022	12	12:12 PM			1		3		1	2		1							1		9	8	0	0	0.111111111	0	0.333333333	0	0.111111111	0.222222222	0	0.111111111	0	0	0	0	0	0	0.111111111	0	0	0	0.375
45626	95383	11/8/2022 12:24	11/8/2022 12:34	11/8/2022	11	2022	12	12:24 PM								10											10	10	0	0	0	0	0	0	0	1	0	0	0	0	0	0	0	0	0	0	0	0	0
45626	95434	11/15/2022 11:26	11/15/2022 11:36	11/15/2022	11	2022	11	11:26 AM					9												1		10	10	0	0	0	0	0.9	0	0	0	0	0	0	0	0	0	0	0	0.1	0	0	0	0.9
45626	95439	11/15/2022 12:32	11/15/2022 12:42	11/15/2022	11	2022	12	12:32 PM														6		2	2		10	10	0	0	0	0	0	0	0	0	0	0	0	0	0	0.6	0	0.2	0.2	0	0	0	0
45626	95502	11/29/2022 12:01	11/29/2022 12:11	11/29/2022	11	2022	12	12:01 PM					10														10	10	0	0	0	0	1	0	0	0	0	0	0	0	0	0	0	0	0	0	0	0	1
45626	95609	12/20/2022 12:36	12/20/2022 12:46	12/20/2022	12	2022	12	12:36 PM					2		5										3		10	10	0	0	0	0	0.2	0	0.5	0	0	0	0	0	0	0	0	0	0.3	0	0	0	0.2
45626	94203	2/16/2022 15:51	2/16/2022 16:01	2/16/2022	2	2022	15	3:51 PM					1														1	1	0	0	0	0	1	0	0	0	0	0	0	0	0	0	0	0	0	0	0	0	1
45626	94204	2/16/2022 15:41	2/16/2022 15:51	2/16/2022	2	2022	15	3:41 PM					10														10	10	0	0	0	0	1	0	0	0	0	0	0	0	0	0	0	0	0	0	0	0	1
45626	94209	2/18/2022 11:40	2/18/2022 11:50	2/18/2022	2	2022	11	11:40 AM					9		1												10	10	0	0	0	0	0.9	0	0.1	0	0	0	0	0	0	0	0	0	0	0	0	0	0.9
45626	94216	2/22/2022 15:24	2/22/2022 15:34	2/22/2022	2	2022	15	3:24 PM							1			1			1				7		10	10	0	0	0	0	0	0	0.1	0	0	0.1	0	0	0.1	0	0	0	0.7	0	0	0	0
45626	94218	2/25/2022 11:04	2/25/2022 11:14	2/25/2022	2	2022	11	11:04 AM				1	1		3			1						2	2		10	9	0	0	0	0.1	0.1	0	0.3	0	0	0.1	0	0	0	0	0	0.2	0.2	0	0	0	0.111111111
45626	94222	2/25/2022 12:48	2/25/2022 12:58	2/25/2022	2	2022	12	12:48 PM						4								4		2			10	10	0	0	0	0	0	0.4	0	0	0	0	0	0	0	0.4	0	0.2	0	0	0	0	0
45626	94228	3/1/2022 13:55	3/1/2022 14:05	3/1/2022	3	2022	13	1:55 PM				1			2						3				4		10	9	0	0	0	0.1	0	0	0.2	0	0	0	0	0	0.3	0	0	0	0.4	0	0	0	0
45626	94230	3/3/2022 9:40	3/3/2022 9:50	3/3/2022	3	2022	9	9:40 AM						7	3												10	10	0	0	0	0	0	0.7	0.3	0	0	0	0	0	0	0	0	0	0	0	0	0	0
45626	94236	3/3/2022 15:07	3/3/2022 15:17	3/3/2022	3	2022	15	3:07 PM						10													10	10	0	0	0	0	0	1	0	0	0	0	0	0	0	0	0	0	0	0	0	0	0
45626	94241	4/4/2022 13:24	4/4/2022 13:34	4/4/2022	4	2022	13	1:24 PM					9		1												10	10	0	0	0	0	0.9	0	0.1	0	0	0	0	0	0	0	0	0	0	0	0	0	0.9
45626	94245	4/6/2022 10:54	4/6/2022 11:04	4/6/2022	4	2022	10	10:54 AM					6	1	1						1				1		10	10	0	0	0	0	0.6	0.1	0.1	0	0	0	0	0	0.1	0	0	0	0.1	0	0	0	0.6
45626	94248	4/7/2022 15:33	4/7/2022 15:43	4/7/2022	4	2022	15	3:33 PM				1		3	2						2				2		10	9	0	0	0	0.1	0	0.3	0.2	0	0	0	0	0	0.2	0	0	0	0.2	0	0	0	0
45626	94252	4/11/2022 14:32	4/11/2022 14:42	4/11/2022	4	2022	14	2:32 PM							4							5			1		10	10	0	0	0	0	0	0	0.4	0	0	0	0	0	0	0.5	0	0	0.1	0	0	0	0
45626	94255	4/13/2022 10:40	4/13/2022 10:50	4/13/2022	4	2022	10	10:40 AM	1					2		1					6						10	10	0.1	0	0	0	0	0.2	0	0.1	0	0	0	0	0.6	0	0	0	0	0	0.1	0	0
45626	94260	4/14/2022 14:42	4/14/2022 14:52	4/14/2022	4	2022	14	2:42 PM								6						4					10	10	0	0	0	0	0	0	0	0.6	0	0	0	0	0	0.4	0	0	0	0	0	0	0
45626	94264	4/18/2022 12:48	4/18/2022 12:58	4/18/2022	4	2022	12	12:48 PM					3	7													10	10	0	0	0	0	0.3	0.7	0	0	0	0	0	0	0	0	0	0	0	0	0	0	0.3
45626	94269	4/19/2022 11:39	4/19/2022 11:49	4/19/2022	4	2022	11	11:39 AM					8	1											1		10	10	0	0	0	0	0.8	0.1	0	0	0	0	0	0	0	0	0	0	0.1	0	0	0	0.8
45626	94273	4/21/2022 11:18	4/21/2022 11:28	4/21/2022	4	2022	11	11:18 AM			2											7			1		10	8	0	0	0.2	0	0	0	0	0	0	0	0	0	0	0.7	0	0	0.1	0	0	0	0
45626	94285	4/27/2022 11:40	4/27/2022 11:50	4/27/2022	4	2022	11	11:40 AM					3		4		1	1							1		10	10	0	0	0	0	0.3	0	0.4	0	0.1	0.1	0	0	0	0	0	0	0.1	0	0	0	0.3
45626	94298	5/5/2022 11:05	5/5/2022 11:15	5/5/2022	5	2022	11	11:05 AM					3		2	3									1		9	9	0	0	0	0	0.333333333	0	0.222222222	0.333333333	0	0	0	0	0	0	0	0	0.111111111	0	0	0	0.333333333
45626	94312	5/12/2022 12:42	5/12/2022 12:52	5/12/2022	5	2022	12	12:42 PM	1						2	3					2				1		9	9	0.111111111	0	0	0	0	0	0.222222222	0.333333333	0	0	0	0	0.222222222	0	0	0	0.111111111	0	0.111111111	0	0
45626	94324	5/19/2022 11:33	5/19/2022 11:43	5/19/2022	5	2022	11	11:33 AM							1	6									1		8	8	0	0	0	0	0	0	0.125	0.75	0	0	0	0	0	0	0	0	0.125	0	0	0	0
45626	94327	5/19/2022 13:14	5/19/2022 13:24	5/19/2022	5	2022	13	1:14 PM							2	6								1	1		10	10	0	0	0	0	0	0	0.2	0.6	0	0	0	0	0	0	0	0.1	0.1	0	0	0	0
45626	94340	5/26/2022 11:13	5/26/2022 11:23	5/26/2022	5	2022	11	11:13 AM					1			8											9	9	0	0	0	0	0.111111111	0	0	0.888888889	0	0	0	0	0	0	0	0	0	0	0	0	0.111111111
45626	94344	5/26/2022 13:12	5/26/2022 13:22	5/26/2022	5	2022	13	1:12 PM						9	1												10	10	0	0	0	0	0	0.9	0.1	0	0	0	0	0	0	0	0	0	0	0	0	0	0
45626	94356	6/2/2022 11:03	6/2/2022 11:13	6/2/2022	6	2022	11	11:03 AM								10											10	10	0	0	0	0	0	0	0	1	0	0	0	0	0	0	0	0	0	0	0	0	0
45626	94358	6/2/2022 12:15	6/2/2022 12:25	6/2/2022	6	2022	12	12:15 PM							2	8											10	10	0	0	0	0	0	0	0.2	0.8	0	0	0	0	0	0	0	0	0	0	0	0	0
45626	94407	6/16/2022 10:52	6/16/2022 11:02	6/16/2022	6	2022	10	10:52 AM					10														10	10	0	0	0	0	1	0	0	0	0	0	0	0	0	0	0	0	0	0	0	0	1
45626	94412	6/16/2022 13:17	6/16/2022 13:27	6/16/2022	6	2022	13	1:17 PM					10														10	10	0	0	0	0	1	0	0	0	0	0	0	0	0	0	0	0	0	0	0	0	1
45626	94443	6/23/2022 11:10	6/23/2022 11:20	6/23/2022	6	2022	11	11:10 AM								8									2		10	10	0	0	0	0	0	0	0	0.8	0	0	0	0	0	0	0	0	0.2	0	0	0	0
45626	94447	6/23/2022 13:00	6/23/2022 13:10	6/23/2022	6	2022	13	1:00 PM								9											9	9	0	0	0	0	0	0	0	1	0	0	0	0	0	0	0	0	0	0	0	0	0
45626	94459	6/30/2022 11:08	6/30/2022 11:18	6/30/2022	6	2022	11	11:08 AM					4		1	2		1							2		10	10	0	0	0	0	0.4	0	0.1	0.2	0	0.1	0	0	0	0	0	0	0.2	0	0	0	0.4
45626	94462	6/30/2022 12:54	6/30/2022 13:04	6/30/2022	6	2022	12	12:54 PM					1		1	6		1									9	9	0	0	0	0	0.111111111	0	0.111111111	0.666666667	0	0.111111111	0	0	0	0	0	0	0	0	0	0	0.111111111
45626	94508	7/7/2022 10:59	7/7/2022 11:09	7/7/2022	7	2022	10	10:59 AM								10											10	10	0	0	0	0	0	0	0	1	0	0	0	0	0	0	0	0	0	0	0	0	0
45626	94511	7/7/2022 12:59	7/7/2022 13:09	7/7/2022	7	2022	12	12:59 PM								10											10	10	0	0	0	0	0	0	0	1	0	0	0	0	0	0	0	0	0	0	0	0	0
45626	94597	7/21/2022 11:54	7/21/2022 12:04	7/21/2022	7	2022	11	11:54 AM						5		4						1					10	10	0	0	0	0	0	0.5	0	0.4	0	0	0	0	0	0.1	0	0	0	0	0	0	0
45626	94601	7/21/2022 13:21	7/21/2022 13:31	7/21/2022	7	2022	13	1:21 PM						1	2	6									1		10	10	0	0	0	0	0	0.1	0.2	0.6	0	0	0	0	0	0	0	0	0.1	0	0	0	0
45626	94637	7/28/2022 11:28	7/28/2022 11:38	7/28/2022	7	2022	11	11:28 AM								10											10	10	0	0	0	0	0	0	0	1	0	0	0	0	0	0	0	0	0	0	0	0	0
45626	94640	7/28/2022 12:56	7/28/2022 13:06	7/28/2022	7	2022	12	12:56 PM								10											10	10	0	0	0	0	0	0	0	1	0	0	0	0	0	0	0	0	0	0	0	0	0
45626	94674	8/4/2022 10:58	8/4/2022 11:08	8/4/2022	8	2022	10	10:58 AM					2		1	2									5		10	10	0	0	0	0	0.2	0	0.1	0.2	0	0	0	0	0	0	0	0	0.5	0	0	0	0.2
45626	94680	8/4/2022 13:25	8/4/2022 13:35	8/4/2022	8	2022	13	1:25 PM					8		1	1											10	10	0	0	0	0	0.8	0	0.1	0.1	0	0	0	0	0	0	0	0	0	0	0	0	0.8
45626	94724	8/11/2022 11:19	8/11/2022 11:29	8/11/2022	8	2022	11	11:19 AM								10											10	10	0	0	0	0	0	0	0	1	0	0	0	0	0	0	0	0	0	0	0	0	0
45626	94728	8/11/2022 13:27	8/11/2022 13:37	8/11/2022	8	2022	13	1:27 PM	1					1	4	2									2		10	10	0.1	0	0	0	0	0.1	0.4	0.2	0	0	0	0	0	0	0	0	0.2	0	0.1	0	0
45626	94732	8/12/2022 11:42	8/12/2022 11:52	8/12/2022	8	2022	11	11:42 AM								8									2		10	10	0	0	0	0	0	0	0	0.8	0	0	0	0	0	0	0	0	0.2	0	0	0	0
45626	94771	8/18/2022 10:56	8/18/2022 11:06	8/18/2022	8	2022	10	10:56 AM					1			7									2		10	10	0	0	0	0	0.1	0	0	0.7	0	0	0	0	0	0	0	0	0.2	0	0	0	0.1
45626	94775	8/18/2022 13:06	8/18/2022 13:16	8/18/2022	8	2022	13	1:06 PM					1			9											10	10	0	0	0	0	0.1	0	0	0.9	0	0	0	0	0	0	0	0	0	0	0	0	0.1
45626	94829	8/25/2022 11:01	8/25/2022 11:11	8/25/2022	8	2022	11	11:01 AM					2			6									1		9	9	0	0	0	0	0.222222222	0	0	0.666666667	0	0	0	0	0	0	0	0	0.111111111	0	0	0	0.222222222
45626	94832	8/25/2022 12:32	8/25/2022 12:42	8/25/2022	8	2022	12	12:32 PM					1		1	6											8	8	0	0	0	0	0.125	0	0.125	0.75	0	0	0	0	0	0	0	0	0	0	0	0	0.125
45626	94879	9/1/2022 11:49	9/1/2022 11:59	9/1/2022	9	2022	11	11:49 AM					1		2	6											9	9	0	0	0	0	0.111111111	0	0.222222222	0.666666667	0	0	0	0	0	0	0	0	0	0	0	0	0.111111111
45626	94882	9/1/2022 13:23	9/1/2022 13:33	9/1/2022	9	2022	13	1:23 PM					4									3		2	1		10	10	0	0	0	0	0.4	0	0	0	0	0	0	0	0	0.3	0	0.2	0.1	0	0	0	0.4
45626	94889	9/2/2022 11:29	9/2/2022 11:39	9/2/2022	9	2022	11	11:29 AM							1	5									4		10	10	0	0	0	0	0	0	0.1	0.5	0	0	0	0	0	0	0	0	0.4	0	0	0	0
45626	94890	9/2/2022 12:04	9/2/2022 12:14	9/2/2022	9	2022	12	12:04 PM					3	2	3	1									1		10	10	0	0	0	0	0.3	0.2	0.3	0.1	0	0	0	0	0	0	0	0	0.1	0	0	0	0.3
45626	94929	9/8/2022 11:19	9/8/2022 11:29	9/8/2022	9	2022	11	11:19 AM					1		1	8											10	10	0	0	0	0	0.1	0	0.1	0.8	0	0	0	0	0	0	0	0	0	0	0	0	0.1
45626	94933	9/8/2022 12:58	9/8/2022 13:08	9/8/2022	9	2022	12	12:58 PM					2	2	1	5											10	10	0	0	0	0	0.2	0.2	0.1	0.5	0	0	0	0	0	0	0	0	0	0	0	0	0.2
45626	94984	9/15/2022 10:39	9/15/2022 10:49	9/15/2022	9	2022	10	10:39 AM					10														10	10	0	0	0	0	1	0	0	0	0	0	0	0	0	0	0	0	0	0	0	0	1
45626	94989	9/15/2022 12:41	9/15/2022 12:51	9/15/2022	9	2022	12	12:41 PM					1		1	6						1			1		10	10	0	0	0	0	0.1	0	0.1	0.6	0	0	0	0	0	0.1	0	0	0.1	0	0	0	0.1
45626	95046	9/22/2022 11:16	9/22/2022 11:26	9/22/2022	9	2022	11	11:16 AM					2	3	1	1					3						10	10	0	0	0	0	0.2	0.3	0.1	0.1	0	0	0	0	0.3	0	0	0	0	0	0	0	0.2
45626	95050	9/22/2022 12:43	9/22/2022 12:53	9/22/2022	9	2022	12	12:43 PM							2	7									1		10	10	0	0	0	0	0	0	0.2	0.7	0	0	0	0	0	0	0	0	0.1	0	0	0	0
45626	95106	9/29/2022 11:28	9/29/2022 11:38	9/29/2022	9	2022	11	11:28 AM					3			7											10	10	0	0	0	0	0.3	0	0	0.7	0	0	0	0	0	0	0	0	0	0	0	0	0.3
45626	95110	9/29/2022 13:22	9/29/2022 13:32	9/29/2022	9	2022	13	1:22 PM							2	7						1					10	10	0	0	0	0	0	0	0.2	0.7	0	0	0	0	0	0.1	0	0	0	0	0	0	0
45626	95164	10/6/2022 11:21	10/6/2022 11:31	10/6/2022	10	2022	11	11:21 AM					5		2	3											10	10	0	0	0	0	0.5	0	0.2	0.3	0	0	0	0	0	0	0	0	0	0	0	0	0.5
45626	95169	10/6/2022 13:05	10/6/2022 13:15	10/6/2022	10	2022	13	1:05 PM								9											9	9	0	0	0	0	0	0	0	1	0	0	0	0	0	0	0	0	0	0	0	0	0
45626	95195	10/11/2022 11:22	10/11/2022 11:32	10/11/2022	10	2022	11	11:22 AM							1	8										1	10	10	0	0	0	0	0	0	0.1	0.8	0	0	0	0	0	0	0	0	0	0.1	0	0	0
45626	95199	10/11/2022 12:22	10/11/2022 12:32	10/11/2022	10	2022	12	12:22 PM		1				5	3	1											10	10	0	0.1	0	0	0	0.5	0.3	0.1	0	0	0	0	0	0	0	0	0	0	0	0.1	0
45626	95204	10/13/2022 10:59	10/13/2022 11:09	10/13/2022	10	2022	10	10:59 AM					7			3											10	10	0	0	0	0	0.7	0	0	0.3	0	0	0	0	0	0	0	0	0	0	0	0	0.7
45626	95208	10/13/2022 12:38	10/13/2022 12:48	10/13/2022	10	2022	12	12:38 PM					1	6	2	1											10	10	0	0	0	0	0.1	0.6	0.2	0.1	0	0	0	0	0	0	0	0	0	0	0	0	0.1
45626	95245	10/20/2022 11:04	10/20/2022 11:14	10/20/2022	10	2022	11	11:04 AM					4		1					4					1		10	10	0	0	0	0	0.4	0	0.1	0	0	0	0	0.4	0	0	0	0	0.1	0	0	0	0.4
45626	95249	10/20/2022 14:10	10/20/2022 14:20	10/20/2022	10	2022	14	2:10 PM					7	2													9	9	0	0	0	0	0.777777778	0.222222222	0	0	0	0	0	0	0	0	0	0	0	0	0	0	0.777777778
45626	95252	10/21/2022 11:13	10/21/2022 11:23	10/21/2022	10	2022	11	11:13 AM	1					5	3	1											10	10	0.1	0	0	0	0	0.5	0.3	0.1	0	0	0	0	0	0	0	0	0	0	0.1	0	0
45626	95285	10/27/2022 11:11	10/27/2022 11:21	10/27/2022	10	2022	11	11:11 AM	1		2				2						3				1		9	7	0.111111111	0	0.222222222	0	0	0	0.222222222	0	0	0	0	0	0.333333333	0	0	0	0.111111111	0	0.142857143	0	0
45626	95289	10/27/2022 12:50	10/27/2022 13:00	10/27/2022	10	2022	12	12:50 PM			2	5						1			1				1		10	3	0	0	0.2	0.5	0	0	0	0	0	0.1	0	0	0.1	0	0	0	0.1	0	0	0	0
45626	95326	11/3/2022 11:10	11/3/2022 11:20	11/3/2022	11	2022	11	11:10 AM			2		6												1		9	7	0	0	0.222222222	0	0.666666667	0	0	0	0	0	0	0	0	0	0	0	0.111111111	0	0	0	0.857142857
45626	95339	11/3/2022 13:21	11/3/2022 13:31	11/3/2022	11	2022	13	1:21 PM					8												2		10	10	0	0	0	0	0.8	0	0	0	0	0	0	0	0	0	0	0	0.2	0	0	0	0.8
45626	95387	11/10/2022 10:55	11/10/2022 11:05	11/10/2022	11	2022	10	10:55 AM						4	2	1									2		9	9	0	0	0	0	0	0.444444444	0.222222222	0.111111111	0	0	0	0	0	0	0	0	0.222222222	0	0	0	0
45626	95390	11/10/2022 13:06	11/10/2022 13:16	11/10/2022	11	2022	13	1:06 PM					1	4		2									2		9	9	0	0	0	0	0.111111111	0.444444444	0	0.222222222	0	0	0	0	0	0	0	0	0.222222222	0	0	0	0.111111111
45626	95442	11/17/2022 10:48	11/17/2022 10:58	11/17/2022	11	2022	10	10:48 AM					5							1				1	2		9	9	0	0	0	0	0.555555556	0	0	0	0	0	0	0.111111111	0	0	0	0.111111111	0.222222222	0	0	0	0.555555556
45626	95447	11/17/2022 13:24	11/17/2022 13:34	11/17/2022	11	2022	13	1:24 PM						7		2									1		10	10	0	0	0	0	0	0.7	0	0.2	0	0	0	0	0	0	0	0	0.1	0	0	0	0
45626	95509	12/1/2022 10:55	12/1/2022 11:05	12/1/2022	12	2022	10	10:55 AM					10														10	10	0	0	0	0	1	0	0	0	0	0	0	0	0	0	0	0	0	0	0	0	1
45626	95513	12/1/2022 13:57	12/1/2022 14:07	12/1/2022	12	2022	13	1:57 PM					7									1			2		10	10	0	0	0	0	0.7	0	0	0	0	0	0	0	0	0.1	0	0	0.2	0	0	0	0.7
45626	95558	12/8/2022 11:08	12/8/2022 11:18	12/8/2022	12	2022	11	11:08 AM	1				7		1						1						10	10	0.1	0	0	0	0.7	0	0.1	0	0	0	0	0	0.1	0	0	0	0	0	0.1	0	0.7
45626	95562	12/8/2022 13:36	12/8/2022 13:46	12/8/2022	12	2022	13	1:36 PM					5								5						10	10	0	0	0	0	0.5	0	0	0	0	0	0	0	0.5	0	0	0	0	0	0	0	0.5
45626	95581	12/15/2022 11:29	12/15/2022 11:39	12/15/2022	12	2022	11	11:29 AM							1						9						10	10	0	0	0	0	0	0	0.1	0	0	0	0	0	0.9	0	0	0	0	0	0	0	0
45626	95587	12/15/2022 13:50	12/15/2022 14:00	12/15/2022	12	2022	13	1:50 PM					5	3	2												10	10	0	0	0	0	0.5	0.3	0.2	0	0	0	0	0	0	0	0	0	0	0	0	0	0.5
45626	95629	12/29/2022 13:42	12/29/2022 13:52	12/29/2022	12	2022	13	1:42 PM			1		1		2										5		9	8	0	0	0.111111111	0	0.111111111	0	0.222222222	0	0	0	0	0	0	0	0	0	0.555555556	0	0	0	0.125
45626	95649	1/5/2023 13:45	1/5/2023 13:55	1/5/2023	1	2023	13	1:45 PM			1		8		1												10	9	0	0	0.1	0	0.8	0	0.1	0	0	0	0	0	0	0	0	0	0	0	0	0	0.888888889
45626	95676	1/19/2023 11:56	1/19/2023 12:06	1/19/2023	1	2023	11	11:56 AM	1		3									4	1						9	6	0.111111111	0	0.333333333	0	0	0	0	0	0	0	0	0.444444444	0.111111111	0	0	0	0	0	0.166666667	0	0
45626	95681	1/26/2023 13:13	1/26/2023 13:23	1/26/2023	1	2023	13	1:13 PM					3	3	4												10	10	0	0	0	0	0.3	0.3	0.4	0	0	0	0	0	0	0	0	0	0	0	0	0	0.3
45710	95706	2/10/2022 15:16	2/10/2022 15:26	2/10/2022	2	2022	15	3:16 PM		1															9		10	10	0	0.1	0	0	0	0	0	0	0	0	0	0	0	0	0	0	0.9	0	0	0.1	0
45710	95708	2/14/2022 14:39	2/14/2022 14:49	2/14/2022	2	2022	14	2:39 PM													1						1	1	0	0	0	0	0	0	0	0	0	0	0	0	1	0	0	0	0	0	0	0	0
45710	95710	2/15/2022 10:27	2/15/2022 10:37	2/15/2022	2	2022	10	10:27 AM														1			9		10	10	0	0	0	0	0	0	0	0	0	0	0	0	0	0.1	0	0	0.9	0	0	0	0
45710	95714	2/16/2022 14:05	2/16/2022 14:15	2/16/2022	2	2022	14	2:05 PM								1		1				2			6		10	10	0	0	0	0	0	0	0	0.1	0	0.1	0	0	0	0.2	0	0	0.6	0	0	0	0
45710	95725	2/25/2022 13:42	2/25/2022 13:52	2/25/2022	2	2022	13	1:42 PM										1				8			1		10	10	0	0	0	0	0	0	0	0	0	0.1	0	0	0	0.8	0	0	0.1	0	0	0	0
45710	95730	3/2/2022 11:38	3/2/2022 11:48	3/2/2022	3	2022	11	11:38 AM																	9		9	9	0	0	0	0	0	0	0	0	0	0	0	0	0	0	0	0	1	0	0	0	0
45710	95732	3/3/2022 14:58	3/3/2022 15:08	3/3/2022	3	2022	14	2:58 PM	1				1												8		10	10	0.1	0	0	0	0.1	0	0	0	0	0	0	0	0	0	0	0	0.8	0	0.1	0	0.1
45710	95736	3/5/2022 11:54	3/5/2022 12:04	3/5/2022	3	2022	11	11:54 AM							1	5						3			1		10	10	0	0	0	0	0	0	0.1	0.5	0	0	0	0	0	0.3	0	0	0.1	0	0	0	0
45710	95739	3/8/2022 9:27	3/8/2022 9:37	3/8/2022	3	2022	9	9:27 AM													3				7		10	10	0	0	0	0	0	0	0	0	0	0	0	0	0.3	0	0	0	0.7	0	0	0	0
45710	95744	3/15/2022 9:20	3/15/2022 9:30	3/15/2022	3	2022	9	9:20 AM										1	1		1				7		10	10	0	0	0	0	0	0	0	0	0	0.1	0.1	0	0.1	0	0	0	0.7	0	0	0	0
45710	95748	3/21/2022 11:14	3/21/2022 11:24	3/21/2022	3	2022	11	11:14 AM					9												1		10	10	0	0	0	0	0.9	0	0	0	0	0	0	0	0	0	0	0	0.1	0	0	0	0.9
45710	95749	3/22/2022 15:14	3/22/2022 15:24	3/22/2022	3	2022	15	3:14 PM				1						2				7					10	9	0	0	0	0.1	0	0	0	0	0	0.2	0	0	0	0.7	0	0	0	0	0	0	0
45710	95755	3/25/2022 9:12	3/25/2022 9:22	3/25/2022	3	2022	9	9:12 AM			4	3									3						10	3	0	0	0.4	0.3	0	0	0	0	0	0	0	0	0.3	0	0	0	0	0	0	0	0
45710	95766	4/6/2022 11:53	4/6/2022 12:03	4/6/2022	4	2022	11	11:53 AM					1		1										8		10	10	0	0	0	0	0.1	0	0.1	0	0	0	0	0	0	0	0	0	0.8	0	0	0	0.1
45710	95768	4/7/2022 14:35	4/7/2022 14:45	4/7/2022	4	2022	14	2:35 PM							1						2	6			1		10	10	0	0	0	0	0	0	0.1	0	0	0	0	0	0.2	0.6	0	0	0.1	0	0	0	0
45710	95773	4/15/2022 9:27	4/15/2022 9:37	4/15/2022	4	2022	9	9:27 AM				2	1								6				1		10	8	0	0	0	0.2	0.1	0	0	0	0	0	0	0	0.6	0	0	0	0.1	0	0	0	0.125
45710	95775	4/18/2022 12:28	4/18/2022 12:38	4/18/2022	4	2022	12	12:28 PM													7	3					10	10	0	0	0	0	0	0	0	0	0	0	0	0	0.7	0.3	0	0	0	0	0	0	0
45710	95777	4/19/2022 10:00	4/19/2022 10:10	4/19/2022	4	2022	10	10:00 AM							1	2		1				6					10	10	0	0	0	0	0	0	0.1	0.2	0	0.1	0	0	0	0.6	0	0	0	0	0	0	0
45710	95787	5/5/2022 11:42	5/5/2022 11:52	5/5/2022	5	2022	11	11:42 AM				1						2			1	5			1		10	9	0	0	0	0.1	0	0	0	0	0	0.2	0	0	0.1	0.5	0	0	0.1	0	0	0	0
45710	95804	5/19/2022 9:34	5/19/2022 9:44	5/19/2022	5	2022	9	9:34 AM														10					10	10	0	0	0	0	0	0	0	0	0	0	0	0	0	1	0	0	0	0	0	0	0
45710	95807	5/26/2022 14:54	5/26/2022 15:04	5/26/2022	5	2022	14	2:54 PM																	10		10	10	0	0	0	0	0	0	0	0	0	0	0	0	0	0	0	0	1	0	0	0	0
45710	95817	6/3/2022 13:24	6/3/2022 13:34	6/3/2022	6	2022	13	1:24 PM										1				2			7		10	10	0	0	0	0	0	0	0	0	0	0.1	0	0	0	0.2	0	0	0.7	0	0	0	0
45710	95823	6/6/2022 11:39	6/6/2022 11:49	6/6/2022	6	2022	11	11:39 AM				1				3					2				4		10	9	0	0	0	0.1	0	0	0	0.3	0	0	0	0	0.2	0	0	0	0.4	0	0	0	0
45710	95825	6/6/2022 12:02	6/6/2022 12:12	6/6/2022	6	2022	12	12:02 PM	1					7											2		10	10	0.1	0	0	0	0	0.7	0	0	0	0	0	0	0	0	0	0	0.2	0	0.1	0	0
45710	95828	6/8/2022 11:17	6/8/2022 11:27	6/8/2022	6	2022	11	11:17 AM				5	2					1							2		10	5	0	0	0	0.5	0.2	0	0	0	0	0.1	0	0	0	0	0	0	0.2	0	0	0	0.4
45710	95836	6/13/2022 12:19	6/13/2022 12:29	6/13/2022	6	2022	12	12:19 PM								3					3				4		10	10	0	0	0	0	0	0	0	0.3	0	0	0	0	0.3	0	0	0	0.4	0	0	0	0
45710	95837	6/14/2022 10:30	6/14/2022 10:40	6/14/2022	6	2022	10	10:30 AM					10														10	10	0	0	0	0	1	0	0	0	0	0	0	0	0	0	0	0	0	0	0	0	1
45710	95840	6/15/2022 9:14	6/15/2022 9:24	6/15/2022	6	2022	9	9:14 AM				1				2		1			3	3					10	9	0	0	0	0.1	0	0	0	0.2	0	0.1	0	0	0.3	0.3	0	0	0	0	0	0	0
45710	95848	6/21/2022 11:34	6/21/2022 11:44	6/21/2022	6	2022	11	11:34 AM					1					4				4			1		10	10	0	0	0	0	0.1	0	0	0	0	0.4	0	0	0	0.4	0	0	0.1	0	0	0	0.1
45710	95849	6/21/2022 12:02	6/21/2022 12:12	6/21/2022	6	2022	12	12:02 PM			1																1	0	0	0	1	0	0	0	0	0	0	0	0	0	0	0	0	0	0	0
45710	95850	6/21/2022 12:13	6/21/2022 12:23	6/21/2022	6	2022	12	12:13 PM					9		1												10	10	0	0	0	0	0.9	0	0.1	0	0	0	0	0	0	0	0	0	0	0	0	0	0.9
45710	95854	6/23/2022 12:50	6/23/2022 13:00	6/23/2022	6	2022	12	12:50 PM					3						2		1				4		10	10	0	0	0	0	0.3	0	0	0	0	0	0.2	0	0.1	0	0	0	0.4	0	0	0	0.3
45710	95857	6/27/2022 9:40	6/27/2022 9:49	6/27/2022	6	2022	9	9:40 AM					5									2			1		8	8	0	0	0	0	0.625	0	0	0	0	0	0	0	0	0.25	0	0	0.125	0	0	0	0.625
45710	95864	6/28/2022 14:52	6/28/2022 15:02	6/28/2022	6	2022	14	2:52 PM					8												2		10	10	0	0	0	0	0.8	0	0	0	0	0	0	0	0	0	0	0	0.2	0	0	0	0.8
45710	95866	6/29/2022 13:55	6/29/2022 14:05	6/29/2022	6	2022	13	1:55 PM					1												9		10	10	0	0	0	0	0.1	0	0	0	0	0	0	0	0	0	0	0	0.9	0	0	0	0.1
45710	95867	6/30/2022 13:28	6/30/2022 13:38	6/30/2022	6	2022	13	1:28 PM														10					10	10	0	0	0	0	0	0	0	0	0	0	0	0	0	1	0	0	0	0	0	0	0
45710	95869	7/1/2022 9:04	7/1/2022 9:14	7/1/2022	7	2022	9	9:04 AM					10														10	10	0	0	0	0	1	0	0	0	0	0	0	0	0	0	0	0	0	0	0	0	1
45710	95900	7/19/2022 10:34	7/19/2022 10:44	7/19/2022	7	2022	10	10:34 AM													6				4		10	10	0	0	0	0	0	0	0	0	0	0	0	0	0.6	0	0	0	0.4	0	0	0	0
45710	95902	7/20/2022 14:12	7/20/2022 14:22	7/20/2022	7	2022	14	2:12 PM										1				6			3		10	10	0	0	0	0	0	0	0	0	0	0.1	0	0	0	0.6	0	0	0.3	0	0	0	0
45710	95918	7/28/2022 10:03	7/28/2022 10:13	7/28/2022	7	2022	10	10:03 AM								6		1				3					10	10	0	0	0	0	0	0	0	0.6	0	0.1	0	0	0	0.3	0	0	0	0	0	0	0
45710	95922	7/29/2022 12:02	7/29/2022 12:12	7/29/2022	7	2022	12	12:02 PM										1				1			4	4	10	10	0	0	0	0	0	0	0	0	0	0.1	0	0	0	0.1	0	0	0.4	0.4	0	0	0
45710	95943	8/10/2022 11:36	8/10/2022 11:46	8/10/2022	8	2022	11	11:36 AM								4									4	2	10	10	0	0	0	0	0	0	0	0.4	0	0	0	0	0	0	0	0	0.4	0.2	0	0	0
45710	95946	8/12/2022 14:18	8/12/2022 14:28	8/12/2022	8	2022	14	2:18 PM					3			2									5		10	10	0	0	0	0	0.3	0	0	0.2	0	0	0	0	0	0	0	0	0.5	0	0	0	0.3
45710	95947	8/13/2022 13:34	8/13/2022 13:44	8/13/2022	8	2022	13	1:34 PM																	10		10	10	0	0	0	0	0	0	0	0	0	0	0	0	0	0	0	0	1	0	0	0	0
45710	95965	8/26/2022 13:36	8/26/2022 13:46	8/26/2022	8	2022	13	1:36 PM								4		2							4		10	10	0	0	0	0	0	0	0	0.4	0	0.2	0	0	0	0	0	0	0.4	0	0	0	0
45710	96002	9/22/2022 11:38	9/22/2022 11:48	9/22/2022	9	2022	11	11:38 AM					2		1	1		1							3	2	10	10	0	0	0	0	0.2	0	0.1	0.1	0	0.1	0	0	0	0	0	0	0.3	0.2	0	0	0.2
45710	96023	10/6/2022 10:22	10/6/2022 10:32	10/6/2022	10	2022	10	10:22 AM										3							6		9	9	0	0	0	0	0	0	0	0	0	0.333333333	0	0	0	0	0	0	0.666666667	0	0	0	0
45710	96056	10/27/2022 13:36	10/27/2022 13:46	10/27/2022	10	2022	13	1:36 PM										3							7		10	10	0	0	0	0	0	0	0	0	0	0.3	0	0	0	0	0	0	0.7	0	0	0	0
45710	96090	11/17/2022 14:11	11/17/2022 14:21	11/17/2022	11	2022	14	2:11 PM														10					10	10	0	0	0	0	0	0	0	0	0	0	0	0	0	1	0	0	0	0	0	0	0
45710	96091	11/21/2022 11:36	11/21/2022 11:46	11/21/2022	11	2022	11	11:36 AM			1																1	0	0	0	1	0	0	0	0	0	0	0	0	0	0	0	0	0	0	0
45710	96092	11/21/2022 11:48	11/21/2022 11:58	11/21/2022	11	2022	11	11:48 AM																	10		10	10	0	0	0	0	0	0	0	0	0	0	0	0	0	0	0	0	1	0	0	0	0
45710	96093	11/21/2022 12:01	11/21/2022 12:11	11/21/2022	11	2022	12	12:01 PM			1																1	0	0	0	1	0	0	0	0	0	0	0	0	0	0	0	0	0	0	0
45710	96094	11/21/2022 12:13	11/21/2022 12:23	11/21/2022	11	2022	12	12:13 PM				1	1												8		10	9	0	0	0	0.1	0.1	0	0	0	0	0	0	0	0	0	0	0	0.8	0	0	0	0.111111111
45710	96099	11/22/2022 13:53	11/22/2022 14:03	11/22/2022	11	2022	13	1:53 PM			1																1	0	0	0	1	0	0	0	0	0	0	0	0	0	0	0	0	0	0	0
45710	96100	11/22/2022 14:07	11/22/2022 14:17	11/22/2022	11	2022	14	2:07 PM							1										9		10	10	0	0	0	0	0	0	0.1	0	0	0	0	0	0	0	0	0	0.9	0	0	0	0
45710	96110	12/1/2022 11:49	12/1/2022 11:59	12/1/2022	12	2022	11	11:49 AM		2					6										2		10	10	0	0.2	0	0	0	0	0.6	0	0	0	0	0	0	0	0	0	0.2	0	0	0.2	0
45710	96112	12/1/2022 12:11	12/1/2022 12:21	12/1/2022	12	2022	12	12:11 PM							6										4		10	10	0	0	0	0	0	0	0.6	0	0	0	0	0	0	0	0	0	0.4	0	0	0	0
45710	96122	12/8/2022 11:40	12/8/2022 11:50	12/8/2022	12	2022	11	11:40 AM								2									8		10	10	0	0	0	0	0	0	0	0.2	0	0	0	0	0	0	0	0	0.8	0	0	0	0
45710	96124	12/8/2022 12:21	12/8/2022 12:31	12/8/2022	12	2022	12	12:21 PM	2				1			1		1			3				2		10	10	0.2	0	0	0	0.1	0	0	0.1	0	0.1	0	0	0.3	0	0	0	0.2	0	0.2	0	0.1
45710	96138	12/16/2022 9:51	12/16/2022 10:01	12/16/2022	12	2022	9	9:51 AM																	10		10	10	0	0	0	0	0	0	0	0	0	0	0	0	0	0	0	0	1	0	0	0	0
45710	96203	1/12/2023 11:44	1/12/2023 11:54	1/12/2023	1	2023	11	11:44 AM							8										2		10	10	0	0	0	0	0	0	0.8	0	0	0	0	0	0	0	0	0	0.2	0	0	0	0
45710	96242	1/26/2023 11:45	1/26/2023 11:55	1/26/2023	1	2023	11	11:45 AM								3		5			1				1		10	10	0	0	0	0	0	0	0	0.3	0	0.5	0	0	0.1	0	0	0	0.1	0	0	0	0
45710	96244	1/26/2023 12:14	1/26/2023 12:24	1/26/2023	1	2023	12	12:14 PM				1				4					1				4		10	9	0	0	0	0.1	0	0	0	0.4	0	0	0	0	0.1	0	0	0	0.4	0	0	0	0
45710	95772	4/14/2022 11:46	4/14/2022 11:56	4/14/2022	4	2022	11	11:46 AM														9			1		10	10	0	0	0	0	0	0	0	0	0	0	0	0	0	0.9	0	0	0.1	0	0	0	0
45710	95782	4/30/2022 9:11	4/30/2022 9:21	4/30/2022	4	2022	9	9:11 AM								2					1				7		10	10	0	0	0	0	0	0	0	0.2	0	0	0	0	0.1	0	0	0	0.7	0	0	0	0
45710	95784	4/30/2022 13:48	4/30/2022 13:58	4/30/2022	4	2022	13	1:48 PM										4							6		10	10	0	0	0	0	0	0	0	0	0	0.4	0	0	0	0	0	0	0.6	0	0	0	0
45710	95790	5/7/2022 9:25	5/7/2022 9:35	5/7/2022	5	2022	9	9:25 AM										2							8		10	10	0	0	0	0	0	0	0	0	0	0.2	0	0	0	0	0	0	0.8	0	0	0	0
45710	95791	5/7/2022 14:09	5/7/2022 14:19	5/7/2022	5	2022	14	2:09 PM													1				9		10	10	0	0	0	0	0	0	0	0	0	0	0	0	0.1	0	0	0	0.9	0	0	0	0
45710	95798	5/12/2022 9:11	5/12/2022 9:21	5/12/2022	5	2022	9	9:11 AM										1			1				8		10	10	0	0	0	0	0	0	0	0	0	0.1	0	0	0.1	0	0	0	0.8	0	0	0	0
45710	95799	5/12/2022 12:00	5/12/2022 12:10	5/12/2022	5	2022	12	12:00 PM														5			5		10	10	0	0	0	0	0	0	0	0	0	0	0	0	0	0.5	0	0	0.5	0	0	0	0
45710	95806	5/25/2022 11:37	5/25/2022 11:47	5/25/2022	5	2022	11	11:37 AM	2												3	2			3		10	10	0.2	0	0	0	0	0	0	0	0	0	0	0	0.3	0.2	0	0	0.3	0	0.2	0	0
45710	95812	5/28/2022 13:16	5/28/2022 13:26	5/28/2022	5	2022	13	1:16 PM													2				8		10	10	0	0	0	0	0	0	0	0	0	0	0	0	0.2	0	0	0	0.8	0	0	0	0
45710	95815	6/3/2022 9:45	6/3/2022 9:55	6/3/2022	6	2022	9	9:45 AM														10					10	10	0	0	0	0	0	0	0	0	0	0	0	0	0	1	0	0	0	0	0	0	0
45710	95819	6/4/2022 11:29	6/4/2022 11:39	6/4/2022	6	2022	11	11:29 AM													1	9					10	10	0	0	0	0	0	0	0	0	0	0	0	0	0.1	0.9	0	0	0	0	0	0	0
45710	95821	6/4/2022 12:01	6/4/2022 12:11	6/4/2022	6	2022	12	12:01 PM						10													10	10	0	0	0	0	0	1	0	0	0	0	0	0	0	0	0	0	0	0	0	0	0
45710	95829	6/10/2022 14:12	6/10/2022 14:22	6/10/2022	6	2022	14	2:12 PM					1		2	1		1			1				4		10	10	0	0	0	0	0.1	0	0.2	0.1	0	0.1	0	0	0.1	0	0	0	0.4	0	0	0	0.1
45710	95831	6/11/2022 9:00	6/11/2022 9:10	6/11/2022	6	2022	9	9:00 AM														10					10	10	0	0	0	0	0	0	0	0	0	0	0	0	0	1	0	0	0	0	0	0	0
45710	95833	6/11/2022 13:31	6/11/2022 13:41	6/11/2022	6	2022	13	1:31 PM								2									8		10	10	0	0	0	0	0	0	0	0.2	0	0	0	0	0	0	0	0	0.8	0	0	0	0
45710	95842	6/16/2022 10:11	6/16/2022 10:21	6/16/2022	6	2022	10	10:11 AM						3											3	4	10	10	0	0	0	0	0	0.3	0	0	0	0	0	0	0	0	0	0	0.3	0.4	0	0	0
45710	95843	6/17/2022 14:06	6/17/2022 14:16	6/17/2022	6	2022	14	2:06 PM														4			6		10	10	0	0	0	0	0	0	0	0	0	0	0	0	0	0.4	0	0	0.6	0	0	0	0
45710	95844	6/17/2022 14:18	6/17/2022 14:28	6/17/2022	6	2022	14	2:18 PM					1														1	1	0	0	0	0	1	0	0	0	0	0	0	0	0	0	0	0	0	0	0	0	1
45710	95851	6/21/2022 14:39	6/21/2022 14:49	6/21/2022	6	2022	14	2:39 PM	1												1				8		10	10	0.1	0	0	0	0	0	0	0	0	0	0	0	0.1	0	0	0	0.8	0	0.1	0	0
45710	95855	6/25/2022 10:30	6/25/2022 10:40	6/25/2022	6	2022	10	10:30 AM										2			1	2			5		10	10	0	0	0	0	0	0	0	0	0	0.2	0	0	0.1	0.2	0	0	0.5	0	0	0	0
45710	95880	7/9/2022 9:23	7/9/2022 9:33	7/9/2022	7	2022	9	9:23 AM		1			1		2										6		10	10	0	0.1	0	0	0.1	0	0.2	0	0	0	0	0	0	0	0	0	0.6	0	0	0.1	0.1
45710	95883	7/9/2022 14:56	7/9/2022 15:06	7/9/2022	7	2022	14	2:56 PM			1				1	2						4			2		10	9	0	0	0.1	0	0	0	0.1	0.2	0	0	0	0	0	0.4	0	0	0.2	0	0	0	0
45710	95889	7/15/2022 9:53	7/15/2022 10:03	7/15/2022	7	2022	9	9:53 AM							2			1				3			4		10	10	0	0	0	0	0	0	0.2	0	0	0.1	0	0	0	0.3	0	0	0.4	0	0	0	0
45710	95892	7/15/2022 15:36	7/15/2022 15:46	7/15/2022	7	2022	15	3:36 PM	1									1			3	5					10	10	0.1	0	0	0	0	0	0	0	0	0.1	0	0	0.3	0.5	0	0	0	0	0.1	0	0
45710	95893	7/16/2022 9:02	7/16/2022 9:12	7/16/2022	7	2022	9	9:02 AM														9			1		10	10	0	0	0	0	0	0	0	0	0	0	0	0	0	0.9	0	0	0.1	0	0	0	0
45710	95895	7/16/2022 13:42	7/16/2022 13:52	7/16/2022	7	2022	13	1:42 PM														10					10	10	0	0	0	0	0	0	0	0	0	0	0	0	0	1	0	0	0	0	0	0	0
45710	95904	7/22/2022 14:06	7/22/2022 14:16	7/22/2022	7	2022	14	2:06 PM					8			2											10	10	0	0	0	0	0.8	0	0	0.2	0	0	0	0	0	0	0	0	0	0	0	0	0.8
45710	95906	7/23/2022 9:05	7/23/2022 9:15	7/23/2022	7	2022	9	9:05 AM						2	1	2					1				2		8	8	0	0	0	0	0	0.25	0.125	0.25	0	0	0	0	0.125	0	0	0	0.25	0	0	0	0
45710	95920	7/29/2022 9:00	7/29/2022 9:10	7/29/2022	7	2022	9	9:00 AM					10														10	10	0	0	0	0	1	0	0	0	0	0	0	0	0	0	0	0	0	0	0	0	1
45710	95933	8/6/2022 11:12	8/6/2022 11:22	8/6/2022	8	2022	11	11:12 AM				1				1		3							5		10	9	0	0	0	0.1	0	0	0	0.1	0	0.3	0	0	0	0	0	0	0.5	0	0	0	0
45710	95936	8/6/2022 12:45	8/6/2022 12:55	8/6/2022	8	2022	12	12:45 PM														10					10	10	0	0	0	0	0	0	0	0	0	0	0	0	0	1	0	0	0	0	0	0	0
45710	95963	8/26/2022 9:41	8/26/2022 9:51	8/26/2022	8	2022	9	9:41 AM														10					10	10	0	0	0	0	0	0	0	0	0	0	0	0	0	1	0	0	0	0	0	0	0
45710	95966	8/27/2022 14:55	8/27/2022 15:05	8/27/2022	8	2022	14	2:55 PM				2			1			3							3		9	7	0	0	0	0.222222222	0	0	0.111111111	0	0	0.333333333	0	0	0	0	0	0	0.333333333	0	0	0	0
45710	95979	9/10/2022 10:31	9/10/2022 10:41	9/10/2022	9	2022	10	10:31 AM		1			1			5						2			1		10	10	0	0.1	0	0	0.1	0	0	0.5	0	0	0	0	0	0.2	0	0	0.1	0	0	0.1	0.1
45710	95986	9/13/2022 14:45	9/13/2022 14:55	9/13/2022	9	2022	14	2:45 PM								5									5		10	10	0	0	0	0	0	0	0	0.5	0	0	0	0	0	0	0	0	0.5	0	0	0	0
45710	95993	9/17/2022 9:19	9/17/2022 9:29	9/17/2022	9	2022	9	9:19 AM	1				4					5									10	10	0.1	0	0	0	0.4	0	0	0	0	0.5	0	0	0	0	0	0	0	0	0.1	0	0.4
45710	96004	9/24/2022 9:27	9/24/2022 9:37	9/24/2022	9	2022	9	9:27 AM							2	6					1				1		10	10	0	0	0	0	0	0	0.2	0.6	0	0	0	0	0.1	0	0	0	0.1	0	0	0	0
45710	96015	10/1/2022 8:56	10/1/2022 9:06	10/1/2022	10	2022	8	8:56 AM	1	1						4						2			2		10	10	0.1	0.1	0	0	0	0	0	0.4	0	0	0	0	0	0.2	0	0	0.2	0	0.1	0.1	0
45710	96035	10/15/2022 10:42	10/15/2022 10:52	10/15/2022	10	2022	10	10:42 AM													1	9					10	10	0	0	0	0	0	0	0	0	0	0	0	0	0.1	0.9	0	0	0	0	0	0	0
45710	96037	10/15/2022 13:34	10/15/2022 13:44	10/15/2022	10	2022	13	1:34 PM														1			9		10	10	0	0	0	0	0	0	0	0	0	0	0	0	0	0.1	0	0	0.9	0	0	0	0
45710	96041	10/18/2022 14:26	10/18/2022 14:36	10/18/2022	10	2022	14	2:26 PM																	10		10	10	0	0	0	0	0	0	0	0	0	0	0	0	0	0	0	0	1	0	0	0	0
45710	96060	11/1/2022 12:26	11/1/2022 12:36	11/1/2022	11	2022	12	12:26 PM			4	2										2			1		9	3	0	0	0.444444444	0.222222222	0	0	0	0	0	0	0	0	0	0.222222222	0	0	0.111111111	0	0	0	0
45710	96070	11/5/2022 10:02	11/5/2022 10:12	11/5/2022	11	2022	10	10:02 AM					4									4			2		10	10	0	0	0	0	0.4	0	0	0	0	0	0	0	0	0.4	0	0	0.2	0	0	0	0.4
45710	96075	11/8/2022 14:28	11/8/2022 14:38	11/8/2022	11	2022	14	2:28 PM							3										7		10	10	0	0	0	0	0	0	0.3	0	0	0	0	0	0	0	0	0	0.7	0	0	0	0
45710	96126	12/10/2022 15:07	12/10/2022 15:17	12/10/2022	12	2022	15	3:07 PM					3			5									2		10	10	0	0	0	0	0.3	0	0	0.5	0	0	0	0	0	0	0	0	0.2	0	0	0	0.3
45710	96144	12/17/2022 9:32	12/17/2022 9:42	12/17/2022	12	2022	9	9:32 AM								4		1							5		10	10	0	0	0	0	0	0	0	0.4	0	0.1	0	0	0	0	0	0	0.5	0	0	0	0
45710	96145	12/17/2022 13:10	12/17/2022 13:20	12/17/2022	12	2022	13	1:10 PM																	10		10	10	0	0	0	0	0	0	0	0	0	0	0	0	0	0	0	0	1	0	0	0	0
45710	96149	12/20/2022 14:01	12/20/2022 14:11	12/20/2022	12	2022	14	2:01 PM							2							1			7		10	10	0	0	0	0	0	0	0.2	0	0	0	0	0	0	0.1	0	0	0.7	0	0	0	0
45710	96167	12/31/2022 11:28	12/31/2022 11:38	12/31/2022	12	2022	11	11:28 AM								2					1				7		10	10	0	0	0	0	0	0	0	0.2	0	0	0	0	0.1	0	0	0	0.7	0	0	0	0
45710	96170	12/31/2022 12:11	12/31/2022 12:21	12/31/2022	12	2022	12	12:11 PM					1		2						1				6		10	10	0	0	0	0	0.1	0	0.2	0	0	0	0	0	0.1	0	0	0	0.6	0	0	0	0.1
45710	96187	1/7/2023 9:08	1/7/2023 9:18	1/7/2023	1	2023	9	9:08 AM														8			2		10	10	0	0	0	0	0	0	0	0	0	0	0	0	0	0.8	0	0	0.2	0	0	0	0
45710	96190	1/7/2023 13:36	1/7/2023 13:46	1/7/2023	1	2023	13	1:36 PM	1	1					1	3						4					10	10	0.1	0.1	0	0	0	0	0.1	0.3	0	0	0	0	0	0.4	0	0	0	0	0.1	0.1	0
45710	96204	1/12/2023 14:22	1/12/2023 14:32	1/12/2023	1	2023	14	2:22 PM		3					2										5		10	10	0	0.3	0	0	0	0	0.2	0	0	0	0	0	0	0	0	0	0.5	0	0	0.3	0
45710	96206	1/13/2023 9:42	1/13/2023 9:52	1/13/2023	1	2023	9	9:42 AM													1				9		10	10	0	0	0	0	0	0	0	0	0	0	0	0	0.1	0	0	0	0.9	0	0	0	0
45710	96225	1/21/2023 9:34	1/21/2023 9:44	1/21/2023	1	2023	9	9:34 AM														10					10	10	0	0	0	0	0	0	0	0	0	0	0	0	0	1	0	0	0	0	0	0	0
45710	96231	1/24/2023 14:11	1/24/2023 14:21	1/24/2023	1	2023	14	2:11 PM					10														10	10	0	0	0	0	1	0	0	0	0	0	0	0	0	0	0	0	0	0	0	0	1
45710	96232	1/24/2023 14:21	1/24/2023 14:31	1/24/2023	1	2023	14	2:21 PM														1					1	1	0	0	0	0	0	0	0	0	0	0	0	0	0	1	0	0	0	0	0	0	0
45710	96246	1/28/2023 9:47	1/28/2023 9:57	1/28/2023	1	2023	9	9:47 AM													1				9		10	10	0	0	0	0	0	0	0	0	0	0	0	0	0.1	0	0	0	0.9	0	0	0	0
45710	96255	2/2/2023 9:29	2/2/2023 9:39	2/2/2023	2	2023	9	9:29 AM	1												6				3		10	10	0.1	0	0	0	0	0	0	0	0	0	0	0	0.6	0	0	0	0.3	0	0.1	0	0
45710	96258	2/3/2023 9:45	2/3/2023 9:55	2/3/2023	2	2023	9	9:45 AM	1												6				3		10	10	0.1	0	0	0	0	0	0	0	0	0	0	0	0.6	0	0	0	0.3	0	0.1	0	0
45710	95742	3/9/2022 10:32	3/9/2022 10:42	3/9/2022	3	2022	10	10:32 AM											1			8			1		10	10	0	0	0	0	0	0	0	0	0	0	0.1	0	0	0.8	0	0	0.1	0	0	0	0
45710	95746	3/14/2022 15:24	3/14/2022 15:34	3/14/2022	3	2022	15	3:24 PM			1	1										7			1		10	8	0	0	0.1	0.1	0	0	0	0	0	0	0	0	0	0.7	0	0	0.1	0	0	0	0
45710	95751	3/23/2022 9:53	3/23/2022 10:03	3/23/2022	3	2022	9	9:53 AM							2	2						2			4		10	10	0	0	0	0	0	0	0.2	0.2	0	0	0	0	0	0.2	0	0	0.4	0	0	0	0
45710	95754	3/23/2022 13:17	3/23/2022 13:27	3/23/2022	3	2022	13	1:17 PM							2			1							7		10	10	0	0	0	0	0	0	0.2	0	0	0.1	0	0	0	0	0	0	0.7	0	0	0	0
45710	95758	3/28/2022 12:36	3/28/2022 12:46	3/28/2022	3	2022	12	12:36 PM										3				6			1		10	10	0	0	0	0	0	0	0	0	0	0.3	0	0	0	0.6	0	0	0.1	0	0	0	0
45710	95759	3/30/2022 11:13	3/30/2022 11:23	3/30/2022	3	2022	11	11:13 AM		1			2								3				3		9	9	0	0.111111111	0	0	0.222222222	0	0	0	0	0	0	0	0.333333333	0	0	0	0.333333333	0	0	0.111111111	0.222222222
45710	95761	4/4/2022 13:27	4/4/2022 13:37	4/4/2022	4	2022	13	1:27 PM																	10		10	10	0	0	0	0	0	0	0	0	0	0	0	0	0	0	0	0	1	0	0	0	0
45710	95764	4/6/2022 10:08	4/6/2022 10:18	4/6/2022	4	2022	10	10:08 AM					1			6									3		10	10	0	0	0	0	0.1	0	0	0.6	0	0	0	0	0	0	0	0	0.3	0	0	0	0.1
45710	95770	4/11/2022 13:36	4/11/2022 13:46	4/11/2022	4	2022	13	1:36 PM														10					10	10	0	0	0	0	0	0	0	0	0	0	0	0	0	1	0	0	0	0	0	0	0
45710	95779	4/25/2022 13:27	4/25/2022 13:37	4/25/2022	4	2022	13	1:27 PM														8			1		9	9	0	0	0	0	0	0	0	0	0	0	0	0	0	0.888888889	0	0	0.111111111	0	0	0	0
45710	95786	5/2/2022 13:42	5/2/2022 13:52	5/2/2022	5	2022	13	1:42 PM														10					10	10	0	0	0	0	0	0	0	0	0	0	0	0	0	1	0	0	0	0	0	0	0
45710	95794	5/9/2022 13:33	5/9/2022 13:43	5/9/2022	5	2022	13	1:33 PM														10					10	10	0	0	0	0	0	0	0	0	0	0	0	0	0	1	0	0	0	0	0	0	0
45710	95796	5/10/2022 9:50	5/10/2022 10:00	5/10/2022	5	2022	9	9:50 AM					3									7					10	10	0	0	0	0	0.3	0	0	0	0	0	0	0	0	0.7	0	0	0	0	0	0	0.3
45710	95801	5/16/2022 13:08	5/16/2022 13:18	5/16/2022	5	2022	13	1:08 PM																	10		10	10	0	0	0	0	0	0	0	0	0	0	0	0	0	0	0	0	1	0	0	0	0
45710	95810	5/24/2022 9:49	5/24/2022 9:59	5/24/2022	5	2022	9	9:49 AM								4									5	1	10	10	0	0	0	0	0	0	0	0.4	0	0	0	0	0	0	0	0	0.5	0.1	0	0	0
45710	95814	5/31/2022 11:37	5/31/2022 11:47	5/31/2022	5	2022	11	11:37 AM				1	9														10	9	0	0	0	0.1	0.9	0	0	0	0	0	0	0	0	0	0	0	0	0	0	0	1
45710	95846	6/21/2022 9:26	6/21/2022 9:36	6/21/2022	6	2022	9	9:26 AM				3	4			1									2		10	7	0	0	0	0.3	0.4	0	0	0.1	0	0	0	0	0	0	0	0	0.2	0	0	0	0.571428571
45710	95859	6/27/2022 13:04	6/27/2022 13:14	6/27/2022	6	2022	13	1:04 PM				3										7					10	7	0	0	0	0.3	0	0	0	0	0	0	0	0	0	0.7	0	0	0	0	0	0	0
45710	95862	6/28/2022 9:38	6/28/2022 9:48	6/28/2022	6	2022	9	9:38 AM														10					10	10	0	0	0	0	0	0	0	0	0	0	0	0	0	1	0	0	0	0	0	0	0
45710	95872	7/4/2022 12:30	7/4/2022 12:40	7/4/2022	7	2022	12	12:30 PM														9			1		10	10	0	0	0	0	0	0	0	0	0	0	0	0	0	0.9	0	0	0.1	0	0	0	0
45710	95874	7/5/2022 9:48	7/5/2022 9:58	7/5/2022	7	2022	9	9:48 AM							2										7		9	9	0	0	0	0	0	0	0.222222222	0	0	0	0	0	0	0	0	0	0.777777778	0	0	0	0
45710	95879	7/6/2022 9:57	7/6/2022 10:07	7/6/2022	7	2022	9	9:57 AM														7					7	7	0	0	0	0	0	0	0	0	0	0	0	0	0	1	0	0	0	0	0	0	0
45710	95885	7/11/2022 12:59	7/11/2022 13:09	7/11/2022	7	2022	12	12:59 PM					1								3				6		10	10	0	0	0	0	0.1	0	0	0	0	0	0	0	0.3	0	0	0	0.6	0	0	0	0.1
45710	95888	7/12/2022 9:39	7/12/2022 9:49	7/12/2022	7	2022	9	9:39 AM														6			3		9	9	0	0	0	0	0	0	0	0	0	0	0	0	0	0.666666667	0	0	0.333333333	0	0	0	0
45710	95898	7/18/2022 12:57	7/18/2022 13:07	7/18/2022	7	2022	12	12:57 PM														10					10	10	0	0	0	0	0	0	0	0	0	0	0	0	0	1	0	0	0	0	0	0	0
45710	95909	7/25/2022 13:14	7/25/2022 13:24	7/25/2022	7	2022	13	1:14 PM	1												8				1		10	10	0.1	0	0	0	0	0	0	0	0	0	0	0	0.8	0	0	0	0.1	0	0.1	0	0
45710	95912	7/26/2022 9:31	7/26/2022 9:41	7/26/2022	7	2022	9	9:31 AM														7			1		8	8	0	0	0	0	0	0	0	0	0	0	0	0	0	0.875	0	0	0.125	0	0	0	0
45710	95926	8/1/2022 13:44	8/1/2022 13:54	8/1/2022	8	2022	13	1:44 PM													2				7	1	10	10	0	0	0	0	0	0	0	0	0	0	0	0	0.2	0	0	0	0.7	0.1	0	0	0
45710	95928	8/2/2022 9:28	8/2/2022 9:38	8/2/2022	8	2022	9	9:28 AM				1		6		3											10	9	0	0	0	0.1	0	0.6	0	0.3	0	0	0	0	0	0	0	0	0	0	0	0	0
45710	95929	8/3/2022 10:05	8/3/2022 10:15	8/3/2022	8	2022	10	10:05 AM				1						3			2	3			1		10	9	0	0	0	0.1	0	0	0	0	0	0.3	0	0	0.2	0.3	0	0	0.1	0	0	0	0
45710	95938	8/8/2022 13:30	8/8/2022 13:40	8/8/2022	8	2022	13	1:30 PM					10														10	10	0	0	0	0	1	0	0	0	0	0	0	0	0	0	0	0	0	0	0	0	1
45710	95950	8/16/2022 9:36	8/16/2022 9:46	8/16/2022	8	2022	9	9:36 AM														3			7		10	10	0	0	0	0	0	0	0	0	0	0	0	0	0	0.3	0	0	0.7	0	0	0	0
45710	95952	8/17/2022 9:41	8/17/2022 9:51	8/17/2022	8	2022	9	9:41 AM				1						1							7	1	10	9	0	0	0	0.1	0	0	0	0	0	0.1	0	0	0	0	0	0	0.7	0.1	0	0	0
45710	95954	8/17/2022 12:55	8/17/2022 13:05	8/17/2022	8	2022	12	12:55 PM														10					10	10	0	0	0	0	0	0	0	0	0	0	0	0	0	1	0	0	0	0	0	0	0
45710	95955	8/22/2022 9:10	8/22/2022 9:20	8/22/2022	8	2022	9	9:10 AM																	9	1	10	10	0	0	0	0	0	0	0	0	0	0	0	0	0	0	0	0	0.9	0.1	0	0	0
45710	95957	8/22/2022 12:26	8/22/2022 12:36	8/22/2022	8	2022	12	12:26 PM														10					10	10	0	0	0	0	0	0	0	0	0	0	0	0	0	1	0	0	0	0	0	0	0
45710	95961	8/23/2022 11:30	8/23/2022 11:40	8/23/2022	8	2022	11	11:30 AM				2													6	2	10	8	0	0	0	0.2	0	0	0	0	0	0	0	0	0	0	0	0	0.6	0.2	0	0	0
45710	95969	8/30/2022 9:37	8/30/2022 9:47	8/30/2022	8	2022	9	9:37 AM				2										7			1		10	8	0	0	0	0.2	0	0	0	0	0	0	0	0	0	0.7	0	0	0.1	0	0	0	0
45710	95971	9/5/2022 14:18	9/5/2022 14:28	9/5/2022	9	2022	14	2:18 PM													10						10	10	0	0	0	0	0	0	0	0	0	0	0	0	1	0	0	0	0	0	0	0	0
45710	95973	9/6/2022 9:36	9/6/2022 9:46	9/6/2022	9	2022	9	9:36 AM					6									3			1		10	10	0	0	0	0	0.6	0	0	0	0	0	0	0	0	0.3	0	0	0.1	0	0	0	0.6
45710	95976	9/7/2022 9:30	9/7/2022 9:40	9/7/2022	9	2022	9	9:30 AM				3	5	2													10	7	0	0	0	0.3	0.5	0.2	0	0	0	0	0	0	0	0	0	0	0	0	0	0	0.714285714
45710	95977	9/7/2022 12:15	9/7/2022 12:25	9/7/2022	9	2022	12	12:15 PM														9					9	9	0	0	0	0	0	0	0	0	0	0	0	0	0	1	0	0	0	0	0	0	0
45710	95981	9/12/2022 12:20	9/12/2022 12:30	9/12/2022	9	2022	12	12:20 PM																	7	3	10	10	0	0	0	0	0	0	0	0	0	0	0	0	0	0	0	0	0.7	0.3	0	0	0
45710	95985	9/13/2022 9:39	9/13/2022 9:49	9/13/2022	9	2022	9	9:39 AM				1	1			8											10	9	0	0	0	0.1	0.1	0	0	0.8	0	0	0	0	0	0	0	0	0	0	0	0	0.111111111
45710	95989	9/14/2022 9:20	9/14/2022 9:30	9/14/2022	9	2022	9	9:20 AM				2				2									5		9	7	0	0	0	0.222222222	0	0	0	0.222222222	0	0	0	0	0	0	0	0	0.555555556	0	0	0	0
45710	95990	9/14/2022 12:57	9/14/2022 13:07	9/14/2022	9	2022	12	12:57 PM							1						5				4		10	10	0	0	0	0	0	0	0.1	0	0	0	0	0	0.5	0	0	0	0.4	0	0	0	0
45710	95991	9/14/2022 13:09	9/14/2022 13:19	9/14/2022	9	2022	13	1:09 PM																	1		1	1	0	0	0	0	0	0	0	0	0	0	0	0	0	0	0	0	1	0	0	0	0
45710	95995	9/19/2022 12:50	9/19/2022 13:00	9/19/2022	9	2022	12	12:50 PM							1							8				1	10	10	0	0	0	0	0	0	0.1	0	0	0	0	0	0	0.8	0	0	0	0.1	0	0	0
45710	95999	9/21/2022 9:22	9/21/2022 9:32	9/21/2022	9	2022	9	9:22 AM													3				5	2	10	10	0	0	0	0	0	0	0	0	0	0	0	0	0.3	0	0	0	0.5	0.2	0	0	0
45710	96000	9/21/2022 12:04	9/21/2022 12:14	9/21/2022	9	2022	12	12:04 PM													7				3		10	10	0	0	0	0	0	0	0	0	0	0	0	0	0.7	0	0	0	0.3	0	0	0	0
45710	96006	9/20/2022 10:11	9/20/2022 10:21	9/20/2022	9	2022	10	10:11 AM					6												4		10	10	0	0	0	0	0.6	0	0	0	0	0	0	0	0	0	0	0	0.4	0	0	0	0.6
45710	96007	9/26/2022 13:11	9/26/2022 13:21	9/26/2022	9	2022	13	1:11 PM					10														10	10	0	0	0	0	1	0	0	0	0	0	0	0	0	0	0	0	0	0	0	0	1
45710	96010	9/27/2022 9:54	9/27/2022 10:04	9/27/2022	9	2022	9	9:54 AM																	10		10	10	0	0	0	0	0	0	0	0	0	0	0	0	0	0	0	0	1	0	0	0	0
45710	96011	9/28/2022 9:15	9/28/2022 9:25	9/28/2022	9	2022	9	9:15 AM	1		1		6								1				1		10	9	0.1	0	0.1	0	0.6	0	0	0	0	0	0	0	0.1	0	0	0	0.1	0	0.111111111	0	0.666666667
45710	96013	9/28/2022 12:02	9/28/2022 12:12	9/28/2022	9	2022	12	12:02 PM														10					10	10	0	0	0	0	0	0	0	0	0	0	0	0	0	1	0	0	0	0	0	0	0
45710	96018	10/4/2022 9:47	10/4/2022 9:57	10/4/2022	10	2022	9	9:47 AM	1			1			1							2			3	2	10	9	0.1	0	0	0.1	0	0	0.1	0	0	0	0	0	0	0.2	0	0	0.3	0.2	0.111111111	0	0
45710	96019	10/5/2022 9:12	10/5/2022 9:22	10/5/2022	10	2022	9	9:12 AM					5	1											2	2	10	10	0	0	0	0	0.5	0.1	0	0	0	0	0	0	0	0	0	0	0.2	0.2	0	0	0.5
45710	96021	10/5/2022 12:11	10/5/2022 12:21	10/5/2022	10	2022	12	12:11 PM				1		7				1							1		10	9	0	0	0	0.1	0	0.7	0	0	0	0.1	0	0	0	0	0	0	0.1	0	0	0	0
45710	96026	10/7/2022 13:28	10/7/2022 13:38	10/7/2022	10	2022	13	1:28 PM								10											10	10	0	0	0	0	0	0	0	1	0	0	0	0	0	0	0	0	0	0	0	0	0
45710	96028	10/11/2022 9:47	10/11/2022 9:57	10/11/2022	10	2022	9	9:47 AM														6			4		10	10	0	0	0	0	0	0	0	0	0	0	0	0	0	0.6	0	0	0.4	0	0	0	0
45710	96030	10/12/2022 9:27	10/12/2022 9:37	10/12/2022	10	2022	9	9:27 AM				1									4				5		10	9	0	0	0	0.1	0	0	0	0	0	0	0	0	0.4	0	0	0	0.5	0	0	0	0
45710	96032	10/12/2022 12:18	10/12/2022 12:28	10/12/2022	10	2022	12	12:18 PM																	9	1	10	10	0	0	0	0	0	0	0	0	0	0	0	0	0	0	0	0	0.9	0.1	0	0	0
45710	96033	10/14/2022 13:03	10/14/2022 13:13	10/14/2022	10	2022	13	1:03 PM	3													7					10	10	0.3	0	0	0	0	0	0	0	0	0	0	0	0	0.7	0	0	0	0	0.3	0	0
45710	96040	10/18/2022 11:04	10/18/2022 11:14	10/18/2022	10	2022	11	11:04 AM				1	2									4			1	2	10	9	0	0	0	0.1	0.2	0	0	0	0	0	0	0	0	0.4	0	0	0.1	0.2	0	0	0.222222222
45710	96044	10/19/2022 9:03	10/19/2022 9:13	10/19/2022	10	2022	9	9:03 AM						1		8										1	10	10	0	0	0	0	0	0.1	0	0.8	0	0	0	0	0	0	0	0	0	0.1	0	0	0
45710	96046	10/19/2022 12:08	10/19/2022 12:18	10/19/2022	10	2022	12	12:08 PM				1	4		1						1				3		10	9	0	0	0	0.1	0.4	0	0.1	0	0	0	0	0	0.1	0	0	0	0.3	0	0	0	0.444444444
45710	96048	10/21/2022 12:49	10/21/2022 12:59	10/21/2022	10	2022	12	12:49 PM	1												3	5					9	9	0.111111111	0	0	0	0	0	0	0	0	0	0	0	0.333333333	0.555555556	0	0	0	0	0.111111111	0	0
45710	96050	10/25/2022 10:35	10/25/2022 10:45	10/25/2022	10	2022	10	10:35 AM														8			2		10	10	0	0	0	0	0	0	0	0	0	0	0	0	0	0.8	0	0	0.2	0	0	0	0
45710	96052	10/26/2022 9:31	10/26/2022 9:41	10/26/2022	10	2022	9	9:31 AM	1													9					10	10	0.1	0	0	0	0	0	0	0	0	0	0	0	0	0.9	0	0	0	0	0.1	0	0
45710	96053	10/26/2022 12:04	10/26/2022 12:14	10/26/2022	10	2022	12	12:04 PM											1		1	1			6	1	10	10	0	0	0	0	0	0	0	0	0	0	0.1	0	0.1	0.1	0	0	0.6	0.1	0	0	0
45710	96058	11/1/2022 11:30	11/1/2022 11:40	11/1/2022	11	2022	11	11:30 AM								1						6			3		10	10	0	0	0	0	0	0	0	0.1	0	0	0	0	0	0.6	0	0	0.3	0	0	0	0
45710	96061	11/2/2022 9:08	11/2/2022 9:18	11/2/2022	11	2022	9	9:08 AM						5											3	2	10	10	0	0	0	0	0	0.5	0	0	0	0	0	0	0	0	0	0	0.3	0.2	0	0	0
45710	96064	11/2/2022 12:14	11/2/2022 12:24	11/2/2022	11	2022	12	12:14 PM																	9	1	10	10	0	0	0	0	0	0	0	0	0	0	0	0	0	0	0	0	0.9	0.1	0	0	0
45710	96065	11/4/2022 13:47	11/4/2022 13:57	11/4/2022	11	2022	13	1:47 PM							3			1							6		10	10	0	0	0	0	0	0	0.3	0	0	0.1	0	0	0	0	0	0	0.6	0	0	0	0
45710	96074	11/8/2022 9:31	11/8/2022 9:41	11/8/2022	11	2022	9	9:31 AM																	10		10	10	0	0	0	0	0	0	0	0	0	0	0	0	0	0	0	0	1	0	0	0	0
45710	96078	11/9/2022 9:16	11/9/2022 9:26	11/9/2022	11	2022	9	9:16 AM																	9	1	10	10	0	0	0	0	0	0	0	0	0	0	0	0	0	0	0	0	0.9	0.1	0	0	0
45710	96079	11/9/2022 12:00	11/9/2022 12:10	11/9/2022	11	2022	12	12:00 PM							3										6		9	9	0	0	0	0	0	0	0.333333333	0	0	0	0	0	0	0	0	0	0.666666667	0	0	0	0
45710	96080	11/9/2022 12:11	11/9/2022 12:21	11/9/2022	11	2022	12	12:11 PM					1														1	1	0	0	0	0	1	0	0	0	0	0	0	0	0	0	0	0	0	0	0	0	1
45710	96082	11/11/2022 13:51	11/11/2022 14:01	11/11/2022	11	2022	13	1:51 PM														10					10	10	0	0	0	0	0	0	0	0	0	0	0	0	0	1	0	0	0	0	0	0	0
45710	96086	11/16/2022 9:28	11/16/2022 9:38	11/16/2022	11	2022	9	9:28 AM								4					6						10	10	0	0	0	0	0	0	0	0.4	0	0	0	0	0.6	0	0	0	0	0	0	0	0
45710	96087	11/16/2022 12:01	11/16/2022 12:11	11/16/2022	11	2022	12	12:01 PM							4						3				3		10	10	0	0	0	0	0	0	0.4	0	0	0	0	0	0.3	0	0	0	0.3	0	0	0	0
45710	96095	11/22/2022 10:44	11/22/2022 10:54	11/22/2022	11	2022	10	10:44 AM														8			2		10	10	0	0	0	0	0	0	0	0	0	0	0	0	0	0.8	0	0	0.2	0	0	0	0
45710	96102	11/23/2022 9:12	11/23/2022 9:22	11/23/2022	11	2022	9	9:12 AM														1			8	1	10	10	0	0	0	0	0	0	0	0	0	0	0	0	0	0.1	0	0	0.8	0.1	0	0	0
45710	96103	11/23/2022 12:12	11/23/2022 12:22	11/23/2022	11	2022	12	12:12 PM					1														1	1	0	0	0	0	1	0	0	0	0	0	0	0	0	0	0	0	0	0	0	0	1
45710	96104	11/23/2022 11:59	11/23/2022 12:09	11/23/2022	11	2022	11	11:59 AM						2	1						1				6		10	10	0	0	0	0	0	0.2	0.1	0	0	0	0	0	0.1	0	0	0	0.6	0	0	0	0
45710	96106	11/30/2022 9:24	11/30/2022 9:34	11/30/2022	11	2022	9	9:24 AM																	5	5	10	10	0	0	0	0	0	0	0	0	0	0	0	0	0	0	0	0	0.5	0.5	0	0	0
45710	96108	11/30/2022 12:12	11/30/2022 12:22	11/30/2022	11	2022	12	12:12 PM						9												1	10	10	0	0	0	0	0	0.9	0	0	0	0	0	0	0	0	0	0	0	0.1	0	0	0
45710	96114	12/6/2022 11:21	12/6/2022 11:31	12/6/2022	12	2022	11	11:21 AM		1						1									8		10	10	0	0.1	0	0	0	0	0	0.1	0	0	0	0	0	0	0	0	0.8	0	0	0.1	0
45710	96118	12/7/2022 9:17	12/7/2022 9:27	12/7/2022	12	2022	9	9:17 AM	2																8		10	10	0.2	0	0	0	0	0	0	0	0	0	0	0	0	0	0	0	0.8	0	0.2	0	0
45710	96120	12/7/2022 12:15	12/7/2022 12:25	12/7/2022	12	2022	12	12:15 PM														4			6		10	10	0	0	0	0	0	0	0	0	0	0	0	0	0	0.4	0	0	0.6	0	0	0	0
45710	96128	12/13/2022 10:20	12/13/2022 10:30	12/13/2022	12	2022	10	10:20 AM														7			3		10	10	0	0	0	0	0	0	0	0	0	0	0	0	0	0.7	0	0	0.3	0	0	0	0
45710	96132	12/14/2022 9:18	12/14/2022 9:28	12/14/2022	12	2022	9	9:18 AM						3		1									3	3	10	10	0	0	0	0	0	0.3	0	0.1	0	0	0	0	0	0	0	0	0.3	0.3	0	0	0
45710	96133	12/14/2022 12:00	12/14/2022 12:10	12/14/2022	12	2022	12	12:00 PM	2													7			1		10	10	0.2	0	0	0	0	0	0	0	0	0	0	0	0	0.7	0	0	0.1	0	0.2	0	0
45710	96136	12/15/2022 13:45	12/15/2022 13:55	12/15/2022	12	2022	13	1:45 PM					4		1	1		1							3		10	10	0	0	0	0	0.4	0	0.1	0.1	0	0.1	0	0	0	0	0	0	0.3	0	0	0	0.4
45710	96140	12/16/2022 13:55	12/16/2022 14:05	12/16/2022	12	2022	13	1:55 PM							1	2		1			3				2	1	10	10	0	0	0	0	0	0	0.1	0.2	0	0.1	0	0	0.3	0	0	0	0.2	0.1	0	0	0
45710	96148	12/20/2022 11:14	12/20/2022 11:24	12/20/2022	12	2022	11	11:14 AM							2										7		9	9	0	0	0	0	0	0	0.222222222	0	0	0	0	0	0	0	0	0	0.777777778	0	0	0	0
45710	96153	12/21/2022 9:12	12/21/2022 9:22	12/21/2022	12	2022	9	9:12 AM													10						10	10	0	0	0	0	0	0	0	0	0	0	0	0	1	0	0	0	0	0	0	0	0
45710	96157	12/21/2022 12:11	12/21/2022 12:21	12/21/2022	12	2022	12	12:11 PM							1							9					10	10	0	0	0	0	0	0	0.1	0	0	0	0	0	0	0.9	0	0	0	0	0	0	0
45710	96159	12/28/2022 9:03	12/28/2022 9:13	12/28/2022	12	2022	9	9:03 AM					1												9		10	10	0	0	0	0	0.1	0	0	0	0	0	0	0	0	0	0	0	0.9	0	0	0	0.1
45710	96163	12/28/2022 12:02	12/28/2022 12:12	12/28/2022	12	2022	12	12:02 PM														9					9	9	0	0	0	0	0	0	0	0	0	0	0	0	0	1	0	0	0	0	0	0	0
45710	96172	1/5/2023 9:12	1/5/2023 9:22	1/5/2023	1	2023	9	9:12 AM													1	5			3	1	10	10	0	0	0	0	0	0	0	0	0	0	0	0	0.1	0.5	0	0	0.3	0.1	0	0	0
45710	96175	1/5/2023 12:11	1/5/2023 12:21	1/5/2023	1	2023	12	12:11 PM						3								1			6		10	10	0	0	0	0	0	0.3	0	0	0	0	0	0	0	0.1	0	0	0.6	0	0	0	0
45710	96180	1/6/2023 9:34	1/6/2023 9:44	1/6/2023	1	2023	9	9:34 AM								6						4					10	10	0	0	0	0	0	0	0	0.6	0	0	0	0	0	0.4	0	0	0	0	0	0	0
45710	96184	1/6/2023 13:36	1/6/2023 13:46	1/6/2023	1	2023	13	1:36 PM								7										1	8	8	0	0	0	0	0	0	0	0.875	0	0	0	0	0	0	0	0	0	0.125	0	0	0
45710	96193	1/10/2023 11:37	1/10/2023 11:47	1/10/2023	1	2023	11	11:37 AM							1										9		10	10	0	0	0	0	0	0	0.1	0	0	0	0	0	0	0	0	0	0.9	0	0	0	0
45710	96194	1/11/2023 9:04	1/11/2023 9:14	1/11/2023	1	2023	9	9:04 AM														7			3		10	10	0	0	0	0	0	0	0	0	0	0	0	0	0	0.7	0	0	0.3	0	0	0	0
45710	96200	1/11/2023 12:12	1/11/2023 12:22	1/11/2023	1	2023	12	12:12 PM						6							1	1			2		10	10	0	0	0	0	0	0.6	0	0	0	0	0	0	0.1	0.1	0	0	0.2	0	0	0	0
45710	96212	1/13/2023 13:19	1/13/2023 13:29	1/13/2023	1	2023	13	1:19 PM					1												9		10	10	0	0	0	0	0.1	0	0	0	0	0	0	0	0	0	0	0	0.9	0	0	0	0.1
45710	96214	1/17/2023 10:55	1/17/2023 11:05	1/17/2023	1	2023	10	10:55 AM								1						4			5		10	10	0	0	0	0	0	0	0	0.1	0	0	0	0	0	0.4	0	0	0.5	0	0	0	0
45710	96218	1/20/2023 9:16	1/20/2023 9:26	1/20/2023	1	2023	9	9:16 AM								4									4	2	10	10	0	0	0	0	0	0	0	0.4	0	0	0	0	0	0	0	0	0.4	0.2	0	0	0
45710	96221	1/20/2023 13:35	1/20/2023 13:45	1/20/2023	1	2023	13	1:35 PM														10					10	10	0	0	0	0	0	0	0	0	0	0	0	0	0	1	0	0	0	0	0	0	0
45710	96228	1/24/2023 11:01	1/24/2023 11:11	1/24/2023	1	2023	11	11:01 AM								5						3			1		9	9	0	0	0	0	0	0	0	0.555555556	0	0	0	0	0	0.333333333	0	0	0.111111111	0	0	0	0
45710	96234	1/25/2023 9:22	1/25/2023 9:32	1/25/2023	1	2023	9	9:22 AM													2				1	7	10	10	0	0	0	0	0	0	0	0	0	0	0	0	0.2	0	0	0	0.1	0.7	0	0	0
45710	96238	1/25/2023 12:13	1/25/2023 12:23	1/25/2023	1	2023	12	12:13 PM														10					10	10	0	0	0	0	0	0	0	0	0	0	0	0	0	1	0	0	0	0	0	0	0
45710	96247	2/1/2023 9:07	2/1/2023 9:17	2/1/2023	2	2023	9	9:07 AM																	10		10	10	0	0	0	0	0	0	0	0	0	0	0	0	0	0	0	0	1	0	0	0	0
45710	96251	2/1/2023 12:02	2/1/2023 12:12	2/1/2023	2	2023	12	12:02 PM														10					10	10	0	0	0	0	0	0	0	0	0	0	0	0	0	1	0	0	0	0	0	0	0
45710	96263	2/3/2023 13:51	2/3/2023 14:01	2/3/2023	2	2023	13	1:51 PM							3										7		10	10	0	0	0	0	0	0	0.3	0	0	0	0	0	0	0	0	0	0.7	0	0	0	0
45713	95705	2/10/2022 15:04	2/10/2022 15:14	2/10/2022	2	2022	15	3:04 PM				2			3			4							1		10	8	0	0	0	0.2	0	0	0.3	0	0	0.4	0	0	0	0	0	0	0.1	0	0	0	0
45713	95708	2/14/2022 14:39	2/14/2022 14:49	2/14/2022	2	2022	14	2:39 PM							1	1		5			1				2		10	10	0	0	0	0	0	0	0.1	0.1	0	0.5	0	0	0.1	0	0	0	0.2	0	0	0	0
45713	95711	2/15/2022 10:15	2/15/2022 10:25	2/15/2022	2	2022	10	10:15 AM														6			4		10	10	0	0	0	0	0	0	0	0	0	0	0	0	0	0.6	0	0	0.4	0	0	0	0
45713	95713	2/16/2022 13:53	2/16/2022 14:03	2/16/2022	2	2022	13	1:53 PM							1				3		3				3		10	10	0	0	0	0	0	0	0.1	0	0	0	0.3	0	0.3	0	0	0	0.3	0	0	0	0
45713	95716	2/21/2022 11:30	2/21/2022 11:40	2/21/2022	2	2022	11	11:30 AM					5		3								1		1		10	10	0	0	0	0	0.5	0	0.3	0	0	0	0	0	0	0	0.1	0	0.1	0	0	0	0.5
45713	95717	2/25/2022 12:55	2/25/2022 13:05	2/25/2022	2	2022	12	12:55 PM						3		7											10	10	0	0	0	0	0	0.3	0	0.7	0	0	0	0	0	0	0	0	0	0	0	0	0
45713	95726	3/1/2022 12:51	3/1/2022 13:01	3/1/2022	3	2022	12	12:51 PM										2				8					10	10	0	0	0	0	0	0	0	0	0	0.2	0	0	0	0.8	0	0	0	0	0	0	0
45713	95728	3/2/2022 11:13	3/2/2022 11:23	3/2/2022	3	2022	11	11:13 AM				1										8		1			10	9	0	0	0	0.1	0	0	0	0	0	0	0	0	0	0.8	0	0.1	0	0	0	0	0
45713	95733	3/3/2022 14:47	3/3/2022 14:57	3/3/2022	3	2022	14	2:47 PM					3		1			4							2		10	10	0	0	0	0	0.3	0	0.1	0	0	0.4	0	0	0	0	0	0	0.2	0	0	0	0.3
45713	95734	3/5/2022 11:31	3/5/2022 11:41	3/5/2022	3	2022	11	11:31 AM														8			2		10	10	0	0	0	0	0	0	0	0	0	0	0	0	0	0.8	0	0	0.2	0	0	0	0
45713	95738	3/8/2022 9:38	3/8/2022 9:48	3/8/2022	3	2022	9	9:38 AM				1		1				3				5					10	9	0	0	0	0.1	0	0.1	0	0	0	0.3	0	0	0	0.5	0	0	0	0	0	0	0
45713	95743	3/15/2022 9:10	3/15/2022 9:20	3/15/2022	3	2022	9	9:10 AM														9			1		10	10	0	0	0	0	0	0	0	0	0	0	0	0	0	0.9	0	0	0.1	0	0	0	0
45713	95747	3/21/2022 11:03	3/21/2022 11:13	3/21/2022	3	2022	11	11:03 AM					3	1				4				1					9	9	0	0	0	0	0.333333333	0.111111111	0	0	0	0.444444444	0	0	0	0.111111111	0	0	0	0	0	0	0.333333333
45713	95750	3/22/2022 15:24	3/22/2022 15:34	3/22/2022	3	2022	15	3:24 PM					6					2			1				1		10	10	0	0	0	0	0.6	0	0	0	0	0.2	0	0	0.1	0	0	0	0.1	0	0	0	0.6
45713	95756	3/25/2022 9:24	3/25/2022 9:34	3/25/2022	3	2022	9	9:24 AM										1			9						10	10	0	0	0	0	0	0	0	0	0	0.1	0	0	0.9	0	0	0	0	0	0	0	0
45713	95765	4/6/2022 11:42	4/6/2022 11:52	4/6/2022	4	2022	11	11:42 AM					5		4										1		10	10	0	0	0	0	0.5	0	0.4	0	0	0	0	0	0	0	0	0	0.1	0	0	0	0.5
45713	95767	4/7/2022 14:23	4/7/2022 14:33	4/7/2022	4	2022	14	2:23 PM								4						6					10	10	0	0	0	0	0	0	0	0.4	0	0	0	0	0	0.6	0	0	0	0	0	0	0
45713	95774	4/15/2022 9:38	4/15/2022 9:48	4/15/2022	4	2022	9	9:38 AM						1	1							8					10	10	0	0	0	0	0	0.1	0.1	0	0	0	0	0	0	0.8	0	0	0	0	0	0	0
45713	95776	4/18/2022 12:39	4/18/2022 12:49	4/18/2022	4	2022	12	12:39 PM							1							6		3			10	10	0	0	0	0	0	0	0.1	0	0	0	0	0	0	0.6	0	0.3	0	0	0	0	0
45713	95778	4/19/2022 10:11	4/19/2022 10:21	4/19/2022	4	2022	10	10:11 AM					4		1			3				1			1		10	10	0	0	0	0	0.4	0	0.1	0	0	0.3	0	0	0	0.1	0	0	0.1	0	0	0	0.4
45713	95788	5/5/2022 11:54	5/5/2022 12:04	5/5/2022	5	2022	11	11:54 AM					4	1				2			3						10	10	0	0	0	0	0.4	0.1	0	0	0	0.2	0	0	0.3	0	0	0	0	0	0	0	0.4
45713	95803	5/19/2022 9:23	5/19/2022 9:33	5/19/2022	5	2022	9	9:23 AM					2					7							1		10	10	0	0	0	0	0.2	0	0	0	0	0.7	0	0	0	0	0	0	0.1	0	0	0	0.2
45713	95808	5/26/2022 15:05	5/26/2022 15:15	5/26/2022	5	2022	15	3:05 PM							1			3			4	1			1		10	10	0	0	0	0	0	0	0.1	0	0	0.3	0	0	0.4	0.1	0	0	0.1	0	0	0	0
45713	95818	6/3/2022 13:35	6/3/2022 13:45	6/3/2022	6	2022	13	1:35 PM					1	2	1	1		1			3				1		10	10	0	0	0	0	0.1	0.2	0.1	0.1	0	0.1	0	0	0.3	0	0	0	0.1	0	0	0	0.1
45713	95824	6/6/2022 11:50	6/6/2022 12:00	6/6/2022	6	2022	11	11:50 AM							1			8				1					10	10	0	0	0	0	0	0	0.1	0	0	0.8	0	0	0	0.1	0	0	0	0	0	0	0
45713	95826	6/6/2022 12:13	6/6/2022 12:23	6/6/2022	6	2022	12	12:13 PM					6	1		1						1			1		10	10	0	0	0	0	0.6	0.1	0	0.1	0	0	0	0	0	0.1	0	0	0.1	0	0	0	0.6
45713	95827	6/8/2022 11:06	6/8/2022 11:16	6/8/2022	6	2022	11	11:06 AM										10									10	10	0	0	0	0	0	0	0	0	0	1	0	0	0	0	0	0	0	0	0	0	0
45713	95835	6/13/2022 12:08	6/13/2022 12:18	6/13/2022	6	2022	12	12:08 PM						6		2		1							1		10	10	0	0	0	0	0	0.6	0	0.2	0	0.1	0	0	0	0	0	0	0.1	0	0	0	0
45713	95838	6/14/2022 10:43	6/14/2022 10:53	6/14/2022	6	2022	10	10:43 AM														10					10	10	0	0	0	0	0	0	0	0	0	0	0	0	0	1	0	0	0	0	0	0	0
45713	95839	6/15/2022 9:03	6/15/2022 9:13	6/15/2022	6	2022	9	9:03 AM				5	1	2				2									10	5	0	0	0	0.5	0.1	0.2	0	0	0	0.2	0	0	0	0	0	0	0	0	0	0	0.2
45713	95847	6/21/2022 11:23	6/21/2022 11:33	6/21/2022	6	2022	11	11:23 AM				1	1	6	1			1									10	9	0	0	0	0.1	0.1	0.6	0.1	0	0	0.1	0	0	0	0	0	0	0	0	0	0	0.111111111
45713	95849	6/21/2022 12:02	6/21/2022 12:12	6/21/2022	6	2022	12	12:02 PM					3		4			2							1		10	10	0	0	0	0	0.3	0	0.4	0	0	0.2	0	0	0	0	0	0	0.1	0	0	0	0.3
45713	95853	6/23/2022 12:39	6/23/2022 12:49	6/23/2022	6	2022	12	12:39 PM								9									1		10	10	0	0	0	0	0	0	0	0.9	0	0	0	0	0	0	0	0	0.1	0	0	0	0
45713	95858	6/27/2022 9:49	6/27/2022 9:59	6/27/2022	6	2022	9	9:49 AM						8											2		10	10	0	0	0	0	0	0.8	0	0	0	0	0	0	0	0	0	0	0.2	0	0	0	0
45713	95863	6/28/2022 14:41	6/28/2022 14:51	6/28/2022	6	2022	14	2:41 PM					2					1							7		10	10	0	0	0	0	0.2	0	0	0	0	0.1	0	0	0	0	0	0	0.7	0	0	0	0.2
45713	95865	6/29/2022 13:39	6/29/2022 13:49	6/29/2022	6	2022	13	1:39 PM			1		1		1			4							3		10	9	0	0	0.1	0	0.1	0	0.1	0	0	0.4	0	0	0	0	0	0	0.3	0	0	0	0.111111111
45713	95866	6/29/2022 13:55	6/29/2022 14:05	6/29/2022	6	2022	13	1:55 PM			1																1	0	0	0	1	0	0	0	0	0	0	0	0	0	0	0	0	0	0	0
45713	95868	6/30/2022 13:40	6/30/2022 13:50	6/30/2022	6	2022	13	1:40 PM	3				1		2			4									10	10	0.3	0	0	0	0.1	0	0.2	0	0	0.4	0	0	0	0	0	0	0	0	0.3	0	0.1
45713	95870	7/1/2022 9:16	7/1/2022 9:26	7/1/2022	7	2022	9	9:16 AM					9		1												10	10	0	0	0	0	0.9	0	0.1	0	0	0	0	0	0	0	0	0	0	0	0	0	0.9
45713	95901	7/19/2022 10:45	7/19/2022 10:55	7/19/2022	7	2022	10	10:45 AM							2		1	1				6					10	10	0	0	0	0	0	0	0.2	0	0.1	0.1	0	0	0	0.6	0	0	0	0	0	0	0
45713	95903	7/20/2022 14:23	7/20/2022 14:33	7/20/2022	7	2022	14	2:23 PM			6										4						10	4	0	0	0.6	0	0	0	0	0	0	0	0	0	0.4	0	0	0	0	0	0	0	0
45713	95916	7/28/2022 9:49	7/28/2022 9:59	7/28/2022	7	2022	9	9:49 AM					3				1					5				1	10	10	0	0	0	0	0.3	0	0	0	0.1	0	0	0	0	0.5	0	0	0	0.1	0	0	0.3
45713	95923	7/29/2022 12:14	7/29/2022 12:24	7/29/2022	7	2022	12	12:14 PM					4		4			1							1		10	10	0	0	0	0	0.4	0	0.4	0	0	0.1	0	0	0	0	0	0	0.1	0	0	0	0.4
45713	95941	8/10/2022 11:22	8/10/2022 11:32	8/10/2022	8	2022	11	11:22 AM					1									7			2		10	10	0	0	0	0	0.1	0	0	0	0	0	0	0	0	0.7	0	0	0.2	0	0	0	0.1
45713	95945	8/12/2022 14:06	8/12/2022 14:16	8/12/2022	8	2022	14	2:06 PM						1	1										8		10	10	0	0	0	0	0	0.1	0.1	0	0	0	0	0	0	0	0	0	0.8	0	0	0	0
45713	95948	8/13/2022 13:46	8/13/2022 13:56	8/13/2022	8	2022	13	1:46 PM							1			1				5			3		10	10	0	0	0	0	0	0	0.1	0	0	0.1	0	0	0	0.5	0	0	0.3	0	0	0	0
45713	95964	8/26/2022 13:25	8/26/2022 13:35	8/26/2022	8	2022	13	1:25 PM										5						5			10	10	0	0	0	0	0	0	0	0	0	0.5	0	0	0	0	0	0.5	0	0	0	0	0
45713	96003	9/22/2022 11:49	9/22/2022 11:59	9/22/2022	9	2022	11	11:49 AM					2		1							6			1		10	10	0	0	0	0	0.2	0	0.1	0	0	0	0	0	0	0.6	0	0	0.1	0	0	0	0.2
45713	96024	10/6/2022 10:33	10/6/2022 10:43	10/6/2022	10	2022	10	10:33 AM					6		4												10	10	0	0	0	0	0.6	0	0.4	0	0	0	0	0	0	0	0	0	0	0	0	0	0.6
45713	96055	10/27/2022 13:25	10/27/2022 13:35	10/27/2022	10	2022	13	1:25 PM						1	2			1			1				1	4	10	10	0	0	0	0	0	0.1	0.2	0	0	0.1	0	0	0.1	0	0	0	0.1	0.4	0	0	0
45713	96089	11/17/2022 13:59	11/17/2022 14:09	11/17/2022	11	2022	13	1:59 PM				1						1				8					10	9	0	0	0	0.1	0	0	0	0	0	0.1	0	0	0	0.8	0	0	0	0	0	0	0
45713	96091	11/21/2022 11:36	11/21/2022 11:46	11/21/2022	11	2022	11	11:36 AM		4		1	1					1				3					10	9	0	0.4	0	0.1	0.1	0	0	0	0	0.1	0	0	0	0.3	0	0	0	0	0	0.444444444	0.111111111
45713	96092	11/21/2022 11:48	11/21/2022 11:58	11/21/2022	11	2022	11	11:48 AM			1																1	0	0	0	1	0	0	0	0	0	0	0	0	0	0	0	0	0	0	0
45713	96093	11/21/2022 12:01	11/21/2022 12:11	11/21/2022	11	2022	12	12:01 PM		1			1					1				7					10	10	0	0.1	0	0	0.1	0	0	0	0	0.1	0	0	0	0.7	0	0	0	0	0	0.1	0.1
45713	96094	11/21/2022 12:13	11/21/2022 12:23	11/21/2022	11	2022	12	12:13 PM			1																1	0	0	0	1	0	0	0	0	0	0	0	0	0	0	0	0	0	0	0
45713	96099	11/22/2022 13:53	11/22/2022 14:03	11/22/2022	11	2022	13	1:53 PM					1		4	2						1			2		10	10	0	0	0	0	0.1	0	0.4	0.2	0	0	0	0	0	0.1	0	0	0.2	0	0	0	0.1
45713	96109	12/1/2022 11:38	12/1/2022 11:48	12/1/2022	12	2022	11	11:38 AM		1					1						1	2	1		1	3	10	10	0	0.1	0	0	0	0	0.1	0	0	0	0	0	0.1	0.2	0.1	0	0.1	0.3	0	0.1	0
45713	96111	12/1/2022 12:00	12/1/2022 12:10	12/1/2022	12	2022	12	12:00 PM							5			1				1				3	10	10	0	0	0	0	0	0	0.5	0	0	0.1	0	0	0	0.1	0	0	0	0.3	0	0	0
45713	96121	12/8/2022 11:29	12/8/2022 11:39	12/8/2022	12	2022	11	11:29 AM							1	7									2		10	10	0	0	0	0	0	0	0.1	0.7	0	0	0	0	0	0	0	0	0.2	0	0	0	0
45713	96122	12/8/2022 11:40	12/8/2022 11:50	12/8/2022	12	2022	11	11:40 AM			1																1	0	0	0	1	0	0	0	0	0	0	0	0	0	0	0	0	0	0	0
45713	96123	12/8/2022 12:09	12/8/2022 12:19	12/8/2022	12	2022	12	12:09 PM					3		1	3		2			1						10	10	0	0	0	0	0.3	0	0.1	0.3	0	0.2	0	0	0.1	0	0	0	0	0	0	0	0.3
45713	96137	12/16/2022 9:40	12/16/2022 9:50	12/16/2022	12	2022	9	9:40 AM				2	1	1		4			1						1		10	8	0	0	0	0.2	0.1	0.1	0	0.4	0	0	0.1	0	0	0	0	0	0.1	0	0	0	0.125
45713	96202	1/12/2023 11:32	1/12/2023 11:42	1/12/2023	1	2023	11	11:32 AM			1					1						8					10	9	0	0	0.1	0	0	0	0	0.1	0	0	0	0	0	0.8	0	0	0	0	0	0	0
45713	96241	1/26/2023 11:33	1/26/2023 11:43	1/26/2023	1	2023	11	11:33 AM				1			1	1		6								1	10	9	0	0	0	0.1	0	0	0.1	0.1	0	0.6	0	0	0	0	0	0	0	0.1	0	0	0
45713	96243	1/26/2023 12:01	1/26/2023 12:11	1/26/2023	1	2023	12	12:01 PM		1			4			5											10	10	0	0.1	0	0	0.4	0	0	0.5	0	0	0	0	0	0	0	0	0	0	0	0.1	0.4
45713	95771	4/14/2022 10:41	4/14/2022 10:51	4/14/2022	4	2022	10	10:41 AM	1												1	5			3		10	10	0.1	0	0	0	0	0	0	0	0	0	0	0	0.1	0.5	0	0	0.3	0	0.1	0	0
45713	95781	4/30/2022 9:00	4/30/2022 9:10	4/30/2022	4	2022	9	9:00 AM								3		1			2				4		10	10	0	0	0	0	0	0	0	0.3	0	0.1	0	0	0.2	0	0	0	0.4	0	0	0	0
45713	95783	4/30/2022 13:37	4/30/2022 13:47	4/30/2022	4	2022	13	1:37 PM							3			1				2			3	1	10	10	0	0	0	0	0	0	0.3	0	0	0.1	0	0	0	0.2	0	0	0.3	0.1	0	0	0
45713	95789	5/7/2022 9:14	5/7/2022 9:24	5/7/2022	5	2022	9	9:14 AM							1	1		5							3		10	10	0	0	0	0	0	0	0.1	0.1	0	0.5	0	0	0	0	0	0	0.3	0	0	0	0
45713	95792	5/7/2022 14:20	5/7/2022 14:30	5/7/2022	5	2022	14	2:20 PM							1			8							1		10	10	0	0	0	0	0	0	0.1	0	0	0.8	0	0	0	0	0	0	0.1	0	0	0	0
45713	95797	5/12/2022 9:00	5/12/2022 9:10	5/12/2022	5	2022	9	9:00 AM					3		1			1							3		8	8	0	0	0	0	0.375	0	0.125	0	0	0.125	0	0	0	0	0	0	0.375	0	0	0	0.375
45713	95800	5/12/2022 12:11	5/12/2022 12:21	5/12/2022	5	2022	12	12:11 PM						7	2										1		10	10	0	0	0	0	0	0.7	0.2	0	0	0	0	0	0	0	0	0	0.1	0	0	0	0
45713	95805	5/25/2022 11:25	5/25/2022 11:35	5/25/2022	5	2022	11	11:25 AM							1							9					10	10	0	0	0	0	0	0	0.1	0	0	0	0	0	0	0.9	0	0	0	0	0	0	0
45713	95811	5/28/2022 13:05	5/28/2022 13:15	5/28/2022	5	2022	13	1:05 PM	3												1	2			3	1	10	10	0.3	0	0	0	0	0	0	0	0	0	0	0	0.1	0.2	0	0	0.3	0.1	0.3	0	0
45713	95816	6/3/2022 9:57	6/3/2022 10:07	6/3/2022	6	2022	9	9:57 AM					9					1									10	10	0	0	0	0	0.9	0	0	0	0	0.1	0	0	0	0	0	0	0	0	0	0	0.9
45713	95820	6/4/2022 11:40	6/4/2022 11:50	6/4/2022	6	2022	11	11:40 AM								7		2							1		10	10	0	0	0	0	0	0	0	0.7	0	0.2	0	0	0	0	0	0	0.1	0	0	0	0
45713	95822	6/4/2022 12:12	6/4/2022 12:22	6/4/2022	6	2022	12	12:12 PM						9											1		10	10	0	0	0	0	0	0.9	0	0	0	0	0	0	0	0	0	0	0.1	0	0	0	0
45713	95830	6/10/2022 14:23	6/10/2022 14:33	6/10/2022	6	2022	14	2:23 PM														9					9	9	0	0	0	0	0	0	0	0	0	0	0	0	0	1	0	0	0	0	0	0	0
45713	95832	6/11/2022 9:11	6/11/2022 9:21	6/11/2022	6	2022	9	9:11 AM						7											3		10	10	0	0	0	0	0	0.7	0	0	0	0	0	0	0	0	0	0	0.3	0	0	0	0
45713	95834	6/11/2022 13:42	6/11/2022 13:52	6/11/2022	6	2022	13	1:42 PM				4		2	2			2									10	6	0	0	0	0.4	0	0.2	0.2	0	0	0.2	0	0	0	0	0	0	0	0	0	0	0
45713	95841	6/16/2022 10:00	6/16/2022 10:10	6/16/2022	6	2022	10	10:00 AM					3	1	2	3		1									10	10	0	0	0	0	0.3	0.1	0.2	0.3	0	0.1	0	0	0	0	0	0	0	0	0	0	0.3
45713	95844	6/17/2022 14:18	6/17/2022 14:28	6/17/2022	6	2022	14	2:18 PM					6		1										2		9	9	0	0	0	0	0.666666667	0	0.111111111	0	0	0	0	0	0	0	0	0	0.222222222	0	0	0	0.666666667
45713	95852	6/21/2022 14:50	6/21/2022 15:00	6/21/2022	6	2022	14	2:50 PM							2						1	6			1		10	10	0	0	0	0	0	0	0.2	0	0	0	0	0	0.1	0.6	0	0	0.1	0	0	0	0
45713	95856	6/25/2022 10:41	6/25/2022 10:51	6/25/2022	6	2022	10	10:41 AM				2	1		3			2								2	10	8	0	0	0	0.2	0.1	0	0.3	0	0	0.2	0	0	0	0	0	0	0	0.2	0	0	0.125
45713	95881	7/9/2022 9:35	7/9/2022 9:45	7/9/2022	7	2022	9	9:35 AM	1				2										2		5		10	10	0.1	0	0	0	0.2	0	0	0	0	0	0	0	0	0	0.2	0	0.5	0	0.1	0	0.2
45713	95882	7/9/2022 14:44	7/9/2022 14:54	7/9/2022	7	2022	14	2:44 PM			1		4		3	1									1		10	9	0	0	0.1	0	0.4	0	0.3	0.1	0	0	0	0	0	0	0	0	0.1	0	0	0	0.444444444
45713	95890	7/15/2022 10:05	7/15/2022 10:15	7/15/2022	7	2022	10	10:05 AM							2	3					3				1		9	9	0	0	0	0	0	0	0.222222222	0.333333333	0	0	0	0	0.333333333	0	0	0	0.111111111	0	0	0	0
45713	95891	7/15/2022 14:16	7/15/2022 14:26	7/15/2022	7	2022	14	2:16 PM							1										9		10	10	0	0	0	0	0	0	0.1	0	0	0	0	0	0	0	0	0	0.9	0	0	0	0
45713	95894	7/16/2022 9:13	7/16/2022 9:23	7/16/2022	7	2022	9	9:13 AM							4								1		1	3	9	9	0	0	0	0	0	0	0.444444444	0	0	0	0	0	0	0	0.111111111	0	0.111111111	0.333333333	0	0	0
45713	95896	7/16/2022 13:53	7/16/2022 14:03	7/16/2022	7	2022	13	1:53 PM																	10		10	10	0	0	0	0	0	0	0	0	0	0	0	0	0	0	0	0	1	0	0	0	0
45713	95905	7/22/2022 14:18	7/22/2022 14:28	7/22/2022	7	2022	14	2:18 PM										1						9			10	10	0	0	0	0	0	0	0	0	0	0.1	0	0	0	0	0	0.9	0	0	0	0	0
45713	95907	7/23/2022 9:16	7/23/2022 9:26	7/23/2022	7	2022	9	9:16 AM			3				2	1					1				3		10	7	0	0	0.3	0	0	0	0.2	0.1	0	0	0	0	0.1	0	0	0	0.3	0	0	0	0
45713	95921	7/29/2022 9:11	7/29/2022 9:21	7/29/2022	7	2022	9	9:11 AM		1			9														10	10	0	0.1	0	0	0.9	0	0	0	0	0	0	0	0	0	0	0	0	0	0	0.1	0.9
45713	95934	8/6/2022 11:24	8/6/2022 11:34	8/6/2022	8	2022	11	11:24 AM					8			2											10	10	0	0	0	0	0.8	0	0	0.2	0	0	0	0	0	0	0	0	0	0	0	0	0.8
45713	95935	8/6/2022 12:34	8/6/2022 12:44	8/6/2022	8	2022	12	12:34 PM	1	1					1	7											10	10	0.1	0.1	0	0	0	0	0.1	0.7	0	0	0	0	0	0	0	0	0	0	0.1	0.1	0
45713	95962	8/26/2022 9:30	8/26/2022 9:40	8/26/2022	8	2022	9	9:30 AM					2		1			1			3				2		9	9	0	0	0	0	0.222222222	0	0.111111111	0	0	0.111111111	0	0	0.333333333	0	0	0	0.222222222	0	0	0	0.222222222
45713	95967	8/27/2022 15:06	8/27/2022 15:16	8/27/2022	8	2022	15	3:06 PM							2	4									4		10	10	0	0	0	0	0	0	0.2	0.4	0	0	0	0	0	0	0	0	0.4	0	0	0	0
45713	95980	9/10/2022 10:42	9/10/2022 10:52	9/10/2022	9	2022	10	10:42 AM					6		3										1		10	10	0	0	0	0	0.6	0	0.3	0	0	0	0	0	0	0	0	0	0.1	0	0	0	0.6
45713	95987	9/13/2022 14:56	9/13/2022 15:06	9/13/2022	9	2022	14	2:56 PM				2										5			3		10	8	0	0	0	0.2	0	0	0	0	0	0	0	0	0	0.5	0	0	0.3	0	0	0	0
45713	95992	9/17/2022 9:08	9/17/2022 9:18	9/17/2022	9	2022	9	9:08 AM					4									6					10	10	0	0	0	0	0.4	0	0	0	0	0	0	0	0	0.6	0	0	0	0	0	0	0.4
45713	96005	9/24/2022 9:38	9/24/2022 9:48	9/24/2022	9	2022	9	9:38 AM					1	6	1						2						10	10	0	0	0	0	0.1	0.6	0.1	0	0	0	0	0	0.2	0	0	0	0	0	0	0	0.1
45713	96016	10/1/2022 9:07	10/1/2022 9:17	10/1/2022	10	2022	9	9:07 AM	3						1							2			4		10	10	0.3	0	0	0	0	0	0.1	0	0	0	0	0	0	0.2	0	0	0.4	0	0.3	0	0
45713	96036	10/15/2022 10:54	10/15/2022 11:04	10/15/2022	10	2022	10	10:54 AM					3		1						1					5	10	10	0	0	0	0	0.3	0	0.1	0	0	0	0	0	0.1	0	0	0	0	0.5	0	0	0.3
45713	96038	10/15/2022 13:45	10/15/2022 13:55	10/15/2022	10	2022	13	1:45 PM	2			1			3			2				1			1		10	9	0.2	0	0	0.1	0	0	0.3	0	0	0.2	0	0	0	0.1	0	0	0.1	0	0.222222222	0	0
45713	96042	10/18/2022 14:37	10/18/2022 14:47	10/18/2022	10	2022	14	2:37 PM																		10	10	10	0	0	0	0	0	0	0	0	0	0	0	0	0	0	0	0	0	1	0	0	0
45713	96059	11/1/2022 12:14	11/1/2022 12:24	11/1/2022	11	2022	12	12:14 PM			1				3						3				3		10	9	0	0	0.1	0	0	0	0.3	0	0	0	0	0	0.3	0	0	0	0.3	0	0	0	0
45713	96069	11/5/2022 9:52	11/5/2022 10:02	11/5/2022	11	2022	9	9:52 AM		2					3	4						1					10	10	0	0.2	0	0	0	0	0.3	0.4	0	0	0	0	0	0.1	0	0	0	0	0	0.2	0
45713	96076	11/8/2022 14:39	11/8/2022 14:49	11/8/2022	11	2022	14	2:39 PM		1			7		2												10	10	0	0.1	0	0	0.7	0	0.2	0	0	0	0	0	0	0	0	0	0	0	0	0.1	0.7
45713	96125	12/10/2022 13:15	12/10/2022 13:25	12/10/2022	12	2022	13	1:15 PM							2	4					1	2			1		10	10	0	0	0	0	0	0	0.2	0.4	0	0	0	0	0.1	0.2	0	0	0.1	0	0	0	0
45713	96143	12/17/2022 9:21	12/17/2022 9:31	12/17/2022	12	2022	9	9:21 AM								5						5					10	10	0	0	0	0	0	0	0	0.5	0	0	0	0	0	0.5	0	0	0	0	0	0	0
45713	96146	12/17/2022 13:21	12/17/2022 13:31	12/17/2022	12	2022	13	1:21 PM			8											2					10	2	0	0	0.8	0	0	0	0	0	0	0	0	0	0	0.2	0	0	0	0	0	0	0
45713	96150	12/20/2022 14:12	12/20/2022 14:22	12/20/2022	12	2022	14	2:12 PM						3	3	1					1		1		1		10	10	0	0	0	0	0	0.3	0.3	0.1	0	0	0	0	0.1	0	0.1	0	0.1	0	0	0	0
45713	96168	12/31/2022 11:39	12/31/2022 11:49	12/31/2022	12	2022	11	11:39 AM	2						1	2									5		10	10	0.2	0	0	0	0	0	0.1	0.2	0	0	0	0	0	0	0	0	0.5	0	0.2	0	0
45713	96169	12/31/2022 12:00	12/31/2022 12:10	12/31/2022	12	2022	12	12:00 PM					5												5		10	10	0	0	0	0	0.5	0	0	0	0	0	0	0	0	0	0	0	0.5	0	0	0	0.5
45713	96188	1/7/2023 9:19	1/7/2023 9:29	1/7/2023	1	2023	9	9:19 AM							1	8									1		10	10	0	0	0	0	0	0	0.1	0.8	0	0	0	0	0	0	0	0	0.1	0	0	0	0
45713	96191	1/7/2023 13:47	1/7/2023 13:57	1/7/2023	1	2023	13	1:47 PM	2														2		6		10	10	0.2	0	0	0	0	0	0	0	0	0	0	0	0	0	0.2	0	0.6	0	0.2	0	0
45713	96205	1/12/2023 14:34	1/12/2023 14:44	1/12/2023	1	2023	14	2:34 PM		1					3	2		2			1				1		10	10	0	0.1	0	0	0	0	0.3	0.2	0	0.2	0	0	0.1	0	0	0	0.1	0	0	0.1	0
45713	96207	1/13/2023 9:53	1/13/2023 10:03	1/13/2023	1	2023	9	9:53 AM	1				1		3	2									3		10	10	0.1	0	0	0	0.1	0	0.3	0.2	0	0	0	0	0	0	0	0	0.3	0	0.1	0	0.1
45713	96226	1/21/2023 9:47	1/21/2023 9:57	1/21/2023	1	2023	9	9:47 AM														10					10	10	0	0	0	0	0	0	0	0	0	0	0	0	0	1	0	0	0	0	0	0	0
45713	96232	1/24/2023 14:21	1/24/2023 14:31	1/24/2023	1	2023	14	2:21 PM					3									6					9	9	0	0	0	0	0.333333333	0	0	0	0	0	0	0	0	0.666666667	0	0	0	0	0	0	0.333333333
45713	96245	1/28/2023 9:36	1/28/2023 9:46	1/28/2023	1	2023	9	9:36 AM														10					10	10	0	0	0	0	0	0	0	0	0	0	0	0	0	1	0	0	0	0	0	0	0
45713	96256	2/2/2023 9:40	2/2/2023 9:50	2/2/2023	2	2023	9	9:40 AM	1						1							7			1		10	10	0.1	0	0	0	0	0	0.1	0	0	0	0	0	0	0.7	0	0	0.1	0	0.1	0	0
45713	96257	2/3/2023 9:34	2/3/2023 9:44	2/3/2023	2	2023	9	9:34 AM							1							9					10	10	0	0	0	0	0	0	0.1	0	0	0	0	0	0	0.9	0	0	0	0	0	0	0
45713	95740	3/9/2022 10:04	3/9/2022 10:14	3/9/2022	3	2022	10	10:04 AM							1							9					10	10	0	0	0	0	0	0	0.1	0	0	0	0	0	0	0.9	0	0	0	0	0	0	0
45713	95745	3/14/2022 15:11	3/14/2022 15:21	3/14/2022	3	2022	15	3:11 PM			3			2	5												10	7	0	0	0.3	0	0	0.2	0.5	0	0	0	0	0	0	0	0	0	0	0	0	0	0
45713	95752	3/23/2022 10:05	3/23/2022 10:15	3/23/2022	3	2022	10	10:05 AM								1					4				4		9	9	0	0	0	0	0	0	0	0.111111111	0	0	0	0	0.444444444	0	0	0	0.444444444	0	0	0	0
45713	95753	3/23/2022 13:06	3/23/2022 13:16	3/23/2022	3	2022	13	1:06 PM					3		1							6					10	10	0	0	0	0	0.3	0	0.1	0	0	0	0	0	0	0.6	0	0	0	0	0	0	0.3
45713	95757	3/28/2022 12:24	3/28/2022 12:34	3/28/2022	3	2022	12	12:24 PM								9						1					10	10	0	0	0	0	0	0	0	0.9	0	0	0	0	0	0.1	0	0	0	0	0	0	0
45713	95760	3/30/2022 11:24	3/30/2022 11:34	3/30/2022	3	2022	11	11:24 AM					1	5	1							3					10	10	0	0	0	0	0.1	0.5	0.1	0	0	0	0	0	0	0.3	0	0	0	0	0	0	0.1
45713	95762	4/4/2022 13:38	4/4/2022 13:48	4/4/2022	4	2022	13	1:38 PM						1	1	3		2				3					10	10	0	0	0	0	0	0.1	0.1	0.3	0	0.2	0	0	0	0.3	0	0	0	0	0	0	0
45713	95763	4/6/2022 9:56	4/6/2022 10:06	4/6/2022	4	2022	9	9:56 AM								2			5						2		9	9	0	0	0	0	0	0	0	0.222222222	0	0	0.555555556	0	0	0	0	0	0.222222222	0	0	0	0
45713	95769	4/11/2022 13:19	4/11/2022 13:29	4/11/2022	4	2022	13	1:19 PM						1	1	4						4					10	10	0	0	0	0	0	0.1	0.1	0.4	0	0	0	0	0	0.4	0	0	0	0	0	0	0
45713	95780	4/25/2022 13:38	4/25/2022 13:48	4/25/2022	4	2022	13	1:38 PM							1							2			7		10	10	0	0	0	0	0	0	0.1	0	0	0	0	0	0	0.2	0	0	0.7	0	0	0	0
45713	95785	5/2/2022 13:31	5/2/2022 13:41	5/2/2022	5	2022	13	1:31 PM														10					10	10	0	0	0	0	0	0	0	0	0	0	0	0	0	1	0	0	0	0	0	0	0
45713	95793	5/9/2022 13:22	5/9/2022 13:32	5/9/2022	5	2022	13	1:22 PM																10			10	10	0	0	0	0	0	0	0	0	0	0	0	0	0	0	0	1	0	0	0	0	0
45713	95795	5/10/2022 9:39	5/10/2022 9:49	5/10/2022	5	2022	9	9:39 AM				1	4		1							1					7	6	0	0	0	0.142857143	0.571428571	0	0.142857143	0	0	0	0	0	0	0.142857143	0	0	0	0	0	0	0.666666667
45713	95802	5/16/2022 13:18	5/16/2022 13:28	5/16/2022	5	2022	13	1:18 PM										5			1	2			2		10	10	0	0	0	0	0	0	0	0	0	0.5	0	0	0.1	0.2	0	0	0.2	0	0	0	0
45713	95809	5/24/2022 9:30	5/24/2022 9:40	5/24/2022	5	2022	9	9:30 AM			2		2	1	1										2	1	9	7	0	0	0.222222222	0	0.222222222	0.111111111	0.111111111	0	0	0	0	0	0	0	0	0	0.222222222	0.111111111	0	0	0.285714286
45713	95813	5/31/2022 11:26	5/31/2022 11:36	5/31/2022	5	2022	11	11:26 AM					7		2										1		10	10	0	0	0	0	0.7	0	0.2	0	0	0	0	0	0	0	0	0	0.1	0	0	0	0.7
45713	95845	6/21/2022 9:14	6/21/2022 9:24	6/21/2022	6	2022	9	9:14 AM					3		3	3					1						10	10	0	0	0	0	0.3	0	0.3	0.3	0	0	0	0	0.1	0	0	0	0	0	0	0	0.3
45713	95860	6/27/2022 13:18	6/27/2022 13:28	6/27/2022	6	2022	13	1:18 PM							5	3		1									9	9	0	0	0	0	0	0	0.555555556	0.333333333	0	0.111111111	0	0	0	0	0	0	0	0	0	0	0
45713	95861	6/28/2022 9:27	6/28/2022 9:37	6/28/2022	6	2022	9	9:27 AM					8									2					10	10	0	0	0	0	0.8	0	0	0	0	0	0	0	0	0.2	0	0	0	0	0	0	0.8
45713	95871	7/4/2022 12:19	7/4/2022 12:29	7/4/2022	7	2022	12	12:19 PM			1			4	2			1	1								9	8	0	0	0.111111111	0	0	0.444444444	0.222222222	0	0	0.111111111	0.111111111	0	0	0	0	0	0	0	0	0	0
45713	95873	7/5/2022 9:35	7/5/2022 9:45	7/5/2022	7	2022	9	9:35 AM							5										5		10	10	0	0	0	0	0	0	0.5	0	0	0	0	0	0	0	0	0	0.5	0	0	0	0
45713	95884	7/11/2022 12:47	7/11/2022 12:57	7/11/2022	7	2022	12	12:47 PM							1	1					1				7		10	10	0	0	0	0	0	0	0.1	0.1	0	0	0	0	0.1	0	0	0	0.7	0	0	0	0
45713	95887	7/12/2022 9:27	7/12/2022 9:37	7/12/2022	7	2022	9	9:27 AM					5		3										2		10	10	0	0	0	0	0.5	0	0.3	0	0	0	0	0	0	0	0	0	0.2	0	0	0	0.5
45713	95897	7/18/2022 12:46	7/18/2022 12:56	7/18/2022	7	2022	12	12:46 PM				2			1						1				6		10	8	0	0	0	0.2	0	0	0.1	0	0	0	0	0	0.1	0	0	0	0.6	0	0	0	0
45713	95908	7/25/2022 13:03	7/25/2022 13:13	7/25/2022	7	2022	13	1:03 PM							1							8			1		10	10	0	0	0	0	0	0	0.1	0	0	0	0	0	0	0.8	0	0	0.1	0	0	0	0
45713	95911	7/26/2022 9:19	7/26/2022 9:29	7/26/2022	7	2022	9	9:19 AM							4							3			3		10	10	0	0	0	0	0	0	0.4	0	0	0	0	0	0	0.3	0	0	0.3	0	0	0	0
45713	95915	7/13/2022 13:31	7/13/2022 13:41	7/13/2022	7	2022	13	1:31 PM					2	3	2							2					9	9	0	0	0	0	0.222222222	0.333333333	0.222222222	0	0	0	0	0	0	0.222222222	0	0	0	0	0	0	0.222222222
45713	95924	8/1/2022 13:22	8/1/2022 13:32	8/1/2022	8	2022	13	1:22 PM	1				4		1	3									1		10	10	0.1	0	0	0	0.4	0	0.1	0.3	0	0	0	0	0	0	0	0	0.1	0	0.1	0	0.4
45713	95927	8/2/2022 9:17	8/2/2022 9:27	8/2/2022	8	2022	9	9:17 AM														7			3		10	10	0	0	0	0	0	0	0	0	0	0	0	0	0	0.7	0	0	0.3	0	0	0	0
45713	95930	8/3/2022 10:22	8/3/2022 10:32	8/3/2022	8	2022	10	10:22 AM					2		1											7	10	10	0	0	0	0	0.2	0	0.1	0	0	0	0	0	0	0	0	0	0	0.7	0	0	0.2
45713	95937	8/8/2022 13:19	8/8/2022 13:29	8/8/2022	8	2022	13	1:19 PM					7												3		10	10	0	0	0	0	0.7	0	0	0	0	0	0	0	0	0	0	0	0.3	0	0	0	0.7
45713	95940	8/9/2022 9:32	8/9/2022 9:42	8/9/2022	8	2022	9	9:32 AM																	10		10	10	0	0	0	0	0	0	0	0	0	0	0	0	0	0	0	0	1	0	0	0	0
45713	95949	8/16/2022 9:24	8/16/2022 9:34	8/16/2022	8	2022	9	9:24 AM														10					10	10	0	0	0	0	0	0	0	0	0	0	0	0	0	1	0	0	0	0	0	0	0
45713	95951	8/17/2022 9:28	8/17/2022 9:38	8/17/2022	8	2022	9	9:28 AM														9			1		10	10	0	0	0	0	0	0	0	0	0	0	0	0	0	0.9	0	0	0.1	0	0	0	0
45713	95953	8/17/2022 12:43	8/17/2022 12:53	8/17/2022	8	2022	12	12:43 PM							1	6									1	1	9	9	0	0	0	0	0	0	0.111111111	0.666666667	0	0	0	0	0	0	0	0	0.111111111	0.111111111	0	0	0
45713	95956	8/22/2022 9:24	8/22/2022 9:34	8/22/2022	8	2022	9	9:24 AM						2	1						2	4				1	10	10	0	0	0	0	0	0.2	0.1	0	0	0	0	0	0.2	0.4	0	0	0	0.1	0	0	0
45713	95958	8/22/2022 12:39	8/22/2022 12:49	8/22/2022	8	2022	12	12:39 PM								9						1					10	10	0	0	0	0	0	0	0	0.9	0	0	0	0	0	0.1	0	0	0	0	0	0	0
45713	95960	8/23/2022 11:18	8/23/2022 11:28	8/23/2022	8	2022	11	11:18 AM				4			1							4			1		10	6	0	0	0	0.4	0	0	0.1	0	0	0	0	0	0	0.4	0	0	0.1	0	0	0	0
45713	95968	8/30/2022 9:26	8/30/2022 9:36	8/30/2022	8	2022	9	9:26 AM					6		2							2					10	10	0	0	0	0	0.6	0	0.2	0	0	0	0	0	0	0.2	0	0	0	0	0	0	0.6
45713	95970	9/5/2022 14:07	9/5/2022 14:17	9/5/2022	9	2022	14	2:07 PM					6	2	1						1						10	10	0	0	0	0	0.6	0.2	0.1	0	0	0	0	0	0.1	0	0	0	0	0	0	0	0.6
45713	95974	9/6/2022 9:47	9/6/2022 9:57	9/6/2022	9	2022	9	9:47 AM				5										5					10	5	0	0	0	0.5	0	0	0	0	0	0	0	0	0	0.5	0	0	0	0	0	0	0
45713	95975	9/7/2022 9:03	9/7/2022 9:13	9/7/2022	9	2022	9	9:03 AM					1		1							8					10	10	0	0	0	0	0.1	0	0.1	0	0	0	0	0	0	0.8	0	0	0	0	0	0	0.1
45713	95978	9/7/2022 12:04	9/7/2022 12:14	9/7/2022	9	2022	12	12:04 PM					8									1				1	10	10	0	0	0	0	0.8	0	0	0	0	0	0	0	0	0.1	0	0	0	0.1	0	0	0.8
45713	95982	9/12/2022 12:31	9/12/2022 12:41	9/12/2022	9	2022	12	12:31 PM						1	1						7				1		10	10	0	0	0	0	0	0.1	0.1	0	0	0	0	0	0.7	0	0	0	0.1	0	0	0	0
45713	95984	9/13/2022 9:27	9/13/2022 9:37	9/13/2022	9	2022	9	9:27 AM					5		3	2											10	10	0	0	0	0	0.5	0	0.3	0.2	0	0	0	0	0	0	0	0	0	0	0	0	0.5
45713	95988	9/14/2022 9:09	9/14/2022 9:19	9/14/2022	9	2022	9	9:09 AM														9					9	9	0	0	0	0	0	0	0	0	0	0	0	0	0	1	0	0	0	0	0	0	0
45713	95991	9/14/2022 13:09	9/14/2022 13:19	9/14/2022	9	2022	13	1:09 PM				1	6												3		10	9	0	0	0	0.1	0.6	0	0	0	0	0	0	0	0	0	0	0	0.3	0	0	0	0.666666667
45713	95994	9/19/2022 12:38	9/19/2022 12:48	9/19/2022	9	2022	12	12:38 PM							1	7											8	8	0	0	0	0	0	0	0.125	0.875	0	0	0	0	0	0	0	0	0	0	0	0	0
45713	95997	9/20/2022 10:00	9/20/2022 10:10	9/20/2022	9	2022	10	10:00 AM					7		1										1		9	9	0	0	0	0	0.777777778	0	0.111111111	0	0	0	0	0	0	0	0	0	0.111111111	0	0	0	0.777777778
45713	95998	9/21/2022 9:08	9/21/2022 9:18	9/21/2022	9	2022	9	9:08 AM					8	2													10	10	0	0	0	0	0.8	0.2	0	0	0	0	0	0	0	0	0	0	0	0	0	0	0.8
45713	95999	9/21/2022 9:22	9/21/2022 9:32	9/21/2022	9	2022	9	9:22 AM																		1	1	1	0	0	0	0	0	0	0	0	0	0	0	0	0	0	0	0	0	1	0	0	0
45713	96001	9/21/2022 12:16	9/21/2022 12:26	9/21/2022	9	2022	12	12:16 PM				1		2							1	2			4		10	9	0	0	0	0.1	0	0.2	0	0	0	0	0	0	0.1	0.2	0	0	0.4	0	0	0	0
45713	96008	9/26/2022 13:22	9/26/2022 13:32	9/26/2022	9	2022	13	1:22 PM					1			1					1				7		10	10	0	0	0	0	0.1	0	0	0.1	0	0	0	0	0.1	0	0	0	0.7	0	0	0	0.1
45713	96009	9/27/2022 9:42	9/27/2022 9:52	9/27/2022	9	2022	9	9:42 AM							2										8		10	10	0	0	0	0	0	0	0.2	0	0	0	0	0	0	0	0	0	0.8	0	0	0	0
45713	96012	9/28/2022 9:28	9/28/2022 9:38	9/28/2022	9	2022	9	9:28 AM					8									1			1		10	10	0	0	0	0	0.8	0	0	0	0	0	0	0	0	0.1	0	0	0.1	0	0	0	0.8
45713	96014	9/28/2022 12:14	9/28/2022 12:24	9/28/2022	9	2022	12	12:14 PM	1			1	1	1											6		10	9	0.1	0	0	0.1	0.1	0.1	0	0	0	0	0	0	0	0	0	0	0.6	0	0.111111111	0	0.111111111
45713	96017	10/4/2022 9:36	10/4/2022 9:46	10/4/2022	10	2022	9	9:36 AM					6		3										1		10	10	0	0	0	0	0.6	0	0.3	0	0	0	0	0	0	0	0	0	0.1	0	0	0	0.6
45713	96020	10/5/2022 9:25	10/5/2022 9:35	10/5/2022	10	2022	9	9:25 AM				1			1							8					10	9	0	0	0	0.1	0	0	0.1	0	0	0	0	0	0	0.8	0	0	0	0	0	0	0
45713	96022	10/5/2022 12:24	10/5/2022 12:34	10/5/2022	10	2022	12	12:24 PM					9								1						10	10	0	0	0	0	0.9	0	0	0	0	0	0	0	0.1	0	0	0	0	0	0	0	0.9
45713	96025	10/7/2022 13:17	10/7/2022 13:27	10/7/2022	10	2022	13	1:17 PM			1				1	1						7					10	9	0	0	0.1	0	0	0	0.1	0.1	0	0	0	0	0	0.7	0	0	0	0	0	0	0
45713	96027	10/11/2022 9:36	10/11/2022 9:46	10/11/2022	10	2022	9	9:36 AM								2						6			2		10	10	0	0	0	0	0	0	0	0.2	0	0	0	0	0	0.6	0	0	0.2	0	0	0	0
45713	96029	10/12/2022 9:15	10/12/2022 9:25	10/12/2022	10	2022	9	9:15 AM				1		1	2							4				2	10	9	0	0	0	0.1	0	0.1	0.2	0	0	0	0	0	0	0.4	0	0	0	0.2	0	0	0
45713	96031	10/12/2022 12:06	10/12/2022 12:16	10/12/2022	10	2022	12	12:06 PM						1	1								1			7	10	10	0	0	0	0	0	0.1	0.1	0	0	0	0	0	0	0	0.1	0	0	0.7	0	0	0
45713	96034	10/14/2022 13:14	10/14/2022 13:24	10/14/2022	10	2022	13	1:14 PM	2									2				6					10	10	0.2	0	0	0	0	0	0	0	0	0.2	0	0	0	0.6	0	0	0	0	0.2	0	0
45713	96039	10/18/2022 10:52	10/18/2022 11:02	10/18/2022	10	2022	10	10:52 AM								3						6					9	9	0	0	0	0	0	0	0	0.333333333	0	0	0	0	0	0.666666667	0	0	0	0	0	0	0
45713	96043	10/19/2022 9:15	10/19/2022 9:25	10/19/2022	10	2022	9	9:15 AM				3	4		1							1				1	10	7	0	0	0	0.3	0.4	0	0.1	0	0	0	0	0	0	0.1	0	0	0	0.1	0	0	0.571428571
45713	96045	10/19/2022 11:56	10/19/2022 12:06	10/19/2022	10	2022	11	11:56 AM					1	4	3							2					10	10	0	0	0	0	0.1	0.4	0.3	0	0	0	0	0	0	0.2	0	0	0	0	0	0	0.1
45713	96047	10/21/2022 12:38	10/21/2022 12:48	10/21/2022	10	2022	12	12:38 PM								9						1					10	10	0	0	0	0	0	0	0	0.9	0	0	0	0	0	0.1	0	0	0	0	0	0	0
45713	96049	10/25/2022 10:24	10/25/2022 10:34	10/25/2022	10	2022	10	10:24 AM					1	4								2			1	1	9	9	0	0	0	0	0.111111111	0.444444444	0	0	0	0	0	0	0	0.222222222	0	0	0.111111111	0.111111111	0	0	0.111111111
45713	96051	10/26/2022 9:19	10/26/2022 9:29	10/26/2022	10	2022	9	9:19 AM				2		2								6					10	8	0	0	0	0.2	0	0.2	0	0	0	0	0	0	0	0.6	0	0	0	0	0	0	0
45713	96054	10/26/2022 12:16	10/26/2022 12:26	10/26/2022	10	2022	12	12:16 PM													8					2	10	10	0	0	0	0	0	0	0	0	0	0	0	0	0.8	0	0	0	0	0.2	0	0	0
45713	96057	11/1/2022 11:16	11/1/2022 11:26	11/1/2022	11	2022	11	11:16 AM							2										8		10	10	0	0	0	0	0	0	0.2	0	0	0	0	0	0	0	0	0	0.8	0	0	0	0
45713	96062	11/2/2022 9:21	11/2/2022 9:31	11/2/2022	11	2022	9	9:21 AM				1													9		10	9	0	0	0	0.1	0	0	0	0	0	0	0	0	0	0	0	0	0.9	0	0	0	0
45713	96063	11/2/2022 12:02	11/2/2022 12:12	11/2/2022	11	2022	12	12:02 PM				1	1		1						2	1			1	3	10	9	0	0	0	0.1	0.1	0	0.1	0	0	0	0	0	0.2	0.1	0	0	0.1	0.3	0	0	0.111111111
45713	96068	11/4/2022 13:58	11/4/2022 14:08	11/4/2022	11	2022	13	1:58 PM							3	3		3								1	10	10	0	0	0	0	0	0	0.3	0.3	0	0.3	0	0	0	0	0	0	0	0.1	0	0	0
45713	96073	11/8/2022 9:19	11/8/2022 9:29	11/8/2022	11	2022	9	9:19 AM			1		4									1			3	1	10	9	0	0	0.1	0	0.4	0	0	0	0	0	0	0	0	0.1	0	0	0.3	0.1	0	0	0.444444444
45713	96077	11/9/2022 9:28	11/9/2022 9:38	11/9/2022	11	2022	9	9:28 AM						1								9					10	10	0	0	0	0	0	0.1	0	0	0	0	0	0	0	0.9	0	0	0	0	0	0	0
45713	96080	11/9/2022 12:11	11/9/2022 12:21	11/9/2022	11	2022	12	12:11 PM					2		1	1						5			1		10	10	0	0	0	0	0.2	0	0.1	0.1	0	0	0	0	0	0.5	0	0	0.1	0	0	0	0.2
45713	96081	11/11/2022 13:40	11/11/2022 13:50	11/11/2022	11	2022	13	1:40 PM	1		1		2		2							4					10	9	0.1	0	0.1	0	0.2	0	0.2	0	0	0	0	0	0	0.4	0	0	0	0	0.111111111	0	0.222222222
45713	96085	11/16/2022 9:17	11/16/2022 9:27	11/16/2022	11	2022	9	9:17 AM						1		1					1	3			4		10	10	0	0	0	0	0	0.1	0	0.1	0	0	0	0	0.1	0.3	0	0	0.4	0	0	0	0
45713	96088	11/16/2022 12:14	11/16/2022 12:24	11/16/2022	11	2022	12	12:14 PM							1						1	8					10	10	0	0	0	0	0	0	0.1	0	0	0	0	0	0.1	0.8	0	0	0	0	0	0	0
45713	96096	11/22/2022 10:55	11/22/2022 11:05	11/22/2022	11	2022	10	10:55 AM					5	1	1										1		8	8	0	0	0	0	0.625	0.125	0.125	0	0	0	0	0	0	0	0	0	0.125	0	0	0	0.625
45713	96101	11/23/2022 9:00	11/23/2022 9:10	11/23/2022	11	2022	9	9:00 AM					1	1	1						6						9	9	0	0	0	0	0.111111111	0.111111111	0.111111111	0	0	0	0	0	0.666666667	0	0	0	0	0	0	0	0.111111111
45713	96103	11/23/2022 12:12	11/23/2022 12:22	11/23/2022	11	2022	12	12:12 PM					6	1	1							1					9	9	0	0	0	0	0.666666667	0.111111111	0.111111111	0	0	0	0	0	0	0.111111111	0	0	0	0	0	0	0.666666667
45713	96105	11/30/2022 9:12	11/30/2022 9:22	11/30/2022	11	2022	9	9:12 AM					1	3	2						1	3					10	10	0	0	0	0	0.1	0.3	0.2	0	0	0	0	0	0.1	0.3	0	0	0	0	0	0	0.1
45713	96107	11/30/2022 12:01	11/30/2022 12:11	11/30/2022	11	2022	12	12:01 PM							1			3				2			4		10	10	0	0	0	0	0	0	0.1	0	0	0.3	0	0	0	0.2	0	0	0.4	0	0	0	0
45713	96113	12/6/2022 11:09	12/6/2022 11:19	12/6/2022	12	2022	11	11:09 AM					2		5	1										2	10	10	0	0	0	0	0.2	0	0.5	0.1	0	0	0	0	0	0	0	0	0	0.2	0	0	0.2
45713	96117	12/7/2022 9:06	12/7/2022 9:16	12/7/2022	12	2022	9	9:06 AM						1	3										3	3	10	10	0	0	0	0	0	0.1	0.3	0	0	0	0	0	0	0	0	0	0.3	0.3	0	0	0
45713	96119	12/7/2022 12:03	12/7/2022 12:13	12/7/2022	12	2022	12	12:03 PM				1	4		1						3					1	10	9	0	0	0	0.1	0.4	0	0.1	0	0	0	0	0	0.3	0	0	0	0	0.1	0	0	0.444444444
45713	96127	12/13/2022 10:09	12/13/2022 10:19	12/13/2022	12	2022	10	10:09 AM								3						6				1	10	10	0	0	0	0	0	0	0	0.3	0	0	0	0	0	0.6	0	0	0	0.1	0	0	0
45713	96131	12/14/2022 9:06	12/14/2022 9:16	12/14/2022	12	2022	9	9:06 AM								4		1				4				1	10	10	0	0	0	0	0	0	0	0.4	0	0.1	0	0	0	0.4	0	0	0	0.1	0	0	0
45713	96134	12/14/2022 12:12	12/14/2022 12:22	12/14/2022	12	2022	12	12:12 PM	4						2							4					10	10	0.4	0	0	0	0	0	0.2	0	0	0	0	0	0	0.4	0	0	0	0	0.4	0	0
45713	96135	12/15/2022 13:34	12/15/2022 13:44	12/15/2022	12	2022	13	1:34 PM				1				1		6			2						10	9	0	0	0	0.1	0	0	0	0.1	0	0.6	0	0	0.2	0	0	0	0	0	0	0	0
45713	96139	12/16/2022 13:44	12/16/2022 13:54	12/16/2022	12	2022	13	1:44 PM					2	1	1	4		2									10	10	0	0	0	0	0.2	0.1	0.1	0.4	0	0.2	0	0	0	0	0	0	0	0	0	0	0.2
45713	96147	12/20/2022 11:01	12/20/2022 11:11	12/20/2022	12	2022	11	11:01 AM							1	1		1				6			1		10	10	0	0	0	0	0	0	0.1	0.1	0	0.1	0	0	0	0.6	0	0	0.1	0	0	0	0
45713	96154	12/21/2022 9:01	12/21/2022 9:11	12/21/2022	12	2022	9	9:01 AM						8												2	10	10	0	0	0	0	0	0.8	0	0	0	0	0	0	0	0	0	0	0	0.2	0	0	0
45713	96158	12/21/2022 12:00	12/21/2022 12:10	12/21/2022	12	2022	12	12:00 PM					1	1	2							4			1	1	10	10	0	0	0	0	0.1	0.1	0.2	0	0	0	0	0	0	0.4	0	0	0.1	0.1	0	0	0.1
45713	96161	12/28/2022 9:14	12/28/2022 9:24	12/28/2022	12	2022	9	9:14 AM						4											1	5	10	10	0	0	0	0	0	0.4	0	0	0	0	0	0	0	0	0	0	0.1	0.5	0	0	0
45713	96164	12/28/2022 12:13	12/28/2022 12:23	12/28/2022	12	2022	12	12:13 PM				1			2							6					9	8	0	0	0	0.111111111	0	0	0.222222222	0	0	0	0	0	0	0.666666667	0	0	0	0	0	0	0
45713	96171	1/5/2023 9:01	1/5/2023 9:11	1/5/2023	1	2023	9	9:01 AM														10					10	10	0	0	0	0	0	0	0	0	0	0	0	0	0	1	0	0	0	0	0	0	0
45713	96177	1/5/2023 12:00	1/5/2023 12:10	1/5/2023	1	2023	12	12:00 PM						1								8			1		10	10	0	0	0	0	0	0.1	0	0	0	0	0	0	0	0.8	0	0	0.1	0	0	0	0
45713	96179	1/6/2023 9:23	1/6/2023 9:33	1/6/2023	1	2023	9	9:23 AM						1	1	2									1	5	10	10	0	0	0	0	0	0.1	0.1	0.2	0	0	0	0	0	0	0	0	0.1	0.5	0	0	0
45713	96183	1/6/2023 13:25	1/6/2023 13:35	1/6/2023	1	2023	13	1:25 PM					2		1	1						6					10	10	0	0	0	0	0.2	0	0.1	0.1	0	0	0	0	0	0.6	0	0	0	0	0	0	0.2
45713	96192	1/10/2023 11:20	1/10/2023 11:30	1/10/2023	1	2023	11	11:20 AM						5	1	2									2		10	10	0	0	0	0	0	0.5	0.1	0.2	0	0	0	0	0	0	0	0	0.2	0	0	0	0
45713	96194	1/11/2023 9:04	1/11/2023 9:14	1/11/2023	1	2023	9	9:04 AM																	1		1	1	0	0	0	0	0	0	0	0	0	0	0	0	0	0	0	0	1	0	0	0	0
45713	96195	1/11/2023 9:15	1/11/2023 9:25	1/11/2023	1	2023	9	9:15 AM						9											1		10	10	0	0	0	0	0	0.9	0	0	0	0	0	0	0	0	0	0	0.1	0	0	0	0
45713	96198	1/11/2023 12:01	1/11/2023 12:11	1/11/2023	1	2023	12	12:01 PM					2	1								7					10	10	0	0	0	0	0.2	0.1	0	0	0	0	0	0	0	0.7	0	0	0	0	0	0	0.2
45713	96209	1/13/2023 12:45	1/13/2023 12:55	1/13/2023	1	2023	12	12:45 PM														10					10	10	0	0	0	0	0	0	0	0	0	0	0	0	0	1	0	0	0	0	0	0	0
45713	96213	1/17/2023 10:44	1/17/2023 10:54	1/17/2023	1	2023	10	10:44 AM							1	8										1	10	10	0	0	0	0	0	0	0.1	0.8	0	0	0	0	0	0	0	0	0	0.1	0	0	0
45713	96217	1/20/2023 9:05	1/20/2023 9:15	1/20/2023	1	2023	9	9:05 AM	1				2									7					10	10	0.1	0	0	0	0.2	0	0	0	0	0	0	0	0	0.7	0	0	0	0	0.1	0	0.2
45713	96222	1/20/2023 13:46	1/20/2023 13:56	1/20/2023	1	2023	13	1:46 PM					6		1	2		1									10	10	0	0	0	0	0.6	0	0.1	0.2	0	0.1	0	0	0	0	0	0	0	0	0	0	0.6
45713	96227	1/24/2023 10:50	1/24/2023 11:00	1/24/2023	1	2023	10	10:50 AM							2	7											9	9	0	0	0	0	0	0	0.222222222	0.777777778	0	0	0	0	0	0	0	0	0	0	0	0	0
45713	96233	1/25/2023 9:10	1/25/2023 9:20	1/25/2023	1	2023	9	9:10 AM					1	2	1							1			3	2	10	10	0	0	0	0	0.1	0.2	0.1	0	0	0	0	0	0	0.1	0	0	0.3	0.2	0	0	0.1
45713	96237	1/25/2023 12:01	1/25/2023 12:11	1/25/2023	1	2023	12	12:01 PM					9												1		10	10	0	0	0	0	0.9	0	0	0	0	0	0	0	0	0	0	0	0.1	0	0	0	0.9
45713	96248	2/1/2023 9:18	2/1/2023 9:28	2/1/2023	2	2023	9	9:18 AM						6	1							1			2		10	10	0	0	0	0	0	0.6	0.1	0	0	0	0	0	0	0.1	0	0	0.2	0	0	0	0
45713	96252	2/1/2023 12:14	2/1/2023 12:24	2/1/2023	2	2023	12	12:14 PM														9			1		10	10	0	0	0	0	0	0	0	0	0	0	0	0	0	0.9	0	0	0.1	0	0	0	0
45713	96260	2/3/2023 13:40	2/3/2023 13:50	2/3/2023	2	2023	13	1:40 PM							2			3			3	2					10	10	0	0	0	0	0	0	0.2	0	0	0.3	0	0	0.3	0.2	0	0	0	0	0	0	0
46054	96071	11/5/2022 10:13	11/5/2022 10:23	11/5/2022	11	2022	10	10:13 AM					2		1	1						2			2		8	8	0	0	0	0	0.25	0	0.125	0.125	0	0	0	0	0	0.25	0	0	0.25	0	0	0	0.25
46054	96189	1/7/2023 9:31	1/7/2023 9:41	1/7/2023	1	2023	9	9:31 AM								3					1	5			1		10	10	0	0	0	0	0	0	0	0.3	0	0	0	0	0.1	0.5	0	0	0.1	0	0	0	0
46054	95886	7/11/2022 13:10	7/11/2022 13:20	7/11/2022	7	2022	13	1:10 PM							9						1						10	10	0	0	0	0	0	0	0.9	0	0	0	0	0	0.1	0	0	0	0	0	0	0	0
46054	95899	7/18/2022 13:08	7/18/2022 13:18	7/18/2022	7	2022	13	1:08 PM														10					10	10	0	0	0	0	0	0	0	0	0	0	0	0	0	1	0	0	0	0	0	0	0
46054	95910	7/25/2022 13:25	7/25/2022 13:35	7/25/2022	7	2022	13	1:25 PM							4	1		2				3					10	10	0	0	0	0	0	0	0.4	0.1	0	0.2	0	0	0	0.3	0	0	0	0	0	0	0
46054	95913	7/13/2022 13:15	7/13/2022 13:25	7/13/2022	7	2022	13	1:15 PM				3			4										2		9	6	0	0	0	0.333333333	0	0	0.444444444	0	0	0	0	0	0	0	0	0	0.222222222	0	0	0	0
46054	95925	8/1/2022 13:33	8/1/2022 13:43	8/1/2022	8	2022	13	1:33 PM							2	1		2				1			4		10	10	0	0	0	0	0	0	0.2	0.1	0	0.2	0	0	0	0.1	0	0	0.4	0	0	0	0
46054	95939	8/8/2022 13:41	8/8/2022 13:51	8/8/2022	8	2022	13	1:41 PM					1												9		10	10	0	0	0	0	0.1	0	0	0	0	0	0	0	0	0	0	0	0.9	0	0	0	0.1
46054	95959	8/22/2022 12:50	8/22/2022 13:00	8/22/2022	8	2022	12	12:50 PM					3	1	4	2											10	10	0	0	0	0	0.3	0.1	0.4	0.2	0	0	0	0	0	0	0	0	0	0	0	0	0.3
46054	95972	9/5/2022 14:29	9/5/2022 14:39	9/5/2022	9	2022	14	2:29 PM										1				9					10	10	0	0	0	0	0	0	0	0	0	0.1	0	0	0	0.9	0	0	0	0	0	0	0
46054	95983	9/12/2022 12:41	9/12/2022 12:51	9/12/2022	9	2022	12	12:41 PM	1						1	1		5							2		10	10	0.1	0	0	0	0	0	0.1	0.1	0	0.5	0	0	0	0	0	0	0.2	0	0.1	0	0
46054	95996	9/19/2022 13:06	9/19/2022 13:16	9/19/2022	9	2022	13	1:06 PM					2		3			1				3			1		10	10	0	0	0	0	0.2	0	0.3	0	0	0.1	0	0	0	0.3	0	0	0.1	0	0	0	0.2
46054	96067	11/4/2022 14:09	11/4/2022 14:19	11/4/2022	11	2022	14	2:09 PM					6		2	2											10	10	0	0	0	0	0.6	0	0.2	0.2	0	0	0	0	0	0	0	0	0	0	0	0	0.6
46054	96083	11/11/2022 14:02	11/11/2022 14:12	11/11/2022	11	2022	14	2:02 PM						1							1	8					10	10	0	0	0	0	0	0.1	0	0	0	0	0	0	0.1	0.8	0	0	0	0	0	0	0
46054	96097	11/22/2022 11:07	11/22/2022 11:17	11/22/2022	11	2022	11	11:07 AM								3						3			3	1	10	10	0	0	0	0	0	0	0	0.3	0	0	0	0	0	0.3	0	0	0.3	0.1	0	0	0
46054	96115	12/6/2022 11:33	12/6/2022 11:43	12/6/2022	12	2022	11	11:33 AM					2		2	2		2							2		10	10	0	0	0	0	0.2	0	0.2	0.2	0	0.2	0	0	0	0	0	0	0.2	0	0	0	0.2
46054	96129	12/13/2022 10:31	12/13/2022 10:41	12/13/2022	12	2022	10	10:31 AM							1	4									5		10	10	0	0	0	0	0	0	0.1	0.4	0	0	0	0	0	0	0	0	0.5	0	0	0	0
46054	96142	12/16/2022 14:06	12/16/2022 14:16	12/16/2022	12	2022	14	2:06 PM														10					10	10	0	0	0	0	0	0	0	0	0	0	0	0	0	1	0	0	0	0	0	0	0
46054	96152	12/21/2022 9:24	12/21/2022 9:34	12/21/2022	12	2022	9	9:24 AM	2					1	1						4		1		1		10	10	0.2	0	0	0	0	0.1	0.1	0	0	0	0	0	0.4	0	0.1	0	0.1	0	0.2	0	0
46054	96156	12/21/2022 12:23	12/21/2022 12:33	12/21/2022	12	2022	12	12:23 PM				3			2						2	1			1		9	6	0	0	0	0.333333333	0	0	0.222222222	0	0	0	0	0	0.222222222	0.111111111	0	0	0.111111111	0	0	0	0
46054	96160	12/28/2022 9:26	12/28/2022 9:36	12/28/2022	12	2022	9	9:26 AM							1	2									7		10	10	0	0	0	0	0	0	0.1	0.2	0	0	0	0	0	0	0	0	0.7	0	0	0	0
46054	96165	12/28/2022 12:25	12/28/2022 12:35	12/28/2022	12	2022	12	12:25 PM					2	5	2							1					10	10	0	0	0	0	0.2	0.5	0.2	0	0	0	0	0	0	0.1	0	0	0	0	0	0	0.2
46054	96174	1/5/2023 9:24	1/5/2023 9:34	1/5/2023	1	2023	9	9:24 AM	1						1			1			2	1			1	3	10	10	0.1	0	0	0	0	0	0.1	0	0	0.1	0	0	0.2	0.1	0	0	0.1	0.3	0.1	0	0
46054	96176	1/5/2023 12:22	1/5/2023 12:32	1/5/2023	1	2023	12	12:22 PM					5		3										2		10	10	0	0	0	0	0.5	0	0.3	0	0	0	0	0	0	0	0	0	0.2	0	0	0	0.5
46054	96181	1/6/2023 9:45	1/6/2023 9:55	1/6/2023	1	2023	9	9:45 AM					1		4						2				2	1	10	10	0	0	0	0	0.1	0	0.4	0	0	0	0	0	0.2	0	0	0	0.2	0.1	0	0	0.1
46054	96185	1/6/2023 13:47	1/6/2023 13:57	1/6/2023	1	2023	13	1:47 PM					3		5	1											9	9	0	0	0	0	0.333333333	0	0.555555556	0.111111111	0	0	0	0	0	0	0	0	0	0	0	0	0.333333333
46054	96196	1/11/2023 9:27	1/11/2023 9:37	1/11/2023	1	2023	9	9:27 AM	3				2									2			3		10	10	0.3	0	0	0	0.2	0	0	0	0	0	0	0	0	0.2	0	0	0.3	0	0.3	0	0.2
46054	96199	1/11/2023 12:23	1/11/2023 12:33	1/11/2023	1	2023	12	12:23 PM					3	3	1							1			2		10	10	0	0	0	0	0.3	0.3	0.1	0	0	0	0	0	0	0.1	0	0	0.2	0	0	0	0.3
46054	96211	1/13/2023 12:56	1/13/2023 13:06	1/13/2023	1	2023	12	12:56 PM							7										3		10	10	0	0	0	0	0	0	0.7	0	0	0	0	0	0	0	0	0	0.3	0	0	0	0
46054	96215	1/17/2023 11:06	1/17/2023 11:16	1/17/2023	1	2023	11	11:06 AM						1											4	5	10	10	0	0	0	0	0	0.1	0	0	0	0	0	0	0	0	0	0	0.4	0.5	0	0	0
46054	96219	1/20/2023 9:39	1/20/2023 9:49	1/20/2023	1	2023	9	9:39 AM													4	4			1	1	10	10	0	0	0	0	0	0	0	0	0	0	0	0	0.4	0.4	0	0	0.1	0.1	0	0	0
46054	96223	1/20/2023 13:56	1/20/2023 14:06	1/20/2023	1	2023	13	1:56 PM	1				2		2	3		2									10	10	0.1	0	0	0	0.2	0	0.2	0.3	0	0.2	0	0	0	0	0	0	0	0	0.1	0	0.2
46054	96229	1/24/2023 11:12	1/24/2023 11:22	1/24/2023	1	2023	11	11:12 AM							2							3			5		10	10	0	0	0	0	0	0	0.2	0	0	0	0	0	0	0.3	0	0	0.5	0	0	0	0
46054	96236	1/25/2023 9:45	1/25/2023 9:55	1/25/2023	1	2023	9	9:45 AM					2	1				1			3					3	10	10	0	0	0	0	0.2	0.1	0	0	0	0.1	0	0	0.3	0	0	0	0	0.3	0	0	0.2
46054	96239	1/25/2023 12:24	1/25/2023 12:34	1/25/2023	1	2023	12	12:24 PM						2	1							4			2	1	10	10	0	0	0	0	0	0.2	0.1	0	0	0	0	0	0	0.4	0	0	0.2	0.1	0	0	0
[truncated: 7,921 more rows]
[truncated: 13 more columns]
