# Supplementary material for: The behavior patterns of giraffes (Giraffa camelopardalis) housed across 18 US zoos
Source: PeerJ. 2024 Oct 31;12:e18164. doi: 10.7717/peerj.18164 (PMC11531738; doi:10.7717/peerj.18164)
Supplement: Supplemental Information 3 [file peerj-12-18164-s003.csv]

Community Focal ID	Community Session ID	Session Start Time	Session End Time	Duration	Date	Month	Year	Hour	Time	Total Intervals	Visible Intervals	Other Stereo - Locomotor	Other Stereo - Motor (head rolling/ swaying)	Other Stereo - Motor (head rolling/ swaying),Locomotor	Other Stereo - Oral	Other Stereo - Oral,Locomotor	Other Stereo - Oral,Motor (head rolling/ swaying)	Other Stereo - Oral,Motor (head rolling/ swaying),Locomotor	Other Stereo - Blank	Pacing	Repetitive Licking	Tongue Play
45492	94399	6/15/2022 10:53	6/15/2022 11:03	10	44727	6	2022	10	0.45369213	10	10											2
45492	94403	6/15/2022 12:20	6/15/2022 12:30	10	44727	6	2022	12	0.514282407	9	9											1
45492	94434	6/22/2022 11:19	6/22/2022 11:29	9.999999991	44734	6	2022	11	0.471689815	10	10											1
45492	94438	6/22/2022 12:31	6/22/2022 12:41	9.916666669	44734	6	2022	12	0.521793981	9	9											3
45492	94449	6/29/2022 10:56	6/29/2022 11:06	10	44741	6	2022	10	0.456006944	10	10
45492	94455	6/29/2022 12:47	6/29/2022 12:57	10	44741	6	2022	12	0.532708333	10	10
45492	94465	7/6/2022 10:54	7/6/2022 11:04	10	44748	7	2022	10	0.454236111	10	10
45492	94470	7/6/2022 12:25	7/6/2022 12:35	10	44748	7	2022	12	0.517523148	10	10											1
45492	94525	7/13/2022 11:30	7/13/2022 11:40	10	44755	7	2022	11	0.479247685	10	10
45492	94561	7/13/2022 12:49	7/13/2022 12:59	10	44755	7	2022	12	0.534618056	10	10		1									1
45492	94621	7/27/2022 10:41	7/27/2022 10:51	10	44769	7	2022	10	0.445185185	10	10
45492	94622	7/27/2022 12:16	7/27/2022 12:26	10	44769	7	2022	12	0.511203704	10	10
45492	94668	8/3/2022 11:41	8/3/2022 11:51	10	44776	8	2022	11	0.487488426	10	10											1
45492	94670	8/3/2022 12:35	8/3/2022 12:45	9.999999991	44776	8	2022	12	0.524571759	10	10
45492	94700	8/10/2022 11:25	8/10/2022 11:35	10	44783	8	2022	11	0.476122685	10	9											1
45492	94717	8/10/2022 12:19	8/10/2022 12:29	10	44783	8	2022	12	0.513402778	10	9											2
45492	94742	8/17/2022 11:31	8/17/2022 11:41	10	44790	8	2022	11	0.480266204	9	9											2
45492	94744	8/17/2022 12:41	8/17/2022 12:51	10	44790	8	2022	12	0.528576389	10	10
45492	94813	8/24/2022 11:22	8/24/2022 11:32	10	44797	8	2022	11	0.474236111	10	10											2
45492	94817	8/24/2022 12:42	8/24/2022 12:52	10	44797	8	2022	12	0.529641204	10	10											1
45492	94864	8/31/2022 11:33	8/31/2022 11:43	10	44804	8	2022	11	0.481886574	10	10
45492	94867	8/31/2022 12:34	8/31/2022 12:44	10	44804	8	2022	12	0.52375	10	9
45492	94895	9/7/2022 10:59	9/7/2022 11:09	10	44811	9	2022	10	0.457893519	10	10										1	1
45492	94922	9/7/2022 12:13	9/7/2022 12:23	10	44811	9	2022	12	0.509652778	10	10
45492	94946	9/14/2022 11:06	9/14/2022 11:16	10	44818	9	2022	11	0.462546296	10	10
45492	94949	9/14/2022 12:13	9/14/2022 12:23	10	44818	9	2022	12	0.509548611	10	10											3
45492	95012	9/21/2022 11:12	9/21/2022 11:22	10	44825	9	2022	11	0.466967593	10	10											1
45492	95016	9/21/2022 12:32	9/21/2022 12:42	10	44825	9	2022	12	0.522604167	10	10											2
45492	95071	9/28/2022 11:00	9/28/2022 11:10	10	44832	9	2022	11	0.458877315	8	5											1
45492	95078	9/28/2022 12:49	9/28/2022 12:59	10	44832	9	2022	12	0.534664352	10	10
45492	95131	10/5/2022 10:57	10/5/2022 11:07	10	44839	10	2022	10	0.456736111	10	10											1
45492	95136	10/5/2022 12:41	10/5/2022 12:51	10	44839	10	2022	12	0.529108796	10	10											2
45492	95188	10/12/2022 11:32	10/12/2022 11:42	10	44846	10	2022	11	0.480625	10	10										1	2
45492	95190	10/12/2022 12:14	10/12/2022 12:24	10	44846	10	2022	12	0.510231481	10	10											1
45492	95234	10/19/2022 10:55	10/19/2022 11:05	10	44853	10	2022	10	0.454861111	9	9										1	1
45492	95238	10/19/2022 12:14	10/19/2022 12:24	10	44853	10	2022	12	0.510243056	10	9											3
45492	95269	10/26/2022 11:21	10/26/2022 11:31	10	44860	10	2022	11	0.473032407	10	10										1	1
45492	95272	10/26/2022 13:02	10/26/2022 13:12	10	44860	10	2022	13	0.5434375	10	10											2
45492	95358	11/9/2022 11:18	11/9/2022 11:28	10	44874	11	2022	11	0.470868056	10	10											1
45492	95363	11/9/2022 12:46	11/9/2022 12:56	10	44874	11	2022	12	0.532141204	10	10											2
45492	95411	11/16/2022 11:33	11/16/2022 11:43	10	44881	11	2022	11	0.481886574	10	10										1	1
45492	95414	11/16/2022 12:39	11/16/2022 12:49	10	44881	11	2022	12	0.527731481	10	10
45492	95475	11/23/2022 11:03	11/23/2022 11:13	10	44888	11	2022	11	0.46099537	10	10									1
45492	95479	11/23/2022 12:05	11/23/2022 12:15	10	44888	11	2022	12	0.503668981	10	10											1
45492	95492	11/30/2022 11:05	11/30/2022 11:15	10	44895	11	2022	11	0.462037037	10	10									1
45492	95497	11/30/2022 12:32	11/30/2022 12:42	10	44895	11	2022	12	0.522372685	10	10											1
45492	95548	12/7/2022 11:24	12/7/2022 11:34	10	44902	12	2022	11	0.475648148	10	9											3
45492	95554	12/7/2022 12:43	12/7/2022 12:53	9.999999991	44902	12	2022	12	0.530173611	10	9											2
45492	95571	12/14/2022 11:14	12/14/2022 11:24	10	44909	12	2022	11	0.46818287	10	10											1
45492	95577	12/14/2022 14:17	12/14/2022 14:27	10	44909	12	2022	14	0.595671296	10	10											1
45492	95610	12/21/2022 11:12	12/21/2022 11:22	10	44916	12	2022	11	0.466851852	10	10
45492	95614	12/21/2022 13:57	12/21/2022 14:07	10	44916	12	2022	13	0.581354167	9	9
45492	95619	12/28/2022 11:34	12/28/2022 11:44	10	44923	12	2022	11	0.48224537	10	10											2
45492	95622	12/28/2022 14:07	12/28/2022 14:17	10	44923	12	2022	14	0.588206019	10	10
45492	95638	1/4/2023 11:11	1/4/2023 11:21	10	44930	1	2023	11	0.466215278	10	10
45492	95643	1/4/2023 14:34	1/4/2023 14:44	10	44930	1	2023	14	0.606956019	10	10										1	2
45492	95668	1/11/2023 11:27	1/11/2023 11:37	10	44937	1	2023	11	0.477349537	10	10
45492	95672	1/11/2023 14:39	1/11/2023 14:49	9.999999991	44937	1	2023	14	0.610694444	10	10											1
45492	94379	6/5/2022 11:23	6/5/2022 11:33	10	44717	6	2022	11	0.474884259	10	10		1									1
45492	94384	6/5/2022 12:53	6/5/2022 13:03	10	44717	6	2022	12	0.537476852	10	10											1
45492	94424	6/19/2022 11:01	6/19/2022 11:11	10	44731	6	2022	11	0.459479167	10	10											1
45492	94431	6/19/2022 12:33	6/19/2022 12:43	9.999999991	44731	6	2022	12	0.523356481	10	10											2
45492	94483	7/3/2022 11:33	7/3/2022 11:43	10	44745	7	2022	11	0.481597222	10	10											1
45492	94485	7/3/2022 12:06	7/3/2022 12:16	9.999999991	44745	7	2022	12	0.504247685	10	8											1
45492	94528	7/17/2022 11:13	7/17/2022 11:23	10	44759	7	2022	11	0.467824074	10	10											2
45492	94533	7/17/2022 12:30	7/17/2022 12:40	9.999999991	44759	7	2022	12	0.520868056	10	10											1
45492	94542	7/10/2022 10:58	7/10/2022 11:08	10	44752	7	2022	10	0.457071759	10	10											1
45492	94547	7/10/2022 12:01	7/10/2022 12:11	10	44752	7	2022	12	0.500914352	10	10
45492	94652	7/24/2022 11:19	7/24/2022 11:29	10	44766	7	2022	11	0.472210648	10	10
45492	94654	7/24/2022 11:56	7/24/2022 12:06	9.999999991	44766	7	2022	11	0.497337963	10	9											2
45492	94659	7/31/2022 11:23	7/31/2022 11:33	10	44773	7	2022	11	0.474849537	10	10											1
45492	94661	7/31/2022 12:08	7/31/2022 12:18	9.999999991	44773	7	2022	12	0.506238426	10	10
45492	94701	8/7/2022 11:03	8/7/2022 11:13	10	44780	8	2022	11	0.460972222	10	10
45492	94707	8/7/2022 12:21	8/7/2022 12:31	9.999999991	44780	8	2022	12	0.514953704	10	10											1
45492	94747	8/14/2022 10:55	8/14/2022 11:05	9.999999991	44787	8	2022	10	0.455162037	10	10											1
45492	94750	8/14/2022 11:58	8/14/2022 12:08	10	44787	8	2022	11	0.499166667	10	9
45492	94797	8/21/2022 11:26	8/21/2022 11:36	9.999999991	44794	8	2022	11	0.476388889	10	7
45492	94800	8/21/2022 12:21	8/21/2022 12:31	10	44794	8	2022	12	0.514918981	10	5											2
45492	94899	9/4/2022 11:03	9/4/2022 11:13	10	44808	9	2022	11	0.460555556	10	10											2
45492	94903	9/4/2022 12:14	9/4/2022 12:24	10	44808	9	2022	12	0.509733796	10	10
45492	94960	9/11/2022 10:54	9/11/2022 11:04	10	44815	9	2022	10	0.4546875	10	8											1
45492	94967	9/11/2022 12:30	9/11/2022 12:40	10	44815	9	2022	12	0.521446759	10	10
45492	95019	9/18/2022 11:05	9/18/2022 11:15	10	44822	9	2022	11	0.462326389	10	10											2
45492	95023	9/18/2022 12:01	9/18/2022 12:11	9.999999991	44822	9	2022	12	0.500949074	10	10
45492	95080	9/25/2022 11:11	9/25/2022 11:21	10	44829	9	2022	11	0.465972222	10	10											2
45492	95084	9/25/2022 12:11	9/25/2022 12:21	10	44829	9	2022	12	0.507743056	10	10
45492	95138	10/2/2022 10:55	10/2/2022 11:05	10	44836	10	2022	10	0.454872685	10	9											1
45492	95142	10/2/2022 11:56	10/2/2022 12:06	10	44836	10	2022	11	0.497592593	10	10
45492	95172	10/9/2022 11:04	10/9/2022 11:14	10	44843	10	2022	11	0.461412037	10	10											1
45492	95174	10/9/2022 11:57	10/9/2022 12:07	10	44843	10	2022	11	0.497951389	10	10											1
45492	95210	10/16/2022 10:56	10/16/2022 11:06	10	44850	10	2022	10	0.455810185	10	10											2
45492	95217	10/16/2022 12:29	10/16/2022 12:39	10	44850	10	2022	12	0.520706019	10	9											1
45492	95221	10/17/2022 11:39	10/17/2022 11:49	10	44851	10	2022	11	0.485752315	10	10
45492	95310	10/30/2022 11:17	10/30/2022 11:27	10	44864	10	2022	11	0.47037037	10	10		2									2
45492	95312	10/30/2022 11:54	10/30/2022 12:04	10	44864	10	2022	11	0.496400463	10	10											1
45492	95364	11/6/2022 10:59	11/6/2022 11:09	10	44871	11	2022	10	0.457731481	10	9											2
45492	95368	11/6/2022 11:58	11/6/2022 12:08	10	44871	11	2022	11	0.499259259	10	9											1
45492	95419	11/13/2022 11:05	11/13/2022 11:15	10	44878	11	2022	11	0.461805556	10	10		2									2
45492	95420	11/13/2022 11:44	11/13/2022 11:54	10	44878	11	2022	11	0.488888889	10	10		3									2
45492	95459	11/20/2022 10:53	11/20/2022 11:03	10	44885	11	2022	10	0.454108796	10	10
45492	95463	11/20/2022 11:35	11/20/2022 11:45	10	44885	11	2022	11	0.483310185	10	10
45492	95531	12/4/2022 10:37	12/4/2022 10:47	10	44899	12	2022	10	0.442662037	10	10											1
45492	95535	12/4/2022 11:19	12/4/2022 11:29	9.999999991	44899	12	2022	11	0.471782407	10	10											1
45492	94281	4/22/2022 11:24	4/22/2022 11:34	10	44673	4	2022	11	0.475069444	10	9											7
45492	94293	4/29/2022 11:50	4/29/2022 12:00	10	44680	4	2022	11	0.493391204	10	10
45492	94306	5/6/2022 11:09	5/6/2022 11:19	9.999999991	44687	5	2022	11	0.464872685	10	9
45492	94313	5/13/2022 11:07	5/13/2022 11:17	9.999999991	44694	5	2022	11	0.463287037	1	1
45492	94318	5/13/2022 12:47	5/13/2022 12:57	10	44694	5	2022	12	0.532662037	10	10											6
45492	94332	5/20/2022 12:08	5/20/2022 12:18	9.999999991	44701	5	2022	12	0.506238426	10	10
45492	94334	5/20/2022 12:33	5/20/2022 12:43	10	44701	5	2022	12	0.523090278	10	10
45492	94349	5/27/2022 11:44	5/27/2022 11:54	10	44708	5	2022	11	0.489282407	10	10										3	8
45492	94353	5/27/2022 12:38	5/27/2022 12:48	10	44708	5	2022	12	0.526631944	10	10
45492	94367	6/3/2022 11:48	6/3/2022 11:58	10	44715	6	2022	11	0.491863426	10	10
45492	94370	6/3/2022 12:22	6/3/2022 12:32	10	44715	6	2022	12	0.515902778	10	9											1
45492	94372	6/3/2022 12:46	6/3/2022 12:56	10	44715	6	2022	12	0.532048611	10	10											2
45492	94387	6/10/2022 11:20	6/10/2022 11:30	10	44722	6	2022	11	0.472696759	10	10											12
45492	94390	6/10/2022 12:00	6/10/2022 12:10	10	44722	6	2022	12	0.500659722	10	10											3
45492	94393	6/10/2022 12:35	6/10/2022 12:45	10	44722	6	2022	12	0.524710648	3	2											1
45492	94416	6/17/2022 11:19	6/17/2022 11:29	10	44729	6	2022	11	0.471828704	10	10											5
45492	94419	6/17/2022 12:00	6/17/2022 12:10	10	44729	6	2022	12	0.500648148	10	10											5
45492	94515	7/8/2022 11:21	7/8/2022 11:31	9.999999991	44750	7	2022	11	0.473090278	10	9											1
45492	94517	7/8/2022 11:43	7/8/2022 11:53	10	44750	7	2022	11	0.488263889	10	10
45492	94521	7/8/2022 12:43	7/8/2022 12:53	10	44750	7	2022	12	0.530115741	10	10
45492	94684	8/5/2022 11:47	8/5/2022 11:57	10	44778	8	2022	11	0.491087963	9	9											4
45492	94687	8/5/2022 12:25	8/5/2022 12:35	10	44778	8	2022	12	0.517916667	9	9											4
45492	94780	8/19/2022 11:51	8/19/2022 12:01	10	44792	8	2022	11	0.494351852	9	9											11
45492	94784	8/19/2022 12:37	8/19/2022 12:47	10	44792	8	2022	12	0.525810185	10	10											8
45492	94837	8/26/2022 11:27	8/26/2022 11:37	10	44799	8	2022	11	0.477523148	10	10
45492	94839	8/26/2022 11:49	8/26/2022 11:59	10	44799	8	2022	11	0.492673611	10	10											9
45492	94843	8/26/2022 12:22	8/26/2022 12:32	10	44799	8	2022	12	0.515601852	10	10
45492	94934	9/9/2022 10:54	9/9/2022 11:04	10	44813	9	2022	10	0.454537037	10	10											7
45492	94937	9/9/2022 11:38	9/9/2022 11:48	10	44813	9	2022	11	0.484953704	10	10											1
45492	94943	9/9/2022 12:44	9/9/2022 12:54	10	44813	9	2022	12	0.530706019	10	10									1		4
45492	94992	9/16/2022 10:56	9/16/2022 11:06	10	44820	9	2022	10	0.456030093	10	10											5
45492	94996	9/16/2022 11:47	9/16/2022 11:57	10	44820	9	2022	11	0.49130787	10	10											5
45492	94997	9/16/2022 12:01	9/16/2022 12:11	9.999999991	44820	9	2022	12	0.501134259	10	10											11
45492	95001	9/16/2022 12:50	9/16/2022 13:00	10	44820	9	2022	12	0.535150463	10	10
45492	95056	9/23/2022 11:30	9/23/2022 11:40	10	44827	9	2022	11	0.479328704	10	10											11
45492	95057	9/23/2022 11:51	9/23/2022 12:01	10	44827	9	2022	11	0.494328704	10	10											17
45492	95059	9/23/2022 12:16	9/23/2022 12:26	10	44827	9	2022	12	0.511597222	10	10											6
45492	95111	9/30/2022 10:53	9/30/2022 11:03	10	44834	9	2022	10	0.453541667	10	10											13
45492	95117	9/30/2022 12:01	9/30/2022 12:11	10	44834	9	2022	12	0.501284722	9	9											16
45492	95121	9/30/2022 12:46	9/30/2022 12:56	9.999999991	44834	9	2022	12	0.532291667	10	10											3
45492	95393	11/11/2022 11:29	11/11/2022 11:39	10	44876	11	2022	11	0.479085648	10	10									4
45492	95396	11/11/2022 12:08	11/11/2022 12:18	10	44876	11	2022	12	0.505868056	10	9									1		6
45492	95449	11/18/2022 11:00	11/18/2022 11:10	10	44883	11	2022	11	0.458634259	10	10									1
45492	95455	11/18/2022 12:08	11/18/2022 12:18	9.999999991	44883	11	2022	12	0.505555556	10	10									1		1
45492	95458	11/18/2022 12:41	11/18/2022 12:51	10	44883	11	2022	12	0.529097222	10	10											6
45492	95518	12/2/2022 12:02	12/2/2022 12:12	10	44897	12	2022	12	0.501736111	10	10											5
45492	95522	12/2/2022 12:48	12/2/2022 12:58	10	44897	12	2022	12	0.533773148	9	8									2		4
45492	95589	12/16/2022 11:11	12/16/2022 11:21	10	44911	12	2022	11	0.466388889	10	10										2	6
45492	95592	12/16/2022 11:43	12/16/2022 11:53	10	44911	12	2022	11	0.488553241	10	10											5
45492	95596	12/16/2022 12:33	12/16/2022 12:43	10	44911	12	2022	12	0.523020833	10	10											3
45492	95654	1/6/2023 12:21	1/6/2023 12:31	10	44932	1	2023	12	0.514583333	10	10											2
45492	95682	1/27/2023 10:51	1/27/2023 11:01	10	44953	1	2023	10	0.452083333	10	10										1	4
45492	95688	1/27/2023 12:06	1/27/2023 12:16	10	44953	1	2023	12	0.504675926	10	10
45492	94394	6/13/2022 13:10	6/13/2022 13:20	10	44725	6	2022	13	0.548645833	10	10
45492	94581	7/18/2022 11:21	7/18/2022 11:31	10	44760	7	2022	11	0.473101852	10	10
45492	94582	7/18/2022 12:20	7/18/2022 12:30	10	44760	7	2022	12	0.514513889	10	10
45492	94628	7/25/2022 10:47	7/25/2022 10:57	10	44767	7	2022	10	0.44962963	10	10
45492	94631	7/25/2022 12:46	7/25/2022 12:56	10	44767	7	2022	12	0.532002315	10	10
45492	94709	8/8/2022 10:52	8/8/2022 11:02	10	44781	8	2022	10	0.45318287	10	10
45492	94713	8/8/2022 12:34	8/8/2022 12:44	10	44781	8	2022	12	0.523715278	10	10
45492	94756	8/15/2022 10:49	8/15/2022 10:59	10	44788	8	2022	10	0.451215278	10	10
45492	94759	8/15/2022 12:43	8/15/2022 12:53	10	44788	8	2022	12	0.530196759	10	10
45492	94870	8/29/2022 11:18	8/29/2022 11:28	10	44802	8	2022	11	0.471076389	10	10
45492	94874	8/29/2022 12:35	8/29/2022 12:45	10	44802	8	2022	12	0.524444444	10	10
45492	94908	9/5/2022 11:28	9/5/2022 11:38	10	44809	9	2022	11	0.47806713	10	10
45492	94910	9/5/2022 12:46	9/5/2022 12:56	10	44809	9	2022	12	0.532511574	10	10
45492	94970	9/12/2022 10:57	9/12/2022 11:07	9.999999991	44816	9	2022	10	0.45625	10	10
45492	94974	9/12/2022 12:43	9/12/2022 12:53	10	44816	9	2022	12	0.529861111	10	10
45492	95027	9/19/2022 10:25	9/19/2022 10:35	9.999999991	44823	9	2022	10	0.434212963	10	10
45492	95030	9/19/2022 11:56	9/19/2022 12:06	10	44823	9	2022	11	0.49787037	10	10
45492	95087	9/26/2022 10:15	9/26/2022 10:25	9.999999991	44830	9	2022	10	0.427118056	10	10
45492	95091	9/26/2022 11:48	9/26/2022 11:58	10	44830	9	2022	11	0.492060185	10	10
45492	95149	10/3/2022 10:50	10/3/2022 11:00	10	44837	10	2022	10	0.451782407	10	10
45492	95150	10/3/2022 11:42	10/3/2022 11:52	10	44837	10	2022	11	0.48787037	10	10
45492	95181	10/10/2022 11:00	10/10/2022 11:10	10	44844	10	2022	11	0.458923611	10	10
45492	95182	10/10/2022 11:53	10/10/2022 12:03	10	44844	10	2022	11	0.495138889	10	10
45492	95225	10/17/2022 12:51	10/17/2022 13:01	10	44851	10	2022	12	0.535462963	10	10
45492	95319	10/31/2022 10:43	10/31/2022 10:53	10	44865	10	2022	10	0.446886574	10	10
45492	95322	10/31/2022 11:47	10/31/2022 11:57	9.999999991	44865	10	2022	11	0.491203704	10	10
45492	95330	10/24/2022 11:14	10/24/2022 11:24	10	44858	10	2022	11	0.468090278	10	10
45492	95331	10/24/2022 12:29	10/24/2022 12:39	10	44858	10	2022	12	0.520439815	10	10
45492	95373	11/7/2022 10:25	11/7/2022 10:35	10	44872	11	2022	10	0.434409722	10	10
45492	95379	11/7/2022 12:56	11/7/2022 13:06	10	44872	11	2022	12	0.539212963	10	10
45492	95424	11/14/2022 10:29	11/14/2022 10:39	10	44879	11	2022	10	0.436990741	10	10
45492	95428	11/14/2022 11:56	11/14/2022 12:06	10	44879	11	2022	11	0.497766204	10	10
45492	95469	11/21/2022 10:36	11/21/2022 10:46	9.999999991	44886	11	2022	10	0.44193287	10	10
45492	95474	11/21/2022 11:44	11/21/2022 11:54	10	44886	11	2022	11	0.489421296	10	10
45492	95539	12/5/2022 10:39	12/5/2022 10:49	10	44900	12	2022	10	0.443865741	10	10
45492	95543	12/5/2022 11:24	12/5/2022 11:34	10	44900	12	2022	11	0.475150463	10	10
45492	95563	12/12/2022 10:14	12/12/2022 10:24	10	44907	12	2022	10	0.426863426	10	10
45492	95565	12/12/2022 11:46	12/12/2022 11:56	10	44907	12	2022	11	0.490659722	10	10
45492	95598	12/19/2022 10:21	12/19/2022 10:31	10	44914	12	2022	10	0.431469907	10	10
45492	95602	12/19/2022 11:23	12/19/2022 11:33	10	44914	12	2022	11	0.474386574	10	10
45492	95632	1/2/2023 11:33	1/2/2023 11:43	9.999999991	44928	1	2023	11	0.48130787	10	9
45492	95635	1/2/2023 12:23	1/2/2023 12:33	10	44928	1	2023	12	0.516053241	10	9
45492	95658	1/9/2023 12:26	1/9/2023 12:36	10	44935	1	2023	12	0.518541667	10	10
45492	95662	1/9/2023 13:19	1/9/2023 13:29	10	44935	1	2023	13	0.55494213	10	10
45492	94472	7/2/2022 10:48	7/2/2022 10:58	10	44744	7	2022	10	0.450266204	10	10
45492	94478	7/2/2022 12:46	7/2/2022 12:56	10	44744	7	2022	12	0.532025463	10	10											1
45492	94492	7/4/2022 11:26	7/4/2022 11:36	10	44746	7	2022	11	0.476574074	10	10											1
45492	94493	7/4/2022 12:12	7/4/2022 12:22	10	44746	7	2022	12	0.508969907	10	10											1
45492	94496	7/5/2022 10:45	7/5/2022 10:55	10	44747	7	2022	10	0.447997685	10	10											1
45492	94501	7/5/2022 12:37	7/5/2022 12:47	10	44747	7	2022	12	0.526203704	10	10											1
45492	94537	7/9/2022 11:27	7/9/2022 11:37	10	44751	7	2022	11	0.477615741	10	10
45492	94538	7/9/2022 12:22	7/9/2022 12:32	9.999999991	44751	7	2022	12	0.515856481	10	10											1
45492	94563	7/14/2022 10:58	7/14/2022 11:08	10	44756	7	2022	10	0.4575	10	10											1
45492	94568	7/14/2022 12:42	7/14/2022 12:52	10	44756	7	2022	12	0.529293981	10	10											2
45492	94573	7/16/2022 11:12	7/16/2022 11:22	10	44758	7	2022	11	0.467141204	10	10											2
45492	94577	7/16/2022 12:43	7/16/2022 12:53	10	44758	7	2022	12	0.530127315	10	10		1									2
45492	94602	7/22/2022 10:47	7/22/2022 10:57	9.999999991	44764	7	2022	10	0.449467593	10	10											3
45492	94606	7/22/2022 12:03	7/22/2022 12:13	10	44764	7	2022	12	0.502546296	10	10											5
45492	94610	7/23/2022 10:46	7/23/2022 10:56	10	44765	7	2022	10	0.44912037	10	10											2
45492	94614	7/23/2022 12:04	7/23/2022 12:14	10	44765	7	2022	12	0.503402778	10	10											2
45492	94643	7/30/2022 10:55	7/30/2022 11:05	10	44772	7	2022	10	0.455289352	10	10											1
45492	94647	7/30/2022 12:22	7/30/2022 12:32	10	44772	7	2022	12	0.515659722	10	10											1
45492	94689	8/6/2022 10:40	8/6/2022 10:50	10	44779	8	2022	10	0.444768519	10	10											1
45492	94693	8/6/2022 12:01	8/6/2022 12:11	10	44779	8	2022	12	0.500925926	10	10
45492	94787	8/20/2022 11:05	8/20/2022 11:15	10	44793	8	2022	11	0.462233796	10	10
45492	94791	8/20/2022 12:18	8/20/2022 12:28	10	44793	8	2022	12	0.513020833	10	10
45492	94802	8/22/2022 10:43	8/22/2022 10:53	10	44795	8	2022	10	0.44681713	10	10
45492	94806	8/22/2022 12:16	8/22/2022 12:26	10	44795	8	2022	12	0.511666667	10	10											5
45492	94845	8/27/2022 10:57	8/27/2022 11:07	10	44800	8	2022	10	0.456701389	10	10											2
45492	94849	8/27/2022 12:01	8/27/2022 12:11	10	44800	8	2022	12	0.500868056	10	10											3
45492	94952	9/10/2022 10:52	9/10/2022 11:02	10	44814	9	2022	10	0.453229167	10	10											3
45492	94955	9/10/2022 12:04	9/10/2022 12:14	10	44814	9	2022	12	0.503368056	10	10											4
45492	95002	9/17/2022 10:44	9/17/2022 10:54	9.999999991	44821	9	2022	10	0.44775463	10	10
45492	95006	9/17/2022 12:27	9/17/2022 12:37	10	44821	9	2022	12	0.518888889	10	10											4
45492	95063	9/24/2022 10:40	9/24/2022 10:50	10	44828	9	2022	10	0.445034722	10	10											1
45492	95067	9/24/2022 12:03	9/24/2022 12:13	10	44828	9	2022	12	0.502152778	10	10											1
45492	95122	10/1/2022 10:54	10/1/2022 11:04	10	44835	10	2022	10	0.454837963	10	10											2
45492	95126	10/1/2022 12:02	10/1/2022 12:12	10	44835	10	2022	12	0.501458333	10	10											2
45492	95254	10/21/2022 12:04	10/21/2022 12:14	10	44855	10	2022	12	0.503055556	10	10											2
45492	95258	10/22/2022 11:01	10/22/2022 11:11	10	44856	10	2022	11	0.45931713	10	10											1
45492	95262	10/22/2022 12:03	10/22/2022 12:13	10	44856	10	2022	12	0.502511574	10	10											5
45492	95290	10/28/2022 10:46	(blank)		44862	10	2022	10	0.449143519	6	6											2
45492	95292	10/28/2022 10:55	10/28/2022 11:05	9.999999991	44862	10	2022	10	0.454976852	10	10
45492	95295	10/28/2022 11:31	10/28/2022 11:40	8.783333333	44862	10	2022	11	0.480428241	1	1
45492	95296	10/28/2022 12:10	10/28/2022 12:20	10	44862	10	2022	12	0.507222222	10	10											1
45492	95300	10/29/2022 10:49	10/29/2022 10:59	10	44863	10	2022	10	0.451377315	10	10											2
45492	95304	10/29/2022 12:07	10/29/2022 12:17	10	44863	10	2022	12	0.504895833	10	10											1
45492	95340	11/4/2022 11:02	11/4/2022 11:12	10	44869	11	2022	11	0.460335648	10	10											1
45492	95345	11/4/2022 12:15	11/4/2022 12:25	10	44869	11	2022	12	0.510601852	10	10											1
45492	95348	11/5/2022 10:59	11/5/2022 11:09	10	44870	11	2022	10	0.457881944	10	10											1
45492	95352	11/5/2022 12:19	11/5/2022 12:29	10	44870	11	2022	12	0.513611111	10	10											1
45492	95400	11/12/2022 10:59	11/12/2022 11:09	9.999999991	44877	11	2022	10	0.457777778	10	10											1
45492	95404	11/12/2022 12:03	11/12/2022 12:13	10	44877	11	2022	12	0.502719907	10	10									2		1
45492	95483	11/26/2022 10:56	11/26/2022 11:06	10	44891	11	2022	10	0.455671296	10	8										1	3
45492	95487	11/26/2022 13:38	11/26/2022 13:48	10	44891	11	2022	13	0.568344907	10	10									1		1
45492	95523	12/3/2022 11:05	12/3/2022 11:15	10	44898	12	2022	11	0.461967593	10	10											5
45492	95527	12/3/2022 14:33	12/3/2022 14:43	10	44898	12	2022	14	0.606388889	10	10											3
45492	94553	7/12/2022 11:52	7/12/2022 12:02	10	44754	7	2022	11	0.494618056	10	9				2
45492	94557	7/12/2022 12:39	7/12/2022 12:49	10	44754	7	2022	12	0.527488426	10	7				2
45492	94588	7/19/2022 11:35	7/19/2022 11:45	10	44761	7	2022	11	0.483009259	10	8				1
45492	94591	7/19/2022 12:16	7/19/2022 12:26	10	44761	7	2022	12	0.511631944	10	8				6
45492	94767	8/16/2022 12:46	8/16/2022 12:56	10	44789	8	2022	12	0.532349537	10	10									1
45492	94820	8/23/2022 12:05	8/23/2022 12:15	10	44796	8	2022	12	0.503634259	10	9
45492	94824	8/23/2022 12:41	8/23/2022 12:51	10	44796	8	2022	12	0.528518519	9	9
45492	94854	8/30/2022 11:37	8/30/2022 11:47	10	44803	8	2022	11	0.484085648	10	10											4
45492	94858	8/30/2022 12:26	8/30/2022 12:36	10	44803	8	2022	12	0.518217593	10	10											1
45492	94915	9/6/2022 11:33	9/6/2022 11:43	10	44810	9	2022	11	0.481747685	10	10										1
45492	94919	9/6/2022 12:19	9/6/2022 12:29	10	44810	9	2022	12	0.513472222	10	10
45492	94977	9/13/2022 11:22	9/13/2022 11:32	10	44817	9	2022	11	0.473958333	10	10											2
45492	94981	9/13/2022 12:00	9/13/2022 12:10	10	44817	9	2022	12	0.50056713	10	10
45492	95038	9/20/2022 11:28	9/20/2022 11:38	10	44824	9	2022	11	0.478229167	9	9										1
45492	95040	9/20/2022 12:17	9/20/2022 12:27	10	44824	9	2022	12	0.511805556	10	9											3
45492	95096	9/27/2022 11:29	9/27/2022 11:39	10	44831	9	2022	11	0.478634259	10	10
45492	95102	9/27/2022 12:37	9/27/2022 12:47	10	44831	9	2022	12	0.525740741	10	10											1
45492	95154	10/4/2022 11:10	10/4/2022 11:20	9.999999991	44838	10	2022	11	0.46568287	10	10											1
45492	95161	10/4/2022 12:27	10/4/2022 12:37	9.999999991	44838	10	2022	12	0.519155093	10	10
45492	95227	10/18/2022 11:28	10/18/2022 11:38	9.999999991	44852	10	2022	11	0.478287037	10	10											1
45492	95230	10/18/2022 12:00	10/18/2022 12:10	10	44852	10	2022	12	0.500173611	10	10											2
45492	95278	10/25/2022 11:44	10/25/2022 11:54	10	44859	10	2022	11	0.489409722	10	10											1
45492	95281	10/25/2022 12:34	10/25/2022 12:44	10	44859	10	2022	12	0.523923611	10	10											2
45492	95381	11/8/2022 12:02	11/8/2022 12:12	9.999999991	44873	11	2022	12	0.501446759	10	10											2
45492	95435	11/15/2022 11:48	11/15/2022 11:58	10	44880	11	2022	11	0.491793981	9	9										2	1
45492	95438	11/15/2022 12:11	11/15/2022 12:21	10	44880	11	2022	12	0.507939815	10	10
45492	95500	11/29/2022 11:39	11/29/2022 11:49	10	44894	11	2022	11	0.486030093	10	10
45492	95505	11/29/2022 12:32	11/29/2022 12:42	10	44894	11	2022	12	0.522604167	10	10
45492	95607	12/20/2022 12:15	12/20/2022 12:25	10	44915	12	2022	12	0.510706019	10	10				1							3
45492	94205	2/16/2022 16:02	2/16/2022 16:12	9.999999991	44608	2	2022	16	0.668587963	10	10
45492	94207	2/18/2022 11:19	2/18/2022 11:29	10	44610	2	2022	11	0.471828704	10	10
45492	94212	2/19/2022 15:16	2/19/2022 15:26	10	44611	2	2022	15	0.636643519	10	10
45492	94213	2/22/2022 14:53	2/22/2022 15:03	10	44614	2	2022	14	0.620289352	10	10										6
45492	94219	2/25/2022 11:14	2/25/2022 11:24	10	44617	2	2022	11	0.468657407	10	10
45492	94223	2/25/2022 12:58	2/25/2022 13:08	10	44617	2	2022	12	0.54068287	10	10										1
45492	94227	3/1/2022 13:34	3/1/2022 13:44	10	44621	3	2022	13	0.565381944	10	10
45492	94229	3/3/2022 9:19	3/3/2022 9:29	10	44623	3	2022	9	0.388831019	10	10		1							1
45492	94233	3/3/2022 14:35	3/3/2022 14:45	10	44623	3	2022	14	0.608310185	10	10										1
45492	94238	4/4/2022 12:52	4/4/2022 13:02	9.999999991	44655	4	2022	12	0.536678241	10	10
45492	94242	4/6/2022 10:22	4/6/2022 10:32	10	44657	4	2022	10	0.431967593	10	10											1
45492	94246	4/7/2022 15:11	4/7/2022 15:21	10	44658	4	2022	15	0.63318287	10	10											3
45492	94251	4/11/2022 14:43	4/11/2022 14:53	10	44662	4	2022	14	0.613483796	10	10											2
45492	94256	4/13/2022 10:51	4/13/2022 11:01	10	44664	4	2022	10	0.452604167	10	10											5
45492	94259	4/14/2022 14:31	4/14/2022 14:41	10	44665	4	2022	14	0.605162037	10	10
45492	94262	4/18/2022 12:17	4/18/2022 12:27	10	44669	4	2022	12	0.512210648	10	10											1
45492	94268	4/19/2022 11:27	4/19/2022 11:37	9.999999991	44670	4	2022	11	0.477696759	9	9											1
45492	94272	4/21/2022 11:08	4/21/2022 11:18	10	44672	4	2022	11	0.463923611	10	8										1
45492	94284	4/27/2022 11:07	4/27/2022 11:17	10	44678	4	2022	11	0.46369213	10	10									4		5
45492	94345	5/27/2022 10:53	5/27/2022 11:03	10	44708	5	2022	10	0.45380787	7	6
45492	94776	8/19/2022 10:55	8/19/2022 11:05	10	44792	8	2022	10	0.454861111	10	10									1		11
45492	95514	12/2/2022 11:08	12/2/2022 11:18	10	44897	12	2022	11	0.463888889	10	10									1		2
45492	95650	1/6/2023 11:36	1/6/2023 11:46	10	44932	1	2023	11	0.483333333	10	10											4
45492	94300	5/5/2022 11:29	5/5/2022 11:39	10	44686	5	2022	11	0.478645833	10	10										1
45492	94301	5/5/2022 13:08	5/5/2022 13:18	10	44686	5	2022	13	0.547835648	10	10
45492	94309	5/12/2022 12:06	5/12/2022 12:16	10	44693	5	2022	12	0.504560185	9	9										2
45492	94321	5/19/2022 10:46	5/19/2022 10:56	10	44700	5	2022	10	0.44900463	10	9
45492	94325	5/19/2022 12:51	5/19/2022 13:01	9.999999991	44700	5	2022	12	0.53599537	10	10										3	3
45492	94338	5/26/2022 10:46	5/26/2022 10:56	10	44707	5	2022	10	0.449293981	10	10											5
45492	94341	5/26/2022 12:36	5/26/2022 12:46	10	44707	5	2022	12	0.525532407	10	10										1	4
45492	94354	6/2/2022 10:39	6/2/2022 10:49	10	44714	6	2022	10	0.443854167	10	10											7
45492	94359	6/2/2022 12:38	6/2/2022 12:48	10	44714	6	2022	12	0.526666667	10	10											5
45492	94406	6/16/2022 10:40	6/16/2022 10:50	10	44728	6	2022	10	0.445	10	10
45492	94411	6/16/2022 13:05	6/16/2022 13:15	10	44728	6	2022	13	0.545196759	10	10											1
45492	94441	6/23/2022 10:44	6/23/2022 10:54	9.999999991	44735	6	2022	10	0.447847222	10	10											4
45492	94444	6/23/2022 12:24	6/23/2022 12:34	10	44735	6	2022	12	0.516967593	10	10											3
45492	94456	6/30/2022 10:23	6/30/2022 10:33	10	44742	6	2022	10	0.433078704	10	10
45492	94460	6/30/2022 12:28	6/30/2022 12:38	10	44742	6	2022	12	0.519594907	10	10
45492	94506	7/7/2022 10:32	7/7/2022 10:42	10	44749	7	2022	10	0.43900463	10	10											6
45492	94509	7/7/2022 12:30	7/7/2022 12:40	10	44749	7	2022	12	0.521400463	10	10
45492	94594	7/21/2022 11:10	7/21/2022 11:20	10	44763	7	2022	11	0.465891204	10	10
45492	94598	7/21/2022 12:44	7/21/2022 12:54	10	44763	7	2022	12	0.531018519	10	10											1
45492	94635	7/28/2022 11:04	7/28/2022 11:14	10	44770	7	2022	11	0.461458333	10	10											7
45492	94638	7/28/2022 12:32	7/28/2022 12:42	10	44770	7	2022	12	0.522835648	10	9											5
45492	94673	8/4/2022 10:46	8/4/2022 10:56	10	44777	8	2022	10	0.449282407	10	10
45492	94677	8/4/2022 12:50	8/4/2022 13:00	10	44777	8	2022	12	0.535219907	10	10											6
45492	94721	8/11/2022 10:34	8/11/2022 10:44	10	44784	8	2022	10	0.44068287	10	9									1
45492	94725	8/11/2022 12:46	8/11/2022 12:56	10	44784	8	2022	12	0.53224537	10	10
45492	94731	8/12/2022 11:30	8/12/2022 11:40	10	44785	8	2022	11	0.479849537	10	10											7
45492	94737	8/12/2022 12:38	8/12/2022 12:48	10	44785	8	2022	12	0.526388889	10	10											1
45492	94768	8/18/2022 10:19	8/18/2022 10:29	10	44791	8	2022	10	0.429861111	10	10											3
45492	94773	8/18/2022 12:45	8/18/2022 12:55	10	44791	8	2022	12	0.531377315	10	10
45492	94826	8/25/2022 10:23	8/25/2022 10:33	10	44798	8	2022	10	0.433101852	10	10											4
45492	94831	8/25/2022 12:21	8/25/2022 12:31	10	44798	8	2022	12	0.515104167	10	10
45492	94877	9/1/2022 11:22	9/1/2022 11:32	10	44805	9	2022	11	0.473634259	10	10											7
45492	94881	9/1/2022 13:12	9/1/2022 13:22	9.999999991	44805	9	2022	13	0.550219907	10	10											1
45492	94886	9/2/2022 11:06	9/2/2022 11:16	10	44806	9	2022	11	0.462719907	10	10											3
45492	94888	9/2/2022 11:43	9/2/2022 11:53	10	44806	9	2022	11	0.488333333	10	10											5
45492	94893	9/2/2022 12:43	9/2/2022 12:53	10	44806	9	2022	12	0.530532407	10	10
45492	94927	9/8/2022 10:50	9/8/2022 11:00	10	44812	9	2022	10	0.451446759	10	10											1
45492	94930	9/8/2022 12:24	9/8/2022 12:34	10	44812	9	2022	12	0.516736111	10	10
45492	94985	9/15/2022 10:56	9/15/2022 11:06	9.999999991	44819	9	2022	10	0.455752315	9	9											4
45492	94990	9/15/2022 12:54	9/15/2022 13:04	10	44819	9	2022	12	0.537858796	10	10
45492	95044	9/22/2022 10:41	9/22/2022 10:51	10	44826	9	2022	10	0.445162037	10	9											1
45492	95047	9/22/2022 12:08	9/22/2022 12:18	10	44826	9	2022	12	0.506203704	10	10											2
45492	95103	9/29/2022 10:50	9/29/2022 11:00	10	44833	9	2022	10	0.451793981	10	10											6
45492	95107	9/29/2022 12:41	9/29/2022 12:51	10	44833	9	2022	12	0.52869213	10	10									3		3
45492	95162	10/6/2022 10:58	10/6/2022 11:08	9.999999991	44840	10	2022	10	0.457372685	10	10										1	6
45492	95167	10/6/2022 12:42	10/6/2022 12:52	10	44840	10	2022	12	0.529375	10	10
45492	95194	10/11/2022 11:00	10/11/2022 11:10	10	44845	10	2022	11	0.458634259	10	10											1
45492	95201	10/11/2022 12:45	10/11/2022 12:55	10	44845	10	2022	12	0.531342593	10	10									1		3
45492	95202	10/13/2022 10:37	10/13/2022 10:47	9.999999991	44847	10	2022	10	0.442650463	10	10
45492	95207	10/13/2022 12:26	10/13/2022 12:36	10	44847	10	2022	12	0.518738426	10	10									1		1
45492	95242	10/20/2022 10:29	10/20/2022 10:39	10	44854	10	2022	10	0.437291667	10	10									2
45492	95246	10/20/2022 13:33	10/20/2022 13:43	10	44854	10	2022	13	0.565023148	10	10
45492	95250	10/21/2022 10:51	10/21/2022 11:01	9.999999991	44855	10	2022	10	0.452361111	10	10
45492	95282	10/27/2022 10:28	10/27/2022 10:38	10	44861	10	2022	10	0.436481481	10	10											2
45492	95286	10/27/2022 12:11	10/27/2022 12:21	10	44861	10	2022	12	0.508194444	10	10									6
45492	95324	11/3/2022 10:45	11/3/2022 10:55	10	44868	11	2022	10	0.448275463	9	8									1
45492	95336	11/3/2022 12:48	11/3/2022 12:58	10	44868	11	2022	12	0.533715278	10	10											7
45492	95385	11/10/2022 10:31	11/10/2022 10:41	10	44875	11	2022	10	0.438645833	10	10
45492	95388	11/10/2022 12:41	11/10/2022 12:51	10	44875	11	2022	12	0.528912037	10	8									6		7
45492	95440	11/17/2022 10:27	11/17/2022 10:37	10	44882	11	2022	10	0.435462963	9	8
45492	95444	11/17/2022 12:52	11/17/2022 13:02	10	44882	11	2022	12	0.536261574	10	10
45492	95506	12/1/2022 10:22	12/1/2022 10:32	10	44896	12	2022	10	0.43255787	10	10
45492	95510	12/1/2022 13:25	12/1/2022 13:35	10	44896	12	2022	13	0.559421296	10	10									2
45492	95555	12/8/2022 10:30	12/8/2022 10:40	10	44903	12	2022	10	0.43818287	10	10
45492	95559	12/8/2022 13:04	12/8/2022 13:14	10	44903	12	2022	13	0.545	10	10
45492	95579	12/15/2022 10:57	12/15/2022 11:07	10	44910	12	2022	10	0.456446759	10	10									3
45492	95583	12/15/2022 13:07	12/15/2022 13:17	10	44910	12	2022	13	0.54712963	10	10
45492	95627	12/29/2022 13:10	12/29/2022 13:20	10	44924	12	2022	13	0.548784722	8	7											2
45492	95646	1/5/2023 13:12	1/5/2023 13:22	10	44931	1	2023	13	0.550555556	10	10											1
45492	95674	1/19/2023 11:26	1/19/2023 11:36	9.999999991	44945	1	2023	11	0.476481481	10	9									1
45492	95678	1/26/2023 12:40	1/26/2023 12:50	10	44952	1	2023	12	0.528252315	10	10
45493	94398	6/15/2022 10:36	6/15/2022 10:46	10	44727	6	2022	10	0.44181713	10	9
45493	94405	6/15/2022 12:50	6/15/2022 13:00	10	44727	6	2022	12	0.534768519	10	10
45493	94435	6/22/2022 11:32	6/22/2022 11:42	10	44734	6	2022	11	0.480891204	10	10
45493	94439	6/22/2022 12:45	6/22/2022 12:55	10	44734	6	2022	12	0.531608796	10	10
45493	94451	6/29/2022 11:20	6/29/2022 11:30	9.999999991	44741	6	2022	11	0.472685185	10	10
45493	94454	6/29/2022 12:35	6/29/2022 12:45	10	44741	6	2022	12	0.524363426	10	10
45493	94464	7/6/2022 10:40	7/6/2022 10:50	10	44748	7	2022	10	0.444918981	10	10
45493	94469	7/6/2022 12:13	7/6/2022 12:23	10	44748	7	2022	12	0.509652778	10	10
45493	94522	7/13/2022 10:52	7/13/2022 11:02	10	44755	7	2022	10	0.452986111	10	10
45493	94558	7/13/2022 12:11	7/13/2022 12:21	10	44755	7	2022	12	0.50787037	10	10
45493	94618	7/27/2022 11:16	7/27/2022 11:26	10	44769	7	2022	11	0.469837963	10	10
45493	94625	7/27/2022 12:55	7/27/2022 13:05	10	44769	7	2022	12	0.53880787	10	10
45493	94665	8/3/2022 11:03	8/3/2022 11:13	10	44776	8	2022	11	0.460821759	10	10
45493	94672	8/3/2022 12:58	8/3/2022 13:08	10	44776	8	2022	12	0.540798611	10	10
45493	94697	8/10/2022 10:49	8/10/2022 10:59	10	44783	8	2022	10	0.451076389	10	10
45493	94720	8/10/2022 12:42	8/10/2022 12:52	10	44783	8	2022	12	0.529502315	10	10
45493	94739	8/17/2022 10:57	8/17/2022 11:07	10	44790	8	2022	10	0.456284722	10	10
45493	94745	8/17/2022 12:53	8/17/2022 13:03	10	44790	8	2022	12	0.536967593	10	9
45493	94810	8/24/2022 10:47	8/24/2022 10:57	9.999999991	44797	8	2022	10	0.449965278	10	10
45493	94815	8/24/2022 12:18	8/24/2022 12:28	10	44797	8	2022	12	0.512534722	10	10
45493	94862	8/31/2022 11:02	8/31/2022 11:12	10	44804	8	2022	11	0.4603125	10	9
45493	94865	8/31/2022 12:10	8/31/2022 12:20	10	44804	8	2022	12	0.5075	10	10
45493	94894	9/7/2022 10:46	9/7/2022 10:56	9.999999991	44811	9	2022	10	0.448935185	10	10
45493	94923	9/7/2022 12:33	9/7/2022 12:43	10	44811	9	2022	12	0.523518519	10	10
45493	94945	9/14/2022 10:54	9/14/2022 11:04	10	44818	9	2022	10	0.454537037	10	10
45493	94950	9/14/2022 12:26	9/14/2022 12:36	10	44818	9	2022	12	0.518229167	10	9											2
45493	95013	9/21/2022 11:24	9/21/2022 11:34	10	44825	9	2022	11	0.475138889	10	10										1
45493	95014	9/21/2022 12:08	9/21/2022 12:18	10	44825	9	2022	12	0.505787037	10	10										2	1
45493	95073	9/28/2022 11:29	9/28/2022 11:39	10	44832	9	2022	11	0.478680556	10	10										3
45493	95075	9/28/2022 12:12	9/28/2022 12:22	9.999999991	44832	9	2022	12	0.508634259	10	9										2	2
45493	95132	10/5/2022 11:12	10/5/2022 11:22	10	44839	10	2022	11	0.466863426	10	10
45493	95137	10/5/2022 12:56	10/5/2022 13:06	10	44839	10	2022	12	0.5390625	10	10
45493	95186	10/12/2022 11:06	10/12/2022 11:16	9.999999991	44846	10	2022	11	0.462569444	10	10
45493	95193	10/12/2022 12:52	10/12/2022 13:02	10	44846	10	2022	12	0.53619213	10	10
45493	95235	10/19/2022 11:05	10/19/2022 11:15	9.999999991	44853	10	2022	11	0.462384259	10	10										1
45493	95241	10/19/2022 12:48	10/19/2022 12:58	10	44853	10	2022	12	0.533912037	10	10										2
45493	95268	10/26/2022 11:09	10/26/2022 11:19	10	44860	10	2022	11	0.464884259	10	10
45493	95270	10/26/2022 12:38	10/26/2022 12:48	10	44860	10	2022	12	0.526712963	10	10										1
45493	95356	11/9/2022 10:54	11/9/2022 11:04	10	44874	11	2022	10	0.454722222	10	10										1
45493	95362	11/9/2022 12:35	11/9/2022 12:45	9.999999991	44874	11	2022	12	0.524386574	10	10										1
45493	95409	11/16/2022 11:11	11/16/2022 11:21	10	44881	11	2022	11	0.466643519	9	9										2
45493	95412	11/16/2022 12:18	11/16/2022 12:28	10	44881	11	2022	12	0.512696759	10	10
45493	95477	11/23/2022 11:38	11/23/2022 11:48	10	44888	11	2022	11	0.484768519	10	7										1	1
45493	95482	11/23/2022 12:48	11/23/2022 12:58	9.999999991	44888	11	2022	12	0.53369213	10	10										3
45493	95491	11/30/2022 10:54	11/30/2022 11:04	10	44895	11	2022	10	0.454583333	10	10
45493	95498	11/30/2022 12:42	11/30/2022 12:52	10	44895	11	2022	12	0.529814815	10	10										2
45493	95547	12/7/2022 11:13	12/7/2022 11:23	10	44902	12	2022	11	0.467476852	10	10
45493	95551	12/7/2022 12:11	12/7/2022 12:21	10	44902	12	2022	12	0.507743056	10	10										1
45493	95572	12/14/2022 11:24	12/14/2022 11:34	10	44909	12	2022	11	0.475555556	10	10										3
45493	95578	12/14/2022 14:30	12/14/2022 14:40	10	44909	12	2022	14	0.604583333	10	10											2
45493	95613	12/21/2022 11:45	12/21/2022 11:55	10	44916	12	2022	11	0.490034722	10	10										3	1
45493	95615	12/21/2022 14:07	12/21/2022 14:17	10	44916	12	2022	14	0.588738426	9	9
45493	95618	12/28/2022 11:23	12/28/2022 11:33	10	44923	12	2022	11	0.474791667	10	10
45493	95623	12/28/2022 14:17	12/28/2022 14:27	10	44923	12	2022	14	0.595636574	10	10										1
45493	95639	1/4/2023 11:34	1/4/2023 11:44	10	44930	1	2023	11	0.482256944	10	10										3
45493	95642	1/4/2023 14:22	1/4/2023 14:32	10	44930	1	2023	14	0.599097222	10	10										1	2
45493	95666	1/11/2023 11:01	1/11/2023 11:11	10	44937	1	2023	11	0.459143519	9	6
45493	95671	1/11/2023 14:54	1/11/2023 15:04	10	44937	1	2023	14	0.620868056	10	9										3	2
45493	94377	6/5/2022 11:00	6/5/2022 11:10	10	44717	6	2022	11	0.458483796	10	10
45493	94383	6/5/2022 12:41	6/5/2022 12:51	10	44717	6	2022	12	0.529143519	10	10
45493	94425	6/19/2022 11:14	6/19/2022 11:24	10	44731	6	2022	11	0.468414352	10	10
45493	94430	6/19/2022 12:21	6/19/2022 12:31	10	44731	6	2022	12	0.51505787	10	10
45493	94482	7/3/2022 11:22	7/3/2022 11:32	10	44745	7	2022	11	0.473622685	10	10
45493	94486	7/3/2022 12:16	7/3/2022 12:26	10	44745	7	2022	12	0.511574074	10	9											2
45493	94526	7/17/2022 10:52	7/17/2022 11:02	10	44759	7	2022	10	0.452986111	10	8
45493	94530	7/17/2022 12:19	7/17/2022 12:29	10	44759	7	2022	12	0.513287037	10	8
45493	94546	7/10/2022 11:31	7/10/2022 11:41	10	44752	7	2022	11	0.480520833	10	10
45493	94548	7/10/2022 12:11	7/10/2022 12:21	10	44752	7	2022	12	0.508287037	10	10										1	1
45493	94653	7/24/2022 11:30	7/24/2022 11:40	10	44766	7	2022	11	0.479166667	10	10
45493	94655	7/24/2022 12:07	7/24/2022 12:17	10	44766	7	2022	12	0.504861111	10	8
45493	94658	7/31/2022 11:13	7/31/2022 11:23	10	44773	7	2022	11	0.467418981	10	10
45493	94703	8/7/2022 11:14	8/7/2022 11:24	10	44780	8	2022	11	0.46837963	10	10
45493	94708	8/7/2022 12:32	8/7/2022 12:42	10	44780	8	2022	12	0.522430556	10	10											1
45493	94749	8/14/2022 11:16	8/14/2022 11:26	10	44787	8	2022	11	0.469768519	10	10
45493	94752	8/14/2022 12:09	8/14/2022 12:19	10	44787	8	2022	12	0.506689815	10	10
45493	94794	8/21/2022 10:54	8/21/2022 11:04	10	44794	8	2022	10	0.454641204	10	10
45493	94801	8/21/2022 12:31	8/21/2022 12:41	10	44794	8	2022	12	0.521527778	10	10
45493	94901	9/4/2022 11:24	9/4/2022 11:34	10	44808	9	2022	11	0.475243056	10	8
45493	94902	9/4/2022 12:02	9/4/2022 12:12	10	44808	9	2022	12	0.501689815	10	10
45493	94961	9/11/2022 11:05	9/11/2022 11:15	10	44815	9	2022	11	0.462175926	10	10
45493	94966	9/11/2022 12:18	9/11/2022 12:28	9.999999991	44815	9	2022	12	0.513055556	10	10
45493	95021	9/18/2022 11:50	9/18/2022 12:00	10	44822	9	2022	11	0.493460648	10	10
45493	95022	9/18/2022 11:27	9/18/2022 11:37	10	44822	9	2022	11	0.477222222	10	10
45493	95082	9/25/2022 11:32	9/25/2022 11:42	10	44829	9	2022	11	0.480752315	10	10
45493	95083	9/25/2022 12:00	9/25/2022 12:10	10	44829	9	2022	12	0.500405093	10	10				1
45493	95139	10/2/2022 11:05	10/2/2022 11:15	9.999999991	44836	10	2022	11	0.462164352	10	10
45493	95145	10/2/2022 12:29	10/2/2022 12:39	10	44836	10	2022	12	0.520231481	10	9
45493	95173	10/9/2022 12:07	10/9/2022 12:17	10	44843	10	2022	12	0.504861111	10	9											1
45493	95175	10/9/2022 11:34	10/9/2022 11:44	10	44843	10	2022	11	0.482453704	10	9
45493	95213	10/16/2022 11:28	10/16/2022 11:38	9.999999991	44850	10	2022	11	0.478009259	10	10
45493	95214	10/16/2022 11:56	10/16/2022 12:06	10	44850	10	2022	11	0.497569444	10	10
45493	95219	10/17/2022 11:14	10/17/2022 11:24	10	44851	10	2022	11	0.46869213	10	10
45493	95311	10/30/2022 11:29	10/30/2022 11:39	10	44864	10	2022	11	0.478958333	10	10
45493	95313	10/30/2022 12:05	10/30/2022 12:15	10	44864	10	2022	12	0.503715278	10	10
45493	95365	11/6/2022 11:10	11/6/2022 11:20	9.999999991	44871	11	2022	11	0.46537037	10	10											1
45493	95369	11/6/2022 12:09	11/6/2022 12:19	10	44871	11	2022	12	0.506840278	10	10											1
45493	95417	11/13/2022 11:16	11/13/2022 11:26	10	44878	11	2022	11	0.469456019	10	10										1
45493	95421	11/13/2022 11:56	11/13/2022 12:06	10	44878	11	2022	11	0.497349537	10	10
45493	95460	11/20/2022 11:04	11/20/2022 11:14	10	44885	11	2022	11	0.461331019	10	10
45493	95464	11/20/2022 11:46	11/20/2022 11:56	10	44885	11	2022	11	0.490821759	10	10										3	2
45493	95532	12/4/2022 10:47	12/4/2022 10:57	10	44899	12	2022	10	0.449918981	10	10				1						1
45493	95537	12/4/2022 11:30	12/4/2022 11:40	10	44899	12	2022	11	0.479224537	10	10				1						1
45493	94279	4/22/2022 10:59	4/22/2022 11:09	10	44673	4	2022	10	0.458020833	10	10
45493	94291	4/29/2022 11:26	4/29/2022 11:36	10	44680	4	2022	11	0.47681713	10	10											1
45493	94295	4/29/2022 12:22	4/29/2022 12:32	9.999999991	44680	4	2022	12	0.515451389	10	10
45493	94305	5/6/2022 10:58	5/6/2022 11:08	10	44687	5	2022	10	0.4575	10	10
45493	94314	5/13/2022 11:19	5/13/2022 11:29	9.999999991	44694	5	2022	11	0.4721875	10	10
45493	94316	5/13/2022 12:29	5/13/2022 12:39	10	44694	5	2022	12	0.520196759	8	8
45493	94329	5/20/2022 11:29	5/20/2022 11:39	10	44701	5	2022	11	0.47912037	10	10
45493	94333	5/20/2022 12:20	5/20/2022 12:30	10	44701	5	2022	12	0.514074074	10	10
45493	94350	5/27/2022 12:04	5/27/2022 12:14	10	44708	5	2022	12	0.503298611	10	10
45493	94364	6/3/2022 11:03	6/3/2022 11:13	10	44715	6	2022	11	0.46087963	10	10											1
45493	94368	6/3/2022 12:00	6/3/2022 12:10	9.999999991	44715	6	2022	12	0.500138889	10	10
45493	94385	6/10/2022 10:57	6/10/2022 11:07	9.999999991	44722	6	2022	10	0.456875	10	10
45493	94391	6/10/2022 12:13	6/10/2022 12:23	10	44722	6	2022	12	0.509236111	10	10										2
45493	94414	6/17/2022 10:55	6/17/2022 11:05	10	44729	6	2022	10	0.455208333	10	10
45493	94420	6/17/2022 12:13	6/17/2022 12:23	10	44729	6	2022	12	0.509467593	10	10
45493	94423	6/17/2022 12:47	6/17/2022 12:57	10	44729	6	2022	12	0.533090278	10	10
45493	94513	7/8/2022 10:54	7/8/2022 11:04	10	44750	7	2022	10	0.454398148	10	10
45493	94520	7/8/2022 12:32	7/8/2022 12:42	10	44750	7	2022	12	0.522569444	10	10
45493	94682	8/5/2022 11:23	8/5/2022 11:33	9.999999991	44778	8	2022	11	0.474803241	10	10
45493	94685	8/5/2022 12:00	8/5/2022 12:10	9.999999991	44778	8	2022	12	0.500324074	10	10											1
45493	94777	8/19/2022 11:08	8/19/2022 11:18	10	44792	8	2022	11	0.464247685	10	10
45493	94782	8/19/2022 12:15	8/19/2022 12:25	10	44792	8	2022	12	0.510416667	9	7										1	2
45493	94836	8/26/2022 11:16	8/26/2022 11:26	10	44799	8	2022	11	0.470011574	10	10
45493	94841	8/26/2022 12:11	8/26/2022 12:21	10	44799	8	2022	12	0.507939815	10	10											7
45493	94935	9/9/2022 11:05	9/9/2022 11:15	10	44813	9	2022	11	0.462349537	10	10											1
45493	94939	9/9/2022 11:49	9/9/2022 11:59	10	44813	9	2022	11	0.49255787	10	10											2
45493	94942	9/9/2022 12:32	9/9/2022 12:42	10	44813	9	2022	12	0.522615741	9	9											1
45493	94995	9/16/2022 11:33	9/16/2022 11:43	10	44820	9	2022	11	0.481342593	10	10										2	3
45493	95000	9/16/2022 12:23	9/16/2022 12:33	10	44820	9	2022	12	0.516435185	10	10										10	7
45493	95051	9/23/2022 10:56	9/23/2022 11:06	10	44827	9	2022	10	0.455914352	10	10
45493	95060	9/23/2022 12:27	9/23/2022 12:37	10	44827	9	2022	12	0.519224537	10	10										2	2
45493	95113	9/30/2022 11:14	9/30/2022 11:24	10	44834	9	2022	11	0.468414352	10	10
45493	95116	9/30/2022 11:47	9/30/2022 11:57	9.999999991	44834	9	2022	11	0.491423611	10	10										2
45493	95120	9/30/2022 12:34	9/30/2022 12:44	10	44834	9	2022	12	0.524247685	10	10
45493	95394	11/11/2022 11:40	11/11/2022 11:50	10	44876	11	2022	11	0.48630787	10	10									1	14	12
45493	95398	11/11/2022 12:18	11/11/2022 12:28	10	44876	11	2022	12	0.5125	10	10										19	13
45493	95450	11/18/2022 11:11	11/18/2022 11:21	10	44883	11	2022	11	0.466030093	10	10										19	7
45493	95452	11/18/2022 11:32	11/18/2022 11:42	9.999999991	44883	11	2022	11	0.481215278	10	10										5	5
45493	95453	11/18/2022 11:56	11/18/2022 12:06	10	44883	11	2022	11	0.497858796	10	10										7	7
45493	95519	12/2/2022 12:13	12/2/2022 12:23	10	44897	12	2022	12	0.509027778	10	10										2	5
45493	95588	12/16/2022 11:01	12/16/2022 11:11	10	44911	12	2022	11	0.459085648	10	10										2	2
45493	95594	12/16/2022 12:00	12/16/2022 12:10	10	44911	12	2022	12	0.5	10	10											1
45493	95597	12/16/2022 12:43	12/16/2022 12:53	9.999999991	44911	12	2022	12	0.530486111	10	10										4	1
45493	95651	1/6/2023 11:48	1/6/2023 11:58	10	44932	1	2023	11	0.491956019	10	10										1
45493	95657	1/6/2023 12:34	1/6/2023 12:44	10	44932	1	2023	12	0.523611111	10	9											1
45493	95683	1/27/2023 11:12	1/27/2023 11:22	10	44953	1	2023	11	0.466666667	10	10										5	4
45493	95687	1/27/2023 11:56	1/27/2023 12:06	10	44953	1	2023	11	0.497384259	10	10										4	5
45493	94397	6/13/2022 13:21	6/13/2022 13:31	10	44725	6	2022	13	0.556261574	10	10
45493	94578	7/18/2022 10:57	7/18/2022 11:07	10	44760	7	2022	10	0.45681713	10	10
45493	94583	7/18/2022 12:33	7/18/2022 12:43	9.999999991	44760	7	2022	12	0.523483796	10	10
45493	94627	7/25/2022 10:59	7/25/2022 11:09	10	44767	7	2022	10	0.457893519	10	10
45493	94634	7/25/2022 13:30	7/25/2022 13:40	10	44767	7	2022	13	0.56255787	10	10
45493	94710	8/8/2022 11:16	8/8/2022 11:26	10	44781	8	2022	11	0.469548611	10	10
45493	94714	8/8/2022 12:45	8/8/2022 12:55	10	44781	8	2022	12	0.531516204	10	10
45493	94757	8/15/2022 10:38	8/15/2022 10:48	10	44788	8	2022	10	0.443518519	10	10
45493	94760	8/15/2022 12:56	8/15/2022 13:06	10	44788	8	2022	12	0.538912037	10	10
45493	94869	8/29/2022 11:05	8/29/2022 11:15	10	44802	8	2022	11	0.461828704	10	10
45493	94875	8/29/2022 12:58	8/29/2022 13:08	10	44802	8	2022	12	0.540833333	10	10
45493	94909	9/5/2022 11:41	9/5/2022 11:51	10	44809	9	2022	11	0.487476852	10	10
45493	94912	9/5/2022 13:10	9/5/2022 13:20	10	44809	9	2022	13	0.548935185	10	10
45493	94968	9/12/2022 10:20	9/12/2022 10:30	10	44816	9	2022	10	0.431215278	10	10
45493	94973	9/12/2022 12:32	9/12/2022 12:42	10	44816	9	2022	12	0.522835648	10	10
45493	95025	9/19/2022 10:36	9/19/2022 10:46	10	44823	9	2022	10	0.441863426	10	10
45493	95031	9/19/2022 12:09	9/19/2022 12:19	10	44823	9	2022	12	0.50625	10	10
45493	95088	9/26/2022 10:26	9/26/2022 10:36	10	44830	9	2022	10	0.434861111	10	10
45493	95092	9/26/2022 11:59	9/26/2022 12:09	9.999999991	44830	9	2022	11	0.499641204	10	10
45493	95148	10/3/2022 10:38	10/3/2022 10:48	10	44837	10	2022	10	0.443483796	10	10
45493	95151	10/3/2022 11:53	10/3/2022 12:03	10	44837	10	2022	11	0.495509259	10	10
45493	95179	10/10/2022 10:27	10/10/2022 10:37	10	44844	10	2022	10	0.436053241	10	10
45493	95184	10/10/2022 11:40	10/10/2022 11:50	10	44844	10	2022	11	0.486111111	10	10
45493	95224	10/17/2022 12:39	10/17/2022 12:49	10	44851	10	2022	12	0.527662037	10	10
45493	95316	10/31/2022 10:08	10/31/2022 10:18	10	44865	10	2022	10	0.422905093	9	9
45493	95321	10/31/2022 11:36	10/31/2022 11:46	9.999999991	44865	10	2022	11	0.483518519	10	10
45493	95328	10/24/2022 10:49	10/24/2022 10:59	10	44858	10	2022	10	0.451319444	10	10
45493	95333	10/24/2022 12:40	10/24/2022 12:50	10	44858	10	2022	12	0.527974537	10	10
45493	95372	11/7/2022 10:46	11/7/2022 10:56	10	44872	11	2022	10	0.44869213	10	10
45493	95378	11/7/2022 12:45	11/7/2022 12:55	10	44872	11	2022	12	0.531377315	10	10
45493	95426	11/14/2022 10:50	11/14/2022 11:00	10	44879	11	2022	10	0.452002315	10	10
45493	95429	11/14/2022 12:07	11/14/2022 12:17	10	44879	11	2022	12	0.505231481	10	10
45493	95471	11/21/2022 10:47	11/21/2022 10:57	10	44886	11	2022	10	0.449363426	10	10
45493	95473	11/21/2022 11:33	11/21/2022 11:43	10	44886	11	2022	11	0.481851852	10	10
45493	95541	12/5/2022 11:01	12/5/2022 11:11	10	44900	12	2022	11	0.459548611	10	10
45493	95544	12/5/2022 11:35	12/5/2022 11:45	10	44900	12	2022	11	0.483125	10	10
45493	95564	12/12/2022 10:36	12/12/2022 10:46	9.999999991	44907	12	2022	10	0.44193287	10	10
45493	95568	12/12/2022 11:57	12/12/2022 12:07	10	44907	12	2022	11	0.498136574	10	10
45493	95599	12/19/2022 10:31	12/19/2022 10:41	10	44914	12	2022	10	0.438842593	10	10
45493	95603	12/19/2022 11:33	12/19/2022 11:43	10	44914	12	2022	11	0.481886574	10	10
45493	95631	1/2/2023 11:44	1/2/2023 11:54	10	44928	1	2023	11	0.4890625	10	10
45493	95637	1/2/2023 12:45	1/2/2023 12:55	10	44928	1	2023	12	0.531423611	10	9
45493	95659	1/9/2023 12:43	1/9/2023 12:53	9.999999991	44935	1	2023	12	0.530173611	10	10
45493	95663	1/9/2023 13:29	1/9/2023 13:39	10	44935	1	2023	13	0.562465278	10	10
45493	94475	7/2/2022 11:23	7/2/2022 11:33	10	44744	7	2022	11	0.474675926	10	10
45493	94476	7/2/2022 12:23	7/2/2022 12:33	10	44744	7	2022	12	0.516388889	10	10
45493	94491	7/4/2022 11:15	7/4/2022 11:25	10	44746	7	2022	11	0.468912037	10	10
45493	94497	7/4/2022 12:46	7/4/2022 12:56	10	44746	7	2022	12	0.532511574	10	10
45493	94500	7/5/2022 11:23	7/5/2022 11:33	10	44747	7	2022	11	0.474479167	10	10
45493	94504	7/5/2022 13:11	7/5/2022 13:21	9.999999991	44747	7	2022	13	0.549907407	10	10											1
45493	94535	7/9/2022 11:05	7/9/2022 11:15	10	44751	7	2022	11	0.462106481	10	10
45493	94539	7/9/2022 12:35	7/9/2022 12:45	9.999999991	44751	7	2022	12	0.524756944	10	10
45493	94564	7/14/2022 11:09	7/14/2022 11:19	10	44756	7	2022	11	0.465266204	10	10
45493	94567	7/14/2022 12:31	7/14/2022 12:41	10	44756	7	2022	12	0.521724537	10	10										3	1
45493	94570	7/16/2022 10:39	7/16/2022 10:49	10	44758	7	2022	10	0.444155093	10	10											1
45493	94574	7/16/2022 12:09	7/16/2022 12:19	10	44758	7	2022	12	0.506481481	10	10											2
45493	94605	7/22/2022 11:20	7/22/2022 11:30	10	44764	7	2022	11	0.472662037	10	10
45493	94609	7/22/2022 12:38	7/22/2022 12:48	10	44764	7	2022	12	0.526458333	10	10
45493	94613	7/23/2022 11:29	7/23/2022 11:39	10	44765	7	2022	11	0.478819444	10	10											4
45493	94617	7/23/2022 12:39	7/23/2022 12:49	10	44765	7	2022	12	0.527083333	10	10
45493	94645	7/30/2022 11:18	7/30/2022 11:28	10	44772	7	2022	11	0.471238426	10	10
45493	94649	7/30/2022 12:44	7/30/2022 12:54	10	44772	7	2022	12	0.531006944	10	10
45493	94692	8/6/2022 11:13	8/6/2022 11:23	10	44779	8	2022	11	0.467939815	10	10
45493	94696	8/6/2022 12:35	8/6/2022 12:45	10	44779	8	2022	12	0.524849537	10	10
45493	94789	8/20/2022 11:27	8/20/2022 11:37	10	44793	8	2022	11	0.477569444	10	10
45493	94793	8/20/2022 12:41	8/20/2022 12:51	10	44793	8	2022	12	0.528472222	10	10
45493	94805	8/22/2022 11:17	8/22/2022 11:27	10	44795	8	2022	11	0.47025463	10	10											1
45493	94809	8/22/2022 12:51	8/22/2022 13:01	10	44795	8	2022	12	0.535706019	10	10		1
45493	94848	8/27/2022 11:31	8/27/2022 11:41	10	44800	8	2022	11	0.480231481	10	10
45493	94852	8/27/2022 12:34	8/27/2022 12:44	10	44800	8	2022	12	0.524097222	10	10
45493	94956	9/10/2022 11:26	9/10/2022 11:36	10	44814	9	2022	11	0.476550926	10	10											1
45493	94958	9/10/2022 12:39	9/10/2022 12:49	10	44814	9	2022	12	0.527534722	10	10
45493	95005	9/17/2022 11:18	9/17/2022 11:28	10	44821	9	2022	11	0.471458333	10	10
45493	95009	9/17/2022 13:03	9/17/2022 13:13	10	44821	9	2022	13	0.544293981	10	10
45493	95066	9/24/2022 11:14	9/24/2022 11:24	10	44828	9	2022	11	0.468206019	10	10
45493	95070	9/24/2022 12:38	9/24/2022 12:48	10	44828	9	2022	12	0.526539352	10	10
45493	95125	10/1/2022 11:30	10/1/2022 11:40	9.999999991	44835	10	2022	11	0.4796875	10	10											3
45493	95129	10/1/2022 12:37	10/1/2022 12:47	10	44835	10	2022	12	0.526099537	10	10
45493	95257	10/21/2022 12:37	10/21/2022 12:47	10	44855	10	2022	12	0.52630787	10	10											2
45493	95261	10/22/2022 11:34	10/22/2022 11:44	10	44856	10	2022	11	0.48212963	10	10
45493	95265	10/22/2022 12:36	10/22/2022 12:46	10	44856	10	2022	12	0.5253125	10	10
45493	95295	10/28/2022 11:31	10/28/2022 11:40	8.783333333	44862	10	2022	11	0.480428241	8	8
45493	95299	10/28/2022 12:42	10/28/2022 12:52	10	44862	10	2022	12	0.529837963	10	10
45493	95302	10/29/2022 11:23	10/29/2022 11:33	10	44863	10	2022	11	0.474907407	10	10
45493	95307	10/29/2022 12:43	10/29/2022 12:53	10	44863	10	2022	12	0.530474537	10	10
45493	95343	11/4/2022 11:36	11/4/2022 11:46	9.999999991	44869	11	2022	11	0.483518519	10	10											2
45493	95347	11/4/2022 12:38	11/4/2022 12:48	10	44869	11	2022	12	0.526493056	10	10										2	2
45493	95351	11/5/2022 11:31	11/5/2022 11:41	9.999999991	44870	11	2022	11	0.4803125	10	10
45493	95355	11/5/2022 12:52	11/5/2022 13:02	10	44870	11	2022	12	0.53662037	10	10
45493	95403	11/12/2022 11:31	11/12/2022 11:41	10	44877	11	2022	11	0.480486111	10	10											2
45493	95407	11/12/2022 12:36	11/12/2022 12:46	10	44877	11	2022	12	0.525138889	10	10										2	1
45493	95486	11/26/2022 11:30	11/26/2022 11:40	10	44891	11	2022	11	0.479224537	10	10											2
45493	95490	11/26/2022 14:11	11/26/2022 14:21	10	44891	11	2022	14	0.591006944	10	10									1		2
45493	95526	12/3/2022 11:38	12/3/2022 11:48	10	44898	12	2022	11	0.484965278	10	10											1
45493	95530	12/3/2022 15:12	12/3/2022 15:22	10	44898	12	2022	15	0.633657407	10	10											3
45493	94551	7/12/2022 11:28	7/12/2022 11:38	10	44754	7	2022	11	0.478460648	10	10
45493	94555	7/12/2022 12:17	7/12/2022 12:27	10	44754	7	2022	12	0.51212963	10	10
45493	94587	7/19/2022 11:24	7/19/2022 11:34	10	44761	7	2022	11	0.475428241	10	10
45493	94592	7/19/2022 12:27	7/19/2022 12:37	10	44761	7	2022	12	0.519189815	10	10
45493	94765	8/16/2022 12:24	8/16/2022 12:34	10	44789	8	2022	12	0.517152778	10	10
45493	94818	8/23/2022 11:31	8/23/2022 11:41	10	44796	8	2022	11	0.480543981	10	10
45493	94825	8/23/2022 12:53	8/23/2022 13:03	10	44796	8	2022	12	0.536851852	10	10
45493	94855	8/30/2022 12:04	8/30/2022 12:14	10	44803	8	2022	12	0.502916667	10	10										1	1
45493	94856	8/30/2022 11:48	8/30/2022 11:58	10	44803	8	2022	11	0.491805556	10	10
45493	94859	8/30/2022 12:38	8/30/2022 12:48	10	44803	8	2022	12	0.526608796	10	10										1
45493	94916	9/6/2022 11:45	9/6/2022 11:55	9.999999991	44810	9	2022	11	0.489710648	10	10
45493	94921	9/6/2022 12:42	9/6/2022 12:52	10	44810	9	2022	12	0.529386574	10	10
45493	94976	9/13/2022 11:11	9/13/2022 11:21	10	44817	9	2022	11	0.466111111	10	10
45493	94980	9/13/2022 12:11	9/13/2022 12:21	10	44817	9	2022	12	0.508240741	10	9										1
45493	95036	9/20/2022 11:17	9/20/2022 11:27	10	44824	9	2022	11	0.470821759	10	10											1
45493	95039	9/20/2022 12:12	(blank)		44824	9	2022	12	0.508912037	2	2											1
45493	95041	9/20/2022 12:28	9/20/2022 12:38	10	44824	9	2022	12	0.519733796	10	10										1	3
45493	95097	9/27/2022 11:18	9/27/2022 11:28	9.999999991	44831	9	2022	11	0.471284722	8	8										2
45493	95100	9/27/2022 12:24	9/27/2022 12:34	10	44831	9	2022	12	0.517037037	10	9											1
45493	95157	10/4/2022 11:45	10/4/2022 11:55	10	44838	10	2022	11	0.489884259	10	10
45493	95158	10/4/2022 12:05	10/4/2022 12:15	10	44838	10	2022	12	0.504050926	10	10										1
45493	95228	10/18/2022 11:39	10/18/2022 11:49	10	44852	10	2022	11	0.485578704	10	10											2
45493	95233	10/18/2022 12:32	10/18/2022 12:42	9.999999991	44852	10	2022	12	0.522268519	10	10				1
45493	95274	10/25/2022 11:12	10/25/2022 11:22	10	44859	10	2022	11	0.467164352	10	10
45493	95279	10/25/2022 12:01	10/25/2022 12:11	10	44859	10	2022	12	0.500983796	10	10										2	2
45493	95382	11/8/2022 12:12	11/8/2022 12:22	10	44873	11	2022	12	0.508935185	10	10
45493	95433	11/15/2022 11:37	11/15/2022 11:47	10	44880	11	2022	11	0.484398148	10	10										1	1
45493	95436	11/15/2022 12:00	11/15/2022 12:10	10	44880	11	2022	12	0.500300926	10	10
45493	95499	11/29/2022 11:29	11/29/2022 11:39	10	44894	11	2022	11	0.478773148	10	10											1
45493	95504	11/29/2022 12:21	11/29/2022 12:31	10	44894	11	2022	12	0.51525463	10	10										1	2
45493	95606	12/20/2022 12:04	12/20/2022 12:14	10	44915	12	2022	12	0.503425926	10	10
45493	94202	2/16/2022 15:30	2/16/2022 15:40	10	44608	2	2022	15	0.64587963	10	10		1							4
45493	94206	2/18/2022 11:08	2/18/2022 11:18	10	44610	2	2022	11	0.464456019	10	10
45493	94210	2/19/2022 14:55	2/19/2022 15:05	10	44611	2	2022	14	0.621886574	10	10		1
45493	94215	2/22/2022 15:14	2/22/2022 15:24	10	44614	2	2022	15	0.634976852	10	10
45493	94217	2/25/2022 10:53	2/25/2022 11:03	10	44617	2	2022	10	0.453981481	10	10
45493	94221	2/25/2022 12:37	2/25/2022 12:47	10	44617	2	2022	12	0.526180556	10	10										3
45493	94226	3/1/2022 13:44	3/1/2022 13:54	10	44621	3	2022	13	0.572627315	10	10										4
45493	94231	3/3/2022 9:30	3/3/2022 9:40	10	44623	3	2022	9	0.396087963	10	10
45493	94235	3/3/2022 14:57	3/3/2022 15:07	10	44623	3	2022	14	0.622939815	10	9		1								8	1
45493	94237	3/4/2022 11:25	3/4/2022 11:35	10	44624	3	2022	11	0.475752315	5	5										1
45493	94240	4/4/2022 13:03	4/4/2022 13:13	10	44655	4	2022	13	0.544259259	10	10		2								9	1
45493	94243	4/6/2022 10:32	4/6/2022 10:42	10	44657	4	2022	10	0.439525463	10	10										4	2
45493	94247	4/7/2022 15:22	4/7/2022 15:32	9.999999991	44658	4	2022	15	0.640856481	10	10										3	1
45493	94250	4/11/2022 14:21	4/11/2022 14:31	10	44662	4	2022	14	0.5984375	10	10
45493	94257	4/13/2022 11:02	4/13/2022 11:12	9.999999991	44664	4	2022	11	0.460266204	10	10
45493	94258	4/14/2022 14:20	4/14/2022 14:30	10	44665	4	2022	14	0.597847222	9	9
45493	94265	4/18/2022 12:38	4/18/2022 12:48	9.999999991	44669	4	2022	12	0.526782407	10	10		17								15	2
45493	94266	4/19/2022 11:02	4/19/2022 11:12	10	44670	4	2022	11	0.460335648	10	9
45493	94270	4/21/2022 10:46	4/21/2022 10:56	10	44672	4	2022	10	0.449282407	10	10		8								9	2
45493	94282	4/27/2022 11:18	4/27/2022 11:28	10	44678	4	2022	11	0.470983796	10	10
45493	94345	5/27/2022 10:53	5/27/2022 11:03	10	44708	5	2022	10	0.45380787	5	4
45493	94346	5/27/2022 11:08	5/27/2022 11:18	10	44708	5	2022	11	0.46431713	10	10
45493	95052	9/23/2022 10:52	9/23/2022 10:55	3.416666669	44827	9	2022	10	0.452777778	3	3											2
45493	95515	12/2/2022 11:19	12/2/2022 11:29	10	44897	12	2022	11	0.471527778	10	10									3		1
45493	94297	5/5/2022 10:52	5/5/2022 11:02	10	44686	5	2022	10	0.453125	10	10									3
45493	94302	5/5/2022 13:21	5/5/2022 13:31	9.999999991	44686	5	2022	13	0.556724537	10	9
45493	94310	5/12/2022 12:18	5/12/2022 12:28	10	44693	5	2022	12	0.512986111	10	9
45493	94322	5/19/2022 11:01	5/19/2022 11:11	10	44700	5	2022	11	0.459594907	9	9
45493	94328	5/19/2022 13:27	5/19/2022 13:37	10	44700	5	2022	13	0.560555556	10	10
45493	94337	5/26/2022 10:35	5/26/2022 10:45	10	44707	5	2022	10	0.441006944	10	10
45493	94343	5/26/2022 13:01	5/26/2022 13:11	10	44707	5	2022	13	0.543009259	10	10
45493	94357	6/2/2022 11:14	6/2/2022 11:24	10	44714	6	2022	11	0.468356481	10	10
45493	94361	6/2/2022 13:03	6/2/2022 13:13	10	44714	6	2022	13	0.544178241	10	10
45493	94409	6/16/2022 11:17	6/16/2022 11:27	9.999999991	44728	6	2022	11	0.470474537	10	10
45493	94413	6/16/2022 13:28	6/16/2022 13:38	10	44728	6	2022	13	0.56125	10	10
45493	94440	6/23/2022 10:28	6/23/2022 10:38	10	44735	6	2022	10	0.436608796	10	10
45493	94446	6/23/2022 12:48	6/23/2022 12:58	10	44735	6	2022	12	0.533854167	10	10
45493	94458	6/30/2022 10:56	6/30/2022 11:06	10	44742	6	2022	10	0.455590278	10	10
45493	94461	6/30/2022 12:40	6/30/2022 12:50	10	44742	6	2022	12	0.528333333	10	10
45493	94507	7/7/2022 10:48	7/7/2022 10:58	10	44749	7	2022	10	0.450092593	10	10
45493	94510	7/7/2022 12:42	7/7/2022 12:52	10	44749	7	2022	12	0.529814815	10	9
45493	94595	7/21/2022 11:22	7/21/2022 11:32	10	44763	7	2022	11	0.474131944	10	10
45493	94600	7/21/2022 13:10	7/21/2022 13:20	10	44763	7	2022	13	0.548738426	10	10											1
45493	94626	7/28/2022 10:48	7/28/2022 10:58	10	44770	7	2022	10	0.450324074	10	10
45493	94638	7/28/2022 12:32	7/28/2022 12:42	10	44770	7	2022	12	0.522835648	1	1
45493	94639	7/28/2022 12:45	7/28/2022 12:55	10	44770	7	2022	12	0.531759259	10	10
45493	94676	8/4/2022 11:24	8/4/2022 11:34	10	44777	8	2022	11	0.475034722	10	10
45493	94678	8/4/2022 13:02	8/4/2022 13:12	10	44777	8	2022	13	0.543449074	10	10
45493	94721	8/11/2022 10:34	8/11/2022 10:44	10	44784	8	2022	10	0.44068287	1	1
45493	94722	8/11/2022 10:52	8/11/2022 11:02	9.999999991	44784	8	2022	10	0.452951389	10	10
45493	94726	8/11/2022 12:59	8/11/2022 13:09	10	44784	8	2022	12	0.54130787	10	10
45493	94730	8/12/2022 11:19	8/12/2022 11:29	10	44785	8	2022	11	0.472037037	10	10
45493	94734	8/12/2022 12:13	8/12/2022 12:23	10	44785	8	2022	12	0.509606481	10	10
45493	94738	8/12/2022 12:49	8/12/2022 12:59	10	44785	8	2022	12	0.534270833	10	10
45493	94770	8/18/2022 10:45	8/18/2022 10:55	10	44791	8	2022	10	0.448460648	10	10
45493	94772	8/18/2022 12:34	8/18/2022 12:44	10	44791	8	2022	12	0.523680556	10	10
45493	94827	8/25/2022 10:34	8/25/2022 10:44	10	44798	8	2022	10	0.440798611	9	9
45493	94828	8/25/2022 10:48	8/25/2022 10:58	10	44798	8	2022	10	0.450138889	2	1
45493	94830	8/25/2022 12:10	8/25/2022 12:20	10	44798	8	2022	12	0.507337963	10	10
45493	94880	9/1/2022 12:00	9/1/2022 12:10	10	44805	9	2022	12	0.500393519	10	10
45493	94884	9/1/2022 13:52	9/1/2022 14:02	10	44805	9	2022	13	0.577962963	10	9
45493	94885	9/2/2022 10:55	9/2/2022 11:05	10	44806	9	2022	10	0.45505787	10	10
45493	94892	9/2/2022 12:31	9/2/2022 12:41	10	44806	9	2022	12	0.522013889	10	10
45493	94926	9/8/2022 10:39	9/8/2022 10:49	10	44812	9	2022	10	0.443877315	10	10
45493	94931	9/8/2022 12:35	9/8/2022 12:45	10	44812	9	2022	12	0.524456019	10	10
45493	94987	9/15/2022 11:27	9/15/2022 11:37	10	44819	9	2022	11	0.47775463	10	10
45493	94988	9/15/2022 12:30	9/15/2022 12:40	10	44819	9	2022	12	0.521134259	10	10										1
45493	95043	9/22/2022 10:28	9/22/2022 10:38	10	44826	9	2022	10	0.436203704	10	10
45493	95044	9/22/2022 10:41	9/22/2022 10:51	10	44826	9	2022	10	0.445162037	1	1
45493	95048	9/22/2022 12:20	9/22/2022 12:30	10	44826	9	2022	12	0.514560185	10	10										8
45493	95104	9/29/2022 11:01	9/29/2022 11:11	10	44833	9	2022	11	0.459594907	10	10
45493	95108	9/29/2022 12:52	9/29/2022 13:02	10	44833	9	2022	12	0.536354167	10	10										2
45493	95109	9/29/2022 13:04	9/29/2022 13:14	10	44833	9	2022	13	0.544849537	1	1
45493	95163	10/6/2022 11:10	10/6/2022 11:20	10	44840	10	2022	11	0.465300926	10	10
45493	95168	10/6/2022 12:54	10/6/2022 13:04	10	44840	10	2022	12	0.537592593	9	9
45493	95197	10/11/2022 11:33	10/11/2022 11:43	10	44845	10	2022	11	0.481284722	10	10											1
45493	95200	10/11/2022 12:33	10/11/2022 12:43	10	44845	10	2022	12	0.523321759	10	10
45493	95205	10/13/2022 11:11	10/13/2022 11:21	10	44847	10	2022	11	0.466516204	9	9
45493	95206	10/13/2022 12:15	10/13/2022 12:25	10	44847	10	2022	12	0.510960648	10	10										2	5
45493	95243	10/20/2022 10:42	10/20/2022 10:52	10	44854	10	2022	10	0.446180556	10	10
45493	95247	10/20/2022 13:44	10/20/2022 13:54	10	44854	10	2022	13	0.57255787	10	10										4	1
45493	95253	10/21/2022 11:27	10/21/2022 11:37	10	44855	10	2022	11	0.4771875	10	10
45493	95283	10/27/2022 10:41	10/27/2022 10:51	10	44861	10	2022	10	0.445659722	9	9										4
45493	95287	10/27/2022 12:28	10/27/2022 12:38	9.999999991	44861	10	2022	12	0.519872685	10	9
45493	95325	11/3/2022 10:59	11/3/2022 11:09	10	44868	11	2022	10	0.457939815	8	4
45493	95337	11/3/2022 12:59	11/3/2022 13:09	10	44868	11	2022	12	0.541180556	10	10										3	1
45493	95386	11/10/2022 10:42	11/10/2022 10:52	10	44875	11	2022	10	0.446458333	9	8										6
45493	95389	11/10/2022 12:54	11/10/2022 13:04	9.999999991	44875	11	2022	12	0.537893519	10	9									1
45493	95441	11/17/2022 10:37	11/17/2022 10:47	10	44882	11	2022	10	0.442824074	10	10										5
45493	95445	11/17/2022 13:03	11/17/2022 13:13	10	44882	11	2022	13	0.544108796	9	9
45493	95507	12/1/2022 10:33	12/1/2022 10:43	10	44896	12	2022	10	0.44005787	10	10										2	4
45493	95511	12/1/2022 13:36	12/1/2022 13:46	10	44896	12	2022	13	0.566782407	10	9										3	2
45493	95556	12/8/2022 10:46	12/8/2022 10:56	10	44903	12	2022	10	0.449143519	10	10											2
45493	95560	12/8/2022 13:15	12/8/2022 13:25	10	44903	12	2022	13	0.552349537	10	10
45493	95580	12/15/2022 11:08	12/15/2022 11:18	10	44910	12	2022	11	0.463900463	10	10
45493	95584	12/15/2022 13:18	12/15/2022 13:28	10	44910	12	2022	13	0.554652778	10	10										4	1
45493	95585	12/15/2022 13:29	12/15/2022 13:39	10	44910	12	2022	13	0.561990741	3	3
45493	95626	12/29/2022 13:20	12/29/2022 13:30	10	44924	12	2022	13	0.556180556	9	9
45493	95647	1/5/2023 13:23	1/5/2023 13:33	10	44931	1	2023	13	0.558090278	10	10										3	1
45493	95677	1/19/2023 12:15	1/19/2023 12:25	10	44945	1	2023	12	0.511087963	10	8
45493	95679	1/26/2023 12:51	1/26/2023 13:01	10	44952	1	2023	12	0.535636574	10	10										4
45625	94400	6/15/2022 11:08	6/15/2022 11:18	10	44727	6	2022	11	0.464016204	10	10											1
45625	94404	6/15/2022 12:33	6/15/2022 12:43	10	44727	6	2022	12	0.523159722	10	10		2								4
45625	94433	6/22/2022 11:06	6/22/2022 11:16	10	44734	6	2022	11	0.462650463	10	10
45625	94436	6/22/2022 12:06	6/22/2022 12:16	10	44734	6	2022	12	0.504560185	10	10
45625	94448	6/29/2022 10:44	6/29/2022 10:54	10	44741	6	2022	10	0.447314815	10	10
45625	94453	6/29/2022 12:22	6/29/2022 12:32	9.999999991	44741	6	2022	12	0.515856481	10	10
45625	94466	7/6/2022 11:06	7/6/2022 11:16	10	44748	7	2022	11	0.462696759	10	9										1
45625	94471	7/6/2022 12:37	7/6/2022 12:47	10	44748	7	2022	12	0.525740741	10	10										2
45625	94523	7/13/2022 11:03	7/13/2022 11:13	10	44755	7	2022	11	0.460914352	10	10
45625	94560	7/13/2022 12:36	7/13/2022 12:46	10	44755	7	2022	12	0.52525463	10	10											1
45625	94619	7/27/2022 11:03	7/27/2022 11:13	10	44769	7	2022	11	0.461041667	10	10
45625	94624	7/27/2022 12:42	7/27/2022 12:52	10	44769	7	2022	12	0.529409722	10	10											1
45625	94667	8/3/2022 11:30	8/3/2022 11:40	10	44776	8	2022	11	0.479675926	10	10											1
45625	94669	8/3/2022 12:47	8/3/2022 12:57	10	44776	8	2022	12	0.533009259	10	10											2
45625	94699	8/10/2022 11:12	8/10/2022 11:22	9.999999991	44783	8	2022	11	0.466770833	10	10
45625	94718	8/10/2022 12:31	8/10/2022 12:41	10	44783	8	2022	12	0.521701389	10	10											1
45625	94741	8/17/2022 11:20	8/17/2022 11:30	10	44790	8	2022	11	0.472615741	10	10
45625	94743	8/17/2022 12:29	8/17/2022 12:39	10	44790	8	2022	12	0.52025463	10	9
45625	94812	8/24/2022 11:11	8/24/2022 11:21	10	44797	8	2022	11	0.466354167	10	10
45625	94816	8/24/2022 12:31	8/24/2022 12:41	10	44797	8	2022	12	0.521909722	10	10											1
45625	94861	8/31/2022 10:50	8/31/2022 11:00	10	44804	8	2022	10	0.451979167	10	10
45625	94866	8/31/2022 12:22	8/31/2022 12:32	10	44804	8	2022	12	0.515798611	10	10											1
45625	94897	9/7/2022 11:21	9/7/2022 11:31	10	44811	9	2022	11	0.473356481	10	10
45625	94925	9/7/2022 12:57	9/7/2022 13:07	10	44811	9	2022	12	0.539733796	10	10
45625	94947	9/14/2022 11:18	9/14/2022 11:28	10	44818	9	2022	11	0.470902778	10	10											1
45625	94948	9/14/2022 12:02	9/14/2022 12:12	10	44818	9	2022	12	0.501550926	10	10											1
45625	95011	9/21/2022 11:00	9/21/2022 11:10	10	44825	9	2022	11	0.458356481	10	10											1
45625	95017	9/21/2022 12:44	9/21/2022 12:54	10	44825	9	2022	12	0.530833333	10	10											1
45625	95072	9/28/2022 11:16	9/28/2022 11:26	10	44832	9	2022	11	0.469861111	10	10
45625	95077	9/28/2022 12:37	9/28/2022 12:47	10	44832	9	2022	12	0.525775463	10	10
45625	95133	10/5/2022 11:25	10/5/2022 11:35	10	44839	10	2022	11	0.47587963	10	10
45625	95135	10/5/2022 12:30	10/5/2022 12:40	10	44839	10	2022	12	0.521446759	10	10
45625	95189	10/12/2022 11:43	10/12/2022 11:53	9.999999991	44846	10	2022	11	0.488402778	10	10											1
45625	95192	10/12/2022 12:39	10/12/2022 12:49	10	44846	10	2022	12	0.527731481	10	10											1
45625	95236	10/19/2022 11:16	10/19/2022 11:26	10	44853	10	2022	11	0.469768519	10	10
45625	95239	10/19/2022 12:27	10/19/2022 12:37	10	44853	10	2022	12	0.51912037	10	10
45625	95266	10/26/2022 10:46	10/26/2022 10:56	10	44860	10	2022	10	0.449236111	10	10
45625	95271	10/26/2022 12:49	10/26/2022 12:59	10	44860	10	2022	12	0.534479167	10	10
45625	95359	11/9/2022 11:30	11/9/2022 11:40	10	44874	11	2022	11	0.479803241	10	10
45625	95361	11/9/2022 12:23	11/9/2022 12:33	10	44874	11	2022	12	0.516111111	10	10											2
45625	95408	11/16/2022 11:01	11/16/2022 11:11	10	44881	11	2022	11	0.459085648	10	10
45625	95415	11/16/2022 12:50	11/16/2022 13:00	10	44881	11	2022	12	0.535150463	10	10										1
45625	95478	11/23/2022 11:26	11/23/2022 11:36	9.999999991	44888	11	2022	11	0.476388889	10	10											1
45625	95481	11/23/2022 12:32	11/23/2022 12:42	10	44888	11	2022	12	0.522824074	10	10											1
45625	95493	11/30/2022 11:16	11/30/2022 11:26	10	44895	11	2022	11	0.469525463	10	10										2	1
45625	95495	11/30/2022 12:10	11/30/2022 12:20	10	44895	11	2022	12	0.507384259	10	10											1
45625	95550	12/7/2022 11:48	12/7/2022 11:58	10	44902	12	2022	11	0.492349537	10	10											1
45625	95553	12/7/2022 12:32	12/7/2022 12:42	10	44902	12	2022	12	0.522847222	10	9
45625	95573	12/14/2022 11:35	12/14/2022 11:45	10	44909	12	2022	11	0.482962963	10	10										1
45625	95575	12/14/2022 13:56	12/14/2022 14:06	10	44909	12	2022	13	0.5809375	10	10
45625	95611	12/21/2022 11:23	12/21/2022 11:33	10	44916	12	2022	11	0.474837963	10	10
45625	95617	12/21/2022 14:29	12/21/2022 14:39	10	44916	12	2022	14	0.603819444	10	10											1
45625	95620	12/28/2022 11:44	12/28/2022 11:54	10	44923	12	2022	11	0.489548611	10	10
45625	95624	12/28/2022 14:29	12/28/2022 14:39	10	44923	12	2022	14	0.604143519	10	10
45625	95640	1/4/2023 11:44	1/4/2023 11:54	10	44930	1	2023	11	0.489560185	10	10
45625	95644	1/4/2023 14:46	1/4/2023 14:56	10	44930	1	2023	14	0.615775463	10	10										1	2
45625	95669	1/11/2023 11:38	1/11/2023 11:48	10	44937	1	2023	11	0.485347222	10	9
45625	95670	1/11/2023 13:58	1/11/2023 14:08	10	44937	1	2023	13	0.582476852	10	7
45625	94380	6/5/2022 11:35	6/5/2022 11:45	10	44717	6	2022	11	0.482881944	10	10
45625	94381	6/5/2022 12:15	6/5/2022 12:25	10	44717	6	2022	12	0.511018519	10	10
45625	94427	6/19/2022 11:35	6/19/2022 11:45	10	44731	6	2022	11	0.483229167	10	10											1
45625	94428	6/19/2022 11:59	6/19/2022 12:09	10	44731	6	2022	11	0.499513889	10	10
45625	94480	7/3/2022 11:00	7/3/2022 11:10	10	44745	7	2022	11	0.458425926	10	10											1
45625	94487	7/3/2022 12:28	7/3/2022 12:38	10	44745	7	2022	12	0.519444444	10	10											1
45625	94527	7/17/2022 11:02	7/17/2022 11:12	9.999999991	44759	7	2022	11	0.460358796	10	10
45625	94529	7/17/2022 11:57	7/17/2022 12:07	10	44759	7	2022	11	0.49818287	10	10											1
45625	94544	7/10/2022 11:10	7/10/2022 11:20	10	44752	7	2022	11	0.465740741	10	10											1
45625	94549	7/10/2022 12:22	7/10/2022 12:32	9.999999991	44752	7	2022	12	0.515671296	10	10
45625	94650	7/24/2022 10:58	7/24/2022 11:08	10	44766	7	2022	10	0.45724537	10	10											1
45625	94656	7/24/2022 12:17	7/24/2022 12:27	10	44766	7	2022	12	0.512222222	10	10											1
45625	94660	7/31/2022 11:34	7/31/2022 11:44	10	44773	7	2022	11	0.482256944	10	10											1
45625	94663	7/31/2022 12:31	7/31/2022 12:41	10	44773	7	2022	12	0.522164352	10	10											1
45625	94702	8/7/2022 10:52	8/7/2022 11:02	9.999999991	44780	8	2022	10	0.453449074	10	8											1
45625	94705	8/7/2022 11:58	8/7/2022 12:08	10	44780	8	2022	11	0.499178241	10	9
45625	94748	8/14/2022 11:05	8/14/2022 11:15	10	44787	8	2022	11	0.462465278	10	10											1
45625	94754	8/14/2022 12:33	8/14/2022 12:43	10	44787	8	2022	12	0.522916667	9	9											1
45625	94795	8/21/2022 11:05	8/21/2022 11:15	10	44794	8	2022	11	0.461990741	10	10									1
45625	94798	8/21/2022 11:59	8/21/2022 12:09	10	44794	8	2022	11	0.499768519	10	7
45625	94898	9/4/2022 10:52	9/4/2022 11:02	10	44808	9	2022	10	0.452893519	10	10											1
45625	94904	9/4/2022 12:25	9/4/2022 12:35	10	44808	9	2022	12	0.517893519	10	10											1
45625	94962	9/11/2022 11:16	9/11/2022 11:26	10	44815	9	2022	11	0.469548611	10	10
45625	94965	9/11/2022 12:08	9/11/2022 12:18	10	44815	9	2022	12	0.505717593	10	10											1
45625	95018	9/18/2022 10:55	9/18/2022 11:05	10	44822	9	2022	10	0.454988426	10	10
45625	95026	9/18/2022 12:22	9/18/2022 12:32	10	44822	9	2022	12	0.515740741	10	10											1
45625	95079	9/25/2022 11:00	9/25/2022 11:10	10	44829	9	2022	11	0.458634259	10	10
45625	95085	9/25/2022 12:21	9/25/2022 12:31	9.999999991	44829	9	2022	12	0.515173611	10	10
45625	95140	10/2/2022 11:16	10/2/2022 11:26	10	44836	10	2022	11	0.469548611	10	10
45625	95143	10/2/2022 12:07	10/2/2022 12:17	10	44836	10	2022	12	0.504965278	10	10
45625	95170	10/9/2022 10:53	10/9/2022 11:03	10	44843	10	2022	10	0.453993056	10	10											1
45625	95177	10/9/2022 12:30	10/9/2022 12:40	10	44843	10	2022	12	0.521284722	10	10											1
45625	95211	10/16/2022 11:06	10/16/2022 11:16	10	44850	10	2022	11	0.463171296	10	10											1
45625	95216	10/16/2022 12:18	10/16/2022 12:28	10	44850	10	2022	12	0.512511574	10	10
45625	95218	10/17/2022 11:02	10/17/2022 11:12	10	44851	10	2022	11	0.460196759	10	10
45625	95309	10/30/2022 11:06	10/30/2022 11:16	10	44864	10	2022	11	0.462708333	10	10
45625	95314	10/30/2022 12:16	10/30/2022 12:26	10	44864	10	2022	12	0.511134259	10	9											2
45625	95367	11/6/2022 11:31	11/6/2022 11:41	10	44871	11	2022	11	0.480138889	10	10
45625	95371	11/6/2022 12:32	11/6/2022 12:42	10	44871	11	2022	12	0.522835648	10	10
45625	95416	11/13/2022 10:54	11/13/2022 11:04	10	44878	11	2022	10	0.454675926	10	10
45625	95422	11/13/2022 12:06	11/13/2022 12:16	10	44878	11	2022	12	0.504606481	10	10
45625	95461	11/20/2022 11:14	11/20/2022 11:24	10	44885	11	2022	11	0.468518519	10	10
45625	95465	11/20/2022 11:57	11/20/2022 12:07	10	44885	11	2022	11	0.498101852	10	10
45625	95533	12/4/2022 10:58	12/4/2022 11:08	10	44899	12	2022	10	0.45712963	10	10										1
45625	95536	12/4/2022 11:40	12/4/2022 11:50	9.999999991	44899	12	2022	11	0.486412037	10	10
45625	94278	4/22/2022 10:46	4/22/2022 10:56	10	44673	4	2022	10	0.448854167	10	10
45625	94290	4/29/2022 11:13	4/29/2022 11:23	10	44680	4	2022	11	0.467789352	10	10
45625	94294	4/29/2022 12:10	4/29/2022 12:20	10	44680	4	2022	12	0.507303241	10	10
45625	94308	5/6/2022 11:31	5/6/2022 11:41	10	44687	5	2022	11	0.479988426	10	10
45625	94317	5/13/2022 12:14	5/13/2022 12:24	10	44694	5	2022	12	0.510358796	10	10
45625	94320	5/13/2022 13:14	5/13/2022 13:24	10	44694	5	2022	13	0.551655093	10	9										1
45625	94331	5/20/2022 11:55	5/20/2022 12:05	10	44701	5	2022	11	0.497013889	10	10									1
45625	94335	5/20/2022 12:44	5/20/2022 12:54	10	44701	5	2022	12	0.531111111	10	10											4
45625	94348	5/27/2022 11:31	5/27/2022 11:41	10	44708	5	2022	11	0.480486111	10	10
45625	94352	5/27/2022 12:27	5/27/2022 12:37	10	44708	5	2022	12	0.518773148	10	10											2
45625	94365	6/3/2022 11:14	6/3/2022 11:24	10	44715	6	2022	11	0.468460648	9	9										1
45625	94369	6/3/2022 12:11	6/3/2022 12:21	10	44715	6	2022	12	0.507881944	10	10
45625	94386	6/10/2022 11:09	6/10/2022 11:19	9.999999991	44722	6	2022	11	0.464965278	10	10
45625	94389	6/10/2022 11:43	6/10/2022 11:53	10	44722	6	2022	11	0.488449074	10	10											1
45625	94393	6/10/2022 12:35	6/10/2022 12:45	10	44722	6	2022	12	0.524710648	7	7										3	1
45625	94415	6/17/2022 11:06	6/17/2022 11:16	10	44729	6	2022	11	0.462928241	10	10
45625	94418	6/17/2022 11:42	6/17/2022 11:52	10	44729	6	2022	11	0.487523148	9	9
45625	94421	6/17/2022 12:25	6/17/2022 12:35	10	44729	6	2022	12	0.517905093	10	10
45625	94514	7/8/2022 11:05	7/8/2022 11:15	10	44750	7	2022	11	0.462303241	10	9											4
45625	94518	7/8/2022 12:09	7/8/2022 12:19	10	44750	7	2022	12	0.506516204	10	10									1
45625	94681	8/5/2022 11:10	8/5/2022 11:20	10	44778	8	2022	11	0.465798611	10	10											2
45625	94686	8/5/2022 12:14	8/5/2022 12:24	10	44778	8	2022	12	0.509826389	10	10											1
45625	94778	8/19/2022 11:28	8/19/2022 11:38	10	44792	8	2022	11	0.478425926	9	9											4
45625	94781	8/19/2022 12:04	8/19/2022 12:14	10	44792	8	2022	12	0.50287037	10	10											1
45625	94785	8/19/2022 12:48	8/19/2022 12:58	10	44792	8	2022	12	0.533368056	10	10											2
45625	94835	8/26/2022 11:06	8/26/2022 11:16	10	44799	8	2022	11	0.462546296	10	10											3
45625	94840	8/26/2022 12:00	8/26/2022 12:10	10	44799	8	2022	12	0.500115741	10	10											2
45625	94844	8/26/2022 12:45	8/26/2022 12:55	10	44799	8	2022	12	0.531608796	10	10											4
45625	94936	9/9/2022 11:16	9/9/2022 11:26	10	44813	9	2022	11	0.469803241	10	10											2
45625	94940	9/9/2022 12:01	9/9/2022 12:11	10	44813	9	2022	12	0.500833333	10	10										1	1
45625	94993	9/16/2022 11:07	9/16/2022 11:17	10	44820	9	2022	11	0.463518519	10	10											1
45625	94998	9/16/2022 12:12	9/16/2022 12:22	10	44820	9	2022	12	0.508981481	10	10											3
45625	95053	9/23/2022 11:08	9/23/2022 11:18	10	44827	9	2022	11	0.464039352	10	10
45625	95055	9/23/2022 11:41	9/23/2022 11:51	10	44827	9	2022	11	0.486863426	10	10										1	4
45625	95061	9/23/2022 12:38	9/23/2022 12:48	10	44827	9	2022	12	0.526712963	9	9											1
45625	95112	9/30/2022 11:03	9/30/2022 11:13	10	44834	9	2022	11	0.460949074	10	10											2
45625	95115	9/30/2022 11:36	9/30/2022 11:46	10	44834	9	2022	11	0.483888889	10	10
45625	95119	9/30/2022 12:24	9/30/2022 12:34	10	44834	9	2022	12	0.516678241	10	10											2
45625	95391	11/11/2022 11:08	11/11/2022 11:18	10	44876	11	2022	11	0.464340278	10	10									5		3
45625	95395	11/11/2022 11:51	11/11/2022 12:01	10	44876	11	2022	11	0.493784722	10	10									1		3
45625	95397	11/11/2022 12:30	11/11/2022 12:40	10	44876	11	2022	12	0.521145833	10	10									4		3
45625	95448	11/18/2022 10:49	11/18/2022 10:59	10	44883	11	2022	10	0.451319444	10	10											11
45625	95454	11/18/2022 11:43	11/18/2022 11:53	10	44883	11	2022	11	0.488194444	10	10											4
45625	95457	11/18/2022 12:31	11/18/2022 12:41	9.999999991	44883	11	2022	12	0.521863426	10	10									2
45625	95516	12/2/2022 11:35	12/2/2022 11:45	9.999999991	44897	12	2022	11	0.483020833	10	10									3		1
45625	95520	12/2/2022 12:26	12/2/2022 12:36	10	44897	12	2022	12	0.518055556	9	9
45625	95591	12/16/2022 11:32	12/16/2022 11:42	10	44911	12	2022	11	0.481157407	10	10
45625	95593	12/16/2022 12:11	12/16/2022 12:21	10	44911	12	2022	12	0.507800926	10	10
45625	95652	1/6/2023 11:59	1/6/2023 12:09	10	44932	1	2023	11	0.499490741	10	10
45625	95655	1/6/2023 12:44	1/6/2023 12:54	10	44932	1	2023	12	0.531226852	10	10											2
45625	95684	1/27/2023 11:24	1/27/2023 11:34	10	44953	1	2023	11	0.475451389	10	10
45625	95686	1/27/2023 11:45	1/27/2023 11:55	9.999999991	44953	1	2023	11	0.490115741	10	10											1
45625	94396	6/13/2022 13:32	6/13/2022 13:42	10	44725	6	2022	13	0.563969907	10	10
45625	94579	7/18/2022 10:44	7/18/2022 10:54	10	44760	7	2022	10	0.447881944	10	10
45625	94584	7/18/2022 12:44	7/18/2022 12:54	10	44760	7	2022	12	0.531226852	10	10
45625	94629	7/25/2022 11:10	7/25/2022 11:20	9.999999991	44767	7	2022	11	0.465590278	10	10
45625	94632	7/25/2022 12:57	7/25/2022 13:07	9.999999991	44767	7	2022	12	0.539606481	10	10
45625	94712	8/8/2022 11:27	8/8/2022 11:37	10	44781	8	2022	11	0.47775463	10	10
45625	94715	8/8/2022 12:56	8/8/2022 13:06	10	44781	8	2022	12	0.539224537	10	10
45625	94758	8/15/2022 11:01	(blank)		44788	8	2022	11	0.4596875	6	6
45625	94761	8/15/2022 13:06	8/15/2022 13:16	10	44788	8	2022	13	0.546469907	10	10
45625	94872	8/29/2022 11:41	8/29/2022 11:51	10	44802	8	2022	11	0.486828704	10	9
45625	94873	8/29/2022 12:46	8/29/2022 12:56	10	44802	8	2022	12	0.532430556	10	9
45625	94906	9/5/2022 10:17	9/5/2022 10:27	10	44809	9	2022	10	0.428680556	10	10
45625	94911	9/5/2022 12:57	9/5/2022 13:07	10	44809	9	2022	12	0.54025463	10	10
45625	94971	9/12/2022 10:32	9/12/2022 10:42	10	44816	9	2022	10	0.438888889	10	10
45625	94975	9/12/2022 12:20	9/12/2022 12:30	9.999999991	44816	9	2022	12	0.513958333	10	10
45625	95028	9/19/2022 10:47	9/19/2022 10:57	10	44823	9	2022	10	0.449502315	10	10
45625	95032	9/19/2022 12:22	9/19/2022 12:32	10	44823	9	2022	12	0.515775463	10	10
45625	95089	9/26/2022 10:38	9/26/2022 10:48	10	44830	9	2022	10	0.443298611	10	10
45625	95093	9/26/2022 12:13	9/26/2022 12:23	9.999999991	44830	9	2022	12	0.509351852	10	10
45625	95147	10/3/2022 10:27	10/3/2022 10:37	10	44837	10	2022	10	0.435636574	10	10
45625	95152	10/3/2022 12:05	10/3/2022 12:15	9.999999991	44837	10	2022	12	0.50375	10	10
45625	95178	10/10/2022 10:38	10/10/2022 10:48	10	44844	10	2022	10	0.443599537	10	10
45625	95185	10/10/2022 12:08	10/10/2022 12:18	10	44844	10	2022	12	0.505613426	10	10
45625	95223	10/17/2022 12:28	10/17/2022 12:38	10	44851	10	2022	12	0.519907407	10	10
45625	95318	10/31/2022 10:31	10/31/2022 10:41	9.999999991	44865	10	2022	10	0.438449074	10	10
45625	95323	10/31/2022 11:58	10/31/2022 12:08	10	44865	10	2022	11	0.498854167	10	10
45625	95332	10/24/2022 11:25	10/24/2022 11:35	10	44858	10	2022	11	0.475833333	10	10
45625	95335	10/24/2022 13:04	10/24/2022 13:14	10	44858	10	2022	13	0.544907407	10	10
45625	95375	11/7/2022 11:09	11/7/2022 11:19	10	44872	11	2022	11	0.464675926	10	10
45625	95376	11/7/2022 12:22	11/7/2022 12:32	10	44872	11	2022	12	0.515416667	10	10
45625	95425	11/14/2022 10:39	11/14/2022 10:49	10	44879	11	2022	10	0.444421296	10	10
45625	95431	11/14/2022 12:23	11/14/2022 12:33	10	44879	11	2022	12	0.515972222	10	10
45625	95467	11/21/2022 10:14	11/21/2022 10:24	10	44886	11	2022	10	0.426643519	10	8
45625	95472	11/21/2022 11:23	11/21/2022 11:33	10	44886	11	2022	11	0.474340278	10	10
45625	95540	12/5/2022 10:50	12/5/2022 11:00	10	44900	12	2022	10	0.452071759	10	10
45625	95545	12/5/2022 11:46	12/5/2022 11:56	9.999999991	44900	12	2022	11	0.490706019	10	8
45625	95566	12/12/2022 10:25	12/12/2022 10:35	10	44907	12	2022	10	0.43431713	10	10
45625	95569	12/12/2022 12:08	12/12/2022 12:18	10	44907	12	2022	12	0.50556713	10	10
45625	95600	12/19/2022 10:42	12/19/2022 10:52	10	44914	12	2022	10	0.446342593	10	10
45625	95604	12/19/2022 11:44	12/19/2022 11:54	10	44914	12	2022	11	0.48931713	10	10
45625	95630	1/2/2023 11:22	1/2/2023 11:32	10	44928	1	2023	11	0.473715278	10	10
45625	95636	1/2/2023 12:34	1/2/2023 12:44	10	44928	1	2023	12	0.523715278	10	10
45625	95660	1/9/2023 12:57	1/9/2023 13:07	10	44935	1	2023	12	0.539814815	10	10
45625	95664	1/9/2023 13:44	1/9/2023 13:54	10	44935	1	2023	13	0.572685185	10	10
45625	94473	7/2/2022 11:00	7/2/2022 11:10	10	44744	7	2022	11	0.458541667	10	10										1
45625	94479	7/2/2022 12:57	7/2/2022 13:07	10	44744	7	2022	12	0.539976852	10	10
45625	94489	7/4/2022 10:51	7/4/2022 11:01	10	44746	7	2022	10	0.452291667	10	10											3
45625	94494	7/4/2022 12:25	7/4/2022 12:35	10	44746	7	2022	12	0.517581019	10	10											1
45625	94499	7/5/2022 11:10	7/5/2022 11:20	10	44747	7	2022	11	0.465810185	10	10											1
45625	94502	7/5/2022 12:48	7/5/2022 12:58	10	44747	7	2022	12	0.533900463	10	10											1
45625	94534	7/9/2022 10:54	7/9/2022 11:04	10	44751	7	2022	10	0.454479167	10	10
45625	94541	7/9/2022 12:59	7/9/2022 13:09	10	44751	7	2022	12	0.541134259	10	10				2						1	1
45625	94562	7/14/2022 10:47	7/14/2022 10:57	10	44756	7	2022	10	0.449861111	10	10
45625	94566	7/14/2022 12:20	7/14/2022 12:30	10	44756	7	2022	12	0.513923611	10	10											1
45625	94572	7/16/2022 11:01	7/16/2022 11:11	10	44758	7	2022	11	0.459467593	10	10
45625	94575	7/16/2022 12:20	7/16/2022 12:30	10	44758	7	2022	12	0.514097222	10	10											2
45625	94603	7/22/2022 10:58	7/22/2022 11:08	10	44764	7	2022	10	0.457314815	10	10											1
45625	94608	7/22/2022 12:27	7/22/2022 12:37	10	44764	7	2022	12	0.518842593	10	10											2
45625	94611	7/23/2022 10:58	7/23/2022 11:08	10	44765	7	2022	10	0.457337963	10	10											1
45625	94615	7/23/2022 12:17	7/23/2022 12:27	10	44765	7	2022	12	0.512199074	10	10											1
45625	94642	7/30/2022 10:44	7/30/2022 10:54	10	44772	7	2022	10	0.447789352	10	10											1
45625	94646	7/30/2022 12:11	7/30/2022 12:21	9.999999991	44772	7	2022	12	0.508136574	10	10											1
45625	94690	8/6/2022 10:52	8/6/2022 11:02	10	44779	8	2022	10	0.452789352	10	10											2
45625	94694	8/6/2022 12:13	8/6/2022 12:23	10	44779	8	2022	12	0.50931713	10	10											2
45625	94786	8/20/2022 10:54	8/20/2022 11:04	10	44793	8	2022	10	0.454490741	10	10
45625	94790	8/20/2022 12:07	8/20/2022 12:17	10	44793	8	2022	12	0.505439815	10	10
45625	94803	8/22/2022 10:54	8/22/2022 11:04	10	44795	8	2022	10	0.454537037	10	10
45625	94807	8/22/2022 12:29	8/22/2022 12:39	10	44795	8	2022	12	0.520416667	10	10											1
45625	94846	8/27/2022 11:08	8/27/2022 11:18	10	44800	8	2022	11	0.464340278	10	10											1
45625	94850	8/27/2022 12:12	8/27/2022 12:22	10	44800	8	2022	12	0.50900463	10	10
45625	94953	9/10/2022 11:03	9/10/2022 11:13	10	44814	9	2022	11	0.461030093	10	10											2
45625	94957	9/10/2022 12:16	9/10/2022 12:26	10	44814	9	2022	12	0.511319444	10	10											2
45625	95003	9/17/2022 10:55	9/17/2022 11:05	10	44821	9	2022	10	0.455439815	10	10											1
45625	95004	9/17/2022 11:06	9/17/2022 11:16	9.999999991	44821	9	2022	11	0.46306713	1	1
45625	95007	9/17/2022 12:39	9/17/2022 12:49	10	44821	9	2022	12	0.527314815	10	10											1
45625	95064	9/24/2022 10:51	9/24/2022 11:01	10	44828	9	2022	10	0.452465278	10	10											1
45625	95068	9/24/2022 12:14	9/24/2022 12:24	9.999999991	44828	9	2022	12	0.510347222	10	10											2
45625	95123	10/1/2022 11:07	10/1/2022 11:17	10	44835	10	2022	11	0.46375	10	10											2
45625	95127	10/1/2022 12:13	10/1/2022 12:23	10	44835	10	2022	12	0.509398148	10	10											2
45625	95255	10/21/2022 12:15	10/21/2022 12:25	10	44855	10	2022	12	0.510775463	10	10											2
45625	95259	10/22/2022 11:12	10/22/2022 11:22	10	44856	10	2022	11	0.467280093	10	10
45625	95263	10/22/2022 12:15	10/22/2022 12:25	10	44856	10	2022	12	0.510462963	10	10											1
45625	95293	10/28/2022 11:09	10/28/2022 11:19	10	44862	10	2022	11	0.465243056	10	9											1
45625	95297	10/28/2022 12:21	10/28/2022 12:31	10	44862	10	2022	12	0.514733796	10	10											1
45625	95301	10/29/2022 11:00	10/29/2022 11:10	10	44863	10	2022	11	0.459016204	10	10
45625	95305	10/29/2022 12:20	10/29/2022 12:30	10	44863	10	2022	12	0.51443287	10	10											1
45625	95341	11/4/2022 11:13	11/4/2022 11:23	10	44869	11	2022	11	0.467951389	10	10
45625	95344	11/4/2022 12:03	11/4/2022 12:13	10	44869	11	2022	12	0.502511574	9	9	1
45625	95349	11/5/2022 11:10	11/5/2022 11:20	10	44870	11	2022	11	0.465405093	10	10
45625	95353	11/5/2022 12:30	11/5/2022 12:40	9.999999991	44870	11	2022	12	0.521365741	10	10
45625	95401	11/12/2022 11:10	11/12/2022 11:20	10	44877	11	2022	11	0.465393519	10	10											1
45625	95405	11/12/2022 12:14	11/12/2022 12:24	10	44877	11	2022	12	0.510219907	10	10									1		2
45625	95484	11/26/2022 11:06	11/26/2022 11:16	10	44891	11	2022	11	0.463148148	10	9											1
45625	95488	11/26/2022 13:49	11/26/2022 13:59	10	44891	11	2022	13	0.575914352	10	10											1
45625	95524	12/3/2022 11:16	12/3/2022 11:26	10	44898	12	2022	11	0.469722222	10	10
45625	95528	12/3/2022 14:44	12/3/2022 14:54	10	44898	12	2022	14	0.613888889	10	10											1
45625	94552	7/12/2022 11:40	7/12/2022 11:50	10	44754	7	2022	11	0.486782407	10	10
45625	94556	7/12/2022 12:28	7/12/2022 12:38	10	44754	7	2022	12	0.519722222	10	10
45625	94586	7/19/2022 11:13	7/19/2022 11:23	10	44761	7	2022	11	0.467650463	10	10
45625	94590	7/19/2022 12:05	7/19/2022 12:15	10	44761	7	2022	12	0.503946759	10	10
45625	94764	8/16/2022 12:13	8/16/2022 12:23	9.999999991	44789	8	2022	12	0.509259259	10	10
45625	94821	8/23/2022 11:54	8/23/2022 12:04	9.999999991	44796	8	2022	11	0.496030093	10	10											1
45625	94823	8/23/2022 12:29	8/23/2022 12:39	10	44796	8	2022	12	0.520740741	10	10											1
45625	94853	8/30/2022 11:25	8/30/2022 11:35	10	44803	8	2022	11	0.476377315	10	10
45625	94860	8/30/2022 12:49	8/30/2022 12:59	10	44803	8	2022	12	0.534143519	10	10											1
45625	94917	9/6/2022 11:56	9/6/2022 12:06	10	44810	9	2022	11	0.497465278	10	10				1
45625	94920	9/6/2022 12:30	9/6/2022 12:40	10	44810	9	2022	12	0.521446759	10	9											1
45625	94978	9/13/2022 10:59	9/13/2022 11:09	10	44817	9	2022	10	0.458287037	10	10
45625	94983	9/13/2022 12:34	9/13/2022 12:44	10	44817	9	2022	12	0.524108796	10	10											2
45625	95035	9/20/2022 11:07	9/20/2022 11:17	10	44824	9	2022	11	0.463252315	10	10
45625	95042	9/20/2022 12:39	9/20/2022 12:49	10	44824	9	2022	12	0.527604167	10	10											1
45625	95095	9/27/2022 11:04	9/27/2022 11:14	10	44831	9	2022	11	0.461678241	9	8
45625	95099	9/27/2022 12:02	9/27/2022 12:12	10	44831	9	2022	12	0.501793981	10	10
45625	95155	10/4/2022 11:33	10/4/2022 11:43	10	44838	10	2022	11	0.481689815	9	9											1
45625	95160	10/4/2022 12:38	10/4/2022 12:48	10	44838	10	2022	12	0.526550926	10	10											1
45625	95229	10/18/2022 11:49	10/18/2022 11:59	10	44852	10	2022	11	0.492905093	10	10
45625	95231	10/18/2022 12:10	10/18/2022 12:20	10	44852	10	2022	12	0.5075	10	10
45625	95276	10/25/2022 11:34	10/25/2022 11:44	10	44859	10	2022	11	0.481979167	10	10
45625	95280	10/25/2022 12:23	10/25/2022 12:33	10	44859	10	2022	12	0.516365741	10	10											1
45625	95380	11/8/2022 11:51	11/8/2022 12:01	10	44873	11	2022	11	0.4940625	10	10											1
45625	95384	11/8/2022 12:35	11/8/2022 12:45	10	44873	11	2022	12	0.524791667	10	10											2
45625	95432	11/15/2022 11:16	11/15/2022 11:26	10	44880	11	2022	11	0.469502315	10	10
45625	95437	11/15/2022 12:22	11/15/2022 12:32	10	44880	11	2022	12	0.5153125	10	8
45625	95501	11/29/2022 11:50	11/29/2022 12:00	9.999999991	44894	11	2022	11	0.493321759	10	10											1
45625	95503	11/29/2022 12:11	11/29/2022 12:21	10	44894	11	2022	12	0.508009259	10	10											1
45625	95608	12/20/2022 12:25	12/20/2022 12:35	10	44915	12	2022	12	0.517928241	10	10
45625	94203	2/16/2022 15:51	2/16/2022 16:01	10	44608	2	2022	15	0.660983796	10	9
45625	94208	2/18/2022 11:30	2/18/2022 11:40	10	44610	2	2022	11	0.479340278	10	10
45625	94214	2/22/2022 15:03	2/22/2022 15:13	10	44614	2	2022	15	0.627650463	10	10										5
45625	94220	2/25/2022 11:25	2/25/2022 11:35	10	44617	2	2022	11	0.476006944	10	10
45625	94224	2/25/2022 13:09	2/25/2022 13:19	9.999999991	44617	2	2022	13	0.548009259	10	10
45625	94225	3/1/2022 13:23	3/1/2022 13:33	9.999999991	44621	3	2022	13	0.558125	10	9										3
45625	94232	3/3/2022 9:51	3/3/2022 10:01	10	44623	3	2022	9	0.410636574	10	10
45625	94234	3/3/2022 14:46	3/3/2022 14:56	10	44623	3	2022	14	0.61568287	10	10
45625	94239	4/4/2022 13:14	4/4/2022 13:24	9.999999991	44655	4	2022	13	0.551527778	10	10
45625	94244	4/6/2022 10:44	4/6/2022 10:54	9.999999991	44657	4	2022	10	0.447256944	10	10				1							2
45625	94249	4/7/2022 15:44	4/7/2022 15:54	10	44658	4	2022	15	0.655914352	10	10
45625	94253	4/11/2022 14:53	4/11/2022 15:03	10	44662	4	2022	14	0.620706019	10	9
45625	94254	4/13/2022 10:30	4/13/2022 10:40	10	44664	4	2022	10	0.437511574	10	10
45625	94261	4/14/2022 14:53	4/14/2022 15:03	10	44665	4	2022	14	0.620636574	10	10
45625	94263	4/18/2022 12:28	4/18/2022 12:38	9.999999991	44669	4	2022	12	0.519467593	10	10										1
45625	94267	4/19/2022 11:13	4/19/2022 11:23	10	44670	4	2022	11	0.467905093	10	10
45625	94271	4/21/2022 10:57	4/21/2022 11:07	10	44672	4	2022	10	0.456608796	10	9											1
45625	94283	4/27/2022 11:28	4/27/2022 11:38	10	44678	4	2022	11	0.478344907	10	8									1
45625	94299	5/5/2022 11:17	5/5/2022 11:27	10	44686	5	2022	11	0.470590278	10	10
45625	94303	5/5/2022 13:35	5/5/2022 13:45	10	44686	5	2022	13	0.566388889	10	9
45625	94304	5/5/2022 13:48	5/5/2022 13:58	10	44686	5	2022	13	0.575023148	10	9
45625	94311	5/12/2022 12:30	5/12/2022 12:40	10	44693	5	2022	12	0.521319444	10	9
45625	94323	5/19/2022 11:20	5/19/2022 11:30	10	44700	5	2022	11	0.472546296	10	9
45625	94326	5/19/2022 13:03	5/19/2022 13:13	10	44700	5	2022	13	0.54375	10	10
45625	94339	5/26/2022 10:58	5/26/2022 11:08	10	44707	5	2022	10	0.45724537	10	10
45625	94342	5/26/2022 12:47	5/26/2022 12:57	10	44707	5	2022	12	0.53318287	10	10										5
45625	94355	6/2/2022 10:51	6/2/2022 11:01	10	44714	6	2022	10	0.452222222	10	10
45625	94360	6/2/2022 12:52	6/2/2022 13:02	10	44714	6	2022	12	0.536423611	10	10
45625	94408	6/16/2022 11:03	6/16/2022 11:13	10	44728	6	2022	11	0.460717593	10	10
45625	94410	6/16/2022 12:54	6/16/2022 13:04	10	44728	6	2022	12	0.537546296	10	10											4
45625	94442	6/23/2022 10:59	6/23/2022 11:09	10	44735	6	2022	10	0.457743056	10	10											1
45625	94445	6/23/2022 12:35	6/23/2022 12:45	10	44735	6	2022	12	0.52474537	10	10										4
45625	94457	6/30/2022 10:35	6/30/2022 10:45	10	44742	6	2022	10	0.441550926	10	10
45625	94463	6/30/2022 13:11	6/30/2022 13:21	10	44742	6	2022	13	0.549305556	10	9
45625	94505	7/7/2022 10:21	7/7/2022 10:31	10	44749	7	2022	10	0.431273148	10	10
45625	94512	7/7/2022 13:10	7/7/2022 13:20	10	44749	7	2022	13	0.548865741	10	10
45625	94596	7/21/2022 11:39	7/21/2022 11:49	10	44763	7	2022	11	0.485659722	10	10											4
45625	94599	7/21/2022 12:56	7/21/2022 13:06	10	44763	7	2022	12	0.538969907	10	10											9
45625	94636	7/28/2022 11:15	7/28/2022 11:25	9.999999991	44770	7	2022	11	0.469074074	10	10
45625	94641	7/28/2022 13:13	7/28/2022 13:23	10	44770	7	2022	13	0.55087963	10	10											7
45625	94675	8/4/2022 11:09	8/4/2022 11:19	10	44777	8	2022	11	0.464814815	10	10											1
45625	94679	8/4/2022 13:13	8/4/2022 13:23	10	44777	8	2022	13	0.551111111	10	10
45625	94721	8/11/2022 10:34	8/11/2022 10:44	10	44784	8	2022	10	0.44068287	1	1
45625	94723	8/11/2022 11:05	8/11/2022 11:15	10	44784	8	2022	11	0.4621875	10	10
45625	94727	8/11/2022 13:10	8/11/2022 13:20	10	44784	8	2022	13	0.548854167	10	10
45625	94729	8/12/2022 11:08	8/12/2022 11:18	10	44785	8	2022	11	0.464178241	10	10
45625	94733	8/12/2022 12:02	8/12/2022 12:12	10	44785	8	2022	12	0.501921296	10	10											4
45625	94736	8/12/2022 12:26	8/12/2022 12:36	10	44785	8	2022	12	0.518344907	8	8											1
45625	94769	8/18/2022 10:31	8/18/2022 10:41	10	44791	8	2022	10	0.438564815	10	10
45625	94774	8/18/2022 12:55	8/18/2022 13:05	10	44791	8	2022	12	0.538865741	10	10											2
45625	94828	8/25/2022 10:48	8/25/2022 10:58	10	44798	8	2022	10	0.450138889	10	10											6
45625	94833	8/25/2022 12:54	8/25/2022 13:04	10	44798	8	2022	12	0.537604167	10	10										1
45625	94878	9/1/2022 11:33	9/1/2022 11:43	10	44805	9	2022	11	0.481377315	10	10
45625	94883	9/1/2022 13:35	9/1/2022 13:45	10	44805	9	2022	13	0.566018519	10	10
45625	94887	9/2/2022 11:17	9/2/2022 11:27	10	44806	9	2022	11	0.470509259	10	10
45625	94891	9/2/2022 12:15	9/2/2022 12:25	10	44806	9	2022	12	0.510763889	10	10											3
45625	94928	9/8/2022 11:07	9/8/2022 11:17	10	44812	9	2022	11	0.463518519	10	9											8
45625	94932	9/8/2022 12:46	9/8/2022 12:56	10	44812	9	2022	12	0.532013889	10	10
45625	94986	9/15/2022 11:07	9/15/2022 11:17	10	44819	9	2022	11	0.463680556	10	10
45625	94991	9/15/2022 13:06	9/15/2022 13:16	10	44819	9	2022	13	0.545856481	10	10
45625	95045	9/22/2022 10:52	9/22/2022 11:02	10	44826	9	2022	10	0.453206019	10	10
45625	95049	9/22/2022 12:31	9/22/2022 12:41	10	44826	9	2022	12	0.522106481	10	9
45625	95105	9/29/2022 11:16	9/29/2022 11:26	10	44833	9	2022	11	0.469803241	10	10											1
45625	95109	9/29/2022 13:04	9/29/2022 13:14	10	44833	9	2022	13	0.544849537	9	9											1
45625	95165	10/6/2022 11:31	10/6/2022 11:41	10	44840	10	2022	11	0.480520833	10	10
45625	95166	10/6/2022 12:30	10/6/2022 12:40	10	44840	10	2022	12	0.52119213	10	9											6
45625	95196	10/11/2022 11:11	10/11/2022 11:21	10	44845	10	2022	11	0.466076389	10	10
45625	95198	10/11/2022 12:11	10/11/2022 12:21	10	44845	10	2022	12	0.508125	10	10
45625	95203	10/13/2022 10:48	10/13/2022 10:58	10	44847	10	2022	10	0.4503125	10	10											3
45625	95209	10/13/2022 12:49	10/13/2022 12:59	10	44847	10	2022	12	0.534571759	10	10
45625	95244	10/20/2022 10:53	10/20/2022 11:03	10	44854	10	2022	10	0.453993056	10	10									1
45625	95248	10/20/2022 13:59	10/20/2022 14:09	10	44854	10	2022	13	0.583032407	10	10
45625	95251	10/21/2022 11:02	10/21/2022 11:12	10	44855	10	2022	11	0.460150463	10	10											1
45625	95284	10/27/2022 10:52	10/27/2022 11:02	9.999999991	44861	10	2022	10	0.453356481	10	10
45625	95288	10/27/2022 12:40	10/27/2022 12:50	10	44861	10	2022	12	0.527986111	10	10
45625	95327	11/3/2022 11:21	11/3/2022 11:31	9.999999991	44868	11	2022	11	0.47349537	10	10
45625	95338	11/3/2022 13:10	11/3/2022 13:20	10	44868	11	2022	13	0.549108796	10	9											9
45625	95443	11/17/2022 10:59	11/17/2022 11:09	10	44882	11	2022	10	0.457696759	10	10
45625	95446	11/17/2022 13:14	11/17/2022 13:24	10	44882	11	2022	13	0.551493056	10	10
45625	95508	12/1/2022 10:44	12/1/2022 10:54	10	44896	12	2022	10	0.4475	10	10
45625	95512	12/1/2022 13:46	12/1/2022 13:56	10	44896	12	2022	13	0.574178241	10	10											3
45625	95557	12/8/2022 10:57	12/8/2022 11:07	10	44903	12	2022	10	0.456585648	10	10										1
45625	95561	12/8/2022 13:26	12/8/2022 13:36	10	44903	12	2022	13	0.559733796	10	10
45625	95582	12/15/2022 11:18	12/15/2022 11:28	10	44910	12	2022	11	0.471446759	8	8
45625	95585	12/15/2022 13:29	12/15/2022 13:39	10	44910	12	2022	13	0.561990741	7	7
45625	95586	12/15/2022 13:39	12/15/2022 13:49	10	44910	12	2022	13	0.56931713	10	10
45625	95628	12/29/2022 13:32	12/29/2022 13:42	10	44924	12	2022	13	0.564050926	10	10
45625	95648	1/5/2023 13:34	1/5/2023 13:44	10	44931	1	2023	13	0.565914352	9	9										1
45625	95675	1/19/2023 11:41	1/19/2023 11:51	9.999999991	44945	1	2023	11	0.486909722	9	4											1
45625	95680	1/26/2023 13:01	1/26/2023 13:11	10	44952	1	2023	13	0.543043981	10	10										1
45626	94401	6/15/2022 11:25	6/15/2022 11:35	9.999999991	44727	6	2022	11	0.475798611	10	9
45626	94402	6/15/2022 12:07	6/15/2022 12:17	10	44727	6	2022	12	0.505046296	10	10
45626	94432	6/22/2022 10:53	6/22/2022 11:03	10	44734	6	2022	10	0.454143519	10	10
45626	94437	6/22/2022 12:18	6/22/2022 12:28	10	44734	6	2022	12	0.512777778	10	10										2
45626	94450	6/29/2022 11:07	6/29/2022 11:17	10	44741	6	2022	11	0.463819444	10	10
45626	94452	6/29/2022 12:11	6/29/2022 12:21	9.999999991	44741	6	2022	12	0.507951389	10	9
45626	94467	7/6/2022 11:19	7/6/2022 11:29	10	44748	7	2022	11	0.471979167	10	10
45626	94468	7/6/2022 12:02	7/6/2022 12:12	10	44748	7	2022	12	0.50181713	10	10
45626	94524	7/13/2022 11:15	7/13/2022 11:25	10	44755	7	2022	11	0.46943287	10	10
45626	94559	7/13/2022 12:23	7/13/2022 12:33	10	44755	7	2022	12	0.516342593	10	10
45626	94620	7/27/2022 10:52	7/27/2022 11:02	10	44769	7	2022	10	0.453136574	10	10
45626	94623	7/27/2022 12:30	7/27/2022 12:40	10	44769	7	2022	12	0.521493056	10	10
45626	94666	8/3/2022 11:15	8/3/2022 11:25	9.999999991	44776	8	2022	11	0.469293981	10	10
45626	94671	8/3/2022 12:21	8/3/2022 12:31	10	44776	8	2022	12	0.515185185	10	10
45626	94698	8/10/2022 11:00	8/10/2022 11:10	10	44783	8	2022	11	0.458854167	10	10
45626	94719	8/10/2022 12:53	8/10/2022 13:03	10	44783	8	2022	12	0.537175926	10	10
45626	94740	8/17/2022 11:08	8/17/2022 11:18	10	44790	8	2022	11	0.464074074	10	10
45626	94746	8/17/2022 13:04	8/17/2022 13:14	10	44790	8	2022	13	0.544918981	10	10
45626	94811	8/24/2022 10:59	8/24/2022 11:09	10	44797	8	2022	10	0.457731481	10	10
45626	94814	8/24/2022 12:06	8/24/2022 12:16	10	44797	8	2022	12	0.504606481	10	10
45626	94863	8/31/2022 11:16	8/31/2022 11:26	10	44804	8	2022	11	0.469953704	10	10
45626	94868	8/31/2022 12:47	8/31/2022 12:57	10	44804	8	2022	12	0.532986111	10	10
45626	94896	9/7/2022 11:10	9/7/2022 11:20	10	44811	9	2022	11	0.465763889	10	10
45626	94924	9/7/2022 12:45	9/7/2022 12:55	10	44811	9	2022	12	0.531851852	9	9
45626	94944	9/14/2022 10:43	9/14/2022 10:53	10	44818	9	2022	10	0.446655093	10	9
45626	94951	9/14/2022 12:38	9/14/2022 12:48	9.999999991	44818	9	2022	12	0.526967593	10	10
45626	95010	9/21/2022 10:48	9/21/2022 10:58	9.999999991	44825	9	2022	10	0.450462963	10	10
45626	95015	9/21/2022 12:20	9/21/2022 12:30	9.999999991	44825	9	2022	12	0.514143519	9	9
45626	95074	9/28/2022 11:42	9/28/2022 11:52	10	44832	9	2022	11	0.487881944	10	10
45626	95076	9/28/2022 12:25	9/28/2022 12:35	10	44832	9	2022	12	0.517708333	10	10
45626	95130	10/5/2022 10:43	10/5/2022 10:53	10	44839	10	2022	10	0.446805556	10	10
45626	95134	10/5/2022 12:11	10/5/2022 12:21	10	44839	10	2022	12	0.508275463	10	9
45626	95187	10/12/2022 11:19	10/12/2022 11:29	10	44846	10	2022	11	0.471585648	10	10
45626	95191	10/12/2022 12:27	10/12/2022 12:37	10	44846	10	2022	12	0.519398148	10	10
45626	95237	10/19/2022 11:27	10/19/2022 11:37	10	44853	10	2022	11	0.47712963	10	10
45626	95240	10/19/2022 12:38	10/19/2022 12:48	10	44853	10	2022	12	0.526550926	10	10
45626	95267	10/26/2022 10:58	10/26/2022 11:08	10	44860	10	2022	10	0.456979167	9	9
45626	95273	10/26/2022 13:13	10/26/2022 13:23	10	44860	10	2022	13	0.551342593	10	10
45626	95357	11/9/2022 11:06	11/9/2022 11:16	10	44874	11	2022	11	0.462685185	10	10
45626	95360	11/9/2022 12:10	11/9/2022 12:20	9.999999991	44874	11	2022	12	0.507361111	10	10
45626	95410	11/16/2022 11:23	11/16/2022 11:33	10	44881	11	2022	11	0.474386574	10	10										4
45626	95413	11/16/2022 12:29	11/16/2022 12:39	10	44881	11	2022	12	0.520138889	10	10										2
45626	95476	11/23/2022 11:14	11/23/2022 11:24	10	44888	11	2022	11	0.468541667	9	9
45626	95480	11/23/2022 12:20	11/23/2022 12:30	10	44888	11	2022	12	0.514375	10	10										1
45626	95494	11/30/2022 11:27	11/30/2022 11:37	10	44895	11	2022	11	0.477476852	10	10
45626	95496	11/30/2022 12:21	11/30/2022 12:31	10	44895	11	2022	12	0.514791667	10	10
45626	95549	12/7/2022 11:36	12/7/2022 11:46	10	44902	12	2022	11	0.483993056	10	10
45626	95552	12/7/2022 12:21	12/7/2022 12:31	10	44902	12	2022	12	0.515092593	10	10
45626	95574	12/14/2022 11:46	12/14/2022 11:56	10	44909	12	2022	11	0.490439815	10	10										1
45626	95576	12/14/2022 14:07	12/14/2022 14:17	10	44909	12	2022	14	0.588263889	10	10
45626	95612	12/21/2022 11:35	12/21/2022 11:45	10	44916	12	2022	11	0.482650463	10	10
45626	95616	12/21/2022 14:18	12/21/2022 14:28	10	44916	12	2022	14	0.596273148	10	10										1	1
45626	95621	12/28/2022 11:55	12/28/2022 12:05	9.999999991	44923	12	2022	11	0.49693287	10	10										1
45626	95625	12/28/2022 14:40	12/28/2022 14:50	10	44923	12	2022	14	0.611574074	10	10
45626	95641	1/4/2023 11:55	1/4/2023 12:05	10	44930	1	2023	11	0.496898148	10	10
45626	95645	1/4/2023 14:57	1/4/2023 15:07	10	44930	1	2023	14	0.62306713	10	10
45626	95667	1/11/2023 11:15	1/11/2023 11:25	10	44937	1	2023	11	0.469027778	10	8
45626	95673	1/11/2023 14:27	1/11/2023 14:37	10	44937	1	2023	14	0.602083333	10	10										2
45626	94378	6/5/2022 11:11	6/5/2022 11:21	10	44717	6	2022	11	0.466400463	10	10
45626	94382	6/5/2022 12:26	6/5/2022 12:36	10	44717	6	2022	12	0.518703704	10	10
45626	94426	6/19/2022 11:25	6/19/2022 11:35	10	44731	6	2022	11	0.475833333	10	10
45626	94429	6/19/2022 12:10	6/19/2022 12:20	10	44731	6	2022	12	0.50744213	10	10
45626	94481	7/3/2022 11:11	7/3/2022 11:21	10	44745	7	2022	11	0.466099537	10	9
45626	94488	7/3/2022 12:38	7/3/2022 12:48	10	44745	7	2022	12	0.526909722	10	10
45626	94531	7/17/2022 11:24	7/17/2022 11:34	10	44759	7	2022	11	0.475543981	10	9											1
45626	94532	7/17/2022 12:07	7/17/2022 12:17	10	44759	7	2022	12	0.505509259	10	10
45626	94545	7/10/2022 11:21	7/10/2022 11:31	10	44752	7	2022	11	0.473055556	10	10
45626	94550	7/10/2022 12:35	7/10/2022 12:45	10	44752	7	2022	12	0.524375	10	10
45626	94651	7/24/2022 11:09	7/24/2022 11:19	9.999999991	44766	7	2022	11	0.464872685	10	10
45626	94657	7/24/2022 12:28	7/24/2022 12:38	10	44766	7	2022	12	0.519861111	10	10
45626	94662	7/31/2022 11:45	7/31/2022 11:55	10	44773	7	2022	11	0.489583333	10	10
45626	94664	7/31/2022 12:42	7/31/2022 12:52	10	44773	7	2022	12	0.529537037	10	10
45626	94704	8/7/2022 11:25	8/7/2022 11:35	10	44780	8	2022	11	0.475752315	10	10
45626	94706	8/7/2022 12:10	8/7/2022 12:20	10	44780	8	2022	12	0.507210648	10	10
45626	94751	8/14/2022 11:27	8/14/2022 11:37	10	44787	8	2022	11	0.47712963	10	10
45626	94753	8/14/2022 12:20	8/14/2022 12:30	10	44787	8	2022	12	0.51412037	10	10
45626	94796	8/21/2022 11:15	8/21/2022 11:25	10	44794	8	2022	11	0.469282407	10	7
45626	94799	8/21/2022 12:10	8/21/2022 12:20	10	44794	8	2022	12	0.507604167	10	8
45626	94900	9/4/2022 11:13	9/4/2022 11:23	10	44808	9	2022	11	0.46787037	10	10										1	1
45626	94905	9/4/2022 12:36	9/4/2022 12:46	10	44808	9	2022	12	0.52525463	10	7
45626	94963	9/11/2022 11:57	9/11/2022 12:07	10	44815	9	2022	11	0.498321759	10	9
45626	94964	9/11/2022 11:26	9/11/2022 11:36	10	44815	9	2022	11	0.476944444	10	10
45626	95020	9/18/2022 11:16	9/18/2022 11:26	10	44822	9	2022	11	0.469722222	10	10
45626	95024	9/18/2022 12:11	9/18/2022 12:21	10	44822	9	2022	12	0.508321759	10	10
45626	95081	9/25/2022 11:21	9/25/2022 11:31	10	44829	9	2022	11	0.473391204	10	10
45626	95086	9/25/2022 12:32	9/25/2022 12:42	10	44829	9	2022	12	0.522731481	10	10
45626	95141	10/2/2022 11:26	10/2/2022 11:36	10	44836	10	2022	11	0.476898148	10	10
45626	95144	10/2/2022 12:18	10/2/2022 12:28	10	44836	10	2022	12	0.5125	10	10
45626	95171	10/9/2022 11:15	10/9/2022 11:25	9.999999991	44843	10	2022	11	0.469293981	10	10
45626	95176	10/9/2022 12:19	10/9/2022 12:29	10	44843	10	2022	12	0.513854167	10	9
45626	95212	10/16/2022 11:17	10/16/2022 11:27	10	44850	10	2022	11	0.470497685	10	10
45626	95215	10/16/2022 12:07	10/16/2022 12:17	10	44850	10	2022	12	0.505069444	10	9
45626	95220	10/17/2022 11:25	10/17/2022 11:35	10	44851	10	2022	11	0.476365741	9	9
45626	95222	10/17/2022 11:52	10/17/2022 12:02	10	44851	10	2022	11	0.494525463	10	10
45626	95308	10/30/2022 10:54	10/30/2022 11:04	9.999999991	44864	10	2022	10	0.454849537	10	10
45626	95315	10/30/2022 12:27	10/30/2022 12:37	10	44864	10	2022	12	0.518958333	10	10
45626	95366	11/6/2022 11:20	11/6/2022 11:30	10	44871	11	2022	11	0.472800926	10	10
45626	95370	11/6/2022 12:22	11/6/2022 12:32	9.999999991	44871	11	2022	12	0.515451389	10	10
45626	95418	11/13/2022 11:26	11/13/2022 11:36	10	44878	11	2022	11	0.476747685	10	10
45626	95423	11/13/2022 12:17	11/13/2022 12:27	10	44878	11	2022	12	0.511921296	10	10
45626	95462	11/20/2022 11:25	11/20/2022 11:35	9.999999991	44885	11	2022	11	0.475798611	10	10
45626	95466	11/20/2022 12:07	11/20/2022 12:17	10	44885	11	2022	12	0.505300926	10	9
45626	95534	12/4/2022 11:08	12/4/2022 11:18	10	44899	12	2022	11	0.464409722	10	10
45626	94280	4/22/2022 11:12	4/22/2022 11:22	10	44673	4	2022	11	0.466724537	10	10
45626	94292	4/29/2022 11:37	4/29/2022 11:47	10	44680	4	2022	11	0.484641204	10	10											2
45626	94296	4/29/2022 12:35	4/29/2022 12:45	9.999999991	44680	4	2022	12	0.524756944	10	10
45626	94307	5/6/2022 11:20	5/6/2022 11:30	10	44687	5	2022	11	0.472268519	10	10
45626	94313	5/13/2022 11:07	5/13/2022 11:17	9.999999991	44694	5	2022	11	0.463287037	10	9
45626	94315	5/13/2022 11:36	5/13/2022 11:46	10	44694	5	2022	11	0.48380787	9	9
45626	94317	5/13/2022 12:14	5/13/2022 12:24	10	44694	5	2022	12	0.510358796	1	1
45626	94319	5/13/2022 13:00	5/13/2022 13:10	10	44694	5	2022	13	0.541990741	10	10
45626	94330	5/20/2022 11:41	5/20/2022 11:51	10	44701	5	2022	11	0.487476852	10	10
45626	94336	5/20/2022 12:55	5/20/2022 13:05	10	44701	5	2022	12	0.538842593	10	10
45626	94347	5/27/2022 11:20	5/27/2022 11:30	10	44708	5	2022	11	0.472291667	10	10
45626	94351	5/27/2022 12:16	5/27/2022 12:26	10	44708	5	2022	12	0.511134259	10	10											1
45626	94366	6/3/2022 11:36	6/3/2022 11:46	10	44715	6	2022	11	0.483773148	10	10
45626	94371	6/3/2022 12:35	6/3/2022 12:45	10	44715	6	2022	12	0.524456019	10	10
45626	94388	6/10/2022 11:32	6/10/2022 11:42	10	44722	6	2022	11	0.480960648	10	10
45626	94392	6/10/2022 12:24	6/10/2022 12:34	10	44722	6	2022	12	0.517025463	10	10										2
45626	94417	6/17/2022 11:31	6/17/2022 11:41	9.999999991	44729	6	2022	11	0.48	10	10
45626	94422	6/17/2022 12:36	6/17/2022 12:46	10	44729	6	2022	12	0.525451389	9	9
45626	94516	7/8/2022 11:32	7/8/2022 11:42	10	44750	7	2022	11	0.480671296	9	9
45626	94519	7/8/2022 12:21	7/8/2022 12:31	10	44750	7	2022	12	0.514583333	9	9
45626	94683	8/5/2022 11:34	8/5/2022 11:44	10	44778	8	2022	11	0.4825	10	10											1
45626	94688	8/5/2022 12:39	8/5/2022 12:49	10	44778	8	2022	12	0.527222222	10	10
45626	94779	8/19/2022 11:40	8/19/2022 11:50	9.999999991	44792	8	2022	11	0.486226852	10	10
45626	94783	8/19/2022 12:26	8/19/2022 12:36	10	44792	8	2022	12	0.518298611	10	10
45626	94834	8/26/2022 10:55	8/26/2022 11:05	10	44799	8	2022	10	0.45494213	10	10
45626	94838	8/26/2022 11:38	8/26/2022 11:48	10	44799	8	2022	11	0.485231481	10	10
45626	94842	8/26/2022 12:33	8/26/2022 12:43	9.999999991	44799	8	2022	12	0.523356481	10	10
45626	94938	9/9/2022 11:27	9/9/2022 11:37	10	44813	9	2022	11	0.477361111	10	10
45626	94941	9/9/2022 12:12	9/9/2022 12:22	10	44813	9	2022	12	0.508680556	10	10										1
45626	94994	9/16/2022 11:20	9/16/2022 11:30	10	44820	9	2022	11	0.472349537	10	10
45626	94999	9/16/2022 12:34	9/16/2022 12:44	10	44820	9	2022	12	0.523888889	10	10
45626	95054	9/23/2022 11:19	9/23/2022 11:29	10	44827	9	2022	11	0.47181713	10	10
45626	95058	9/23/2022 12:04	9/23/2022 12:14	10	44827	9	2022	12	0.503356481	10	10											1
45626	95062	9/23/2022 12:49	9/23/2022 12:59	10	44827	9	2022	12	0.534363426	10	10
45626	95114	9/30/2022 11:25	9/30/2022 11:35	10	44834	9	2022	11	0.475856481	10	10
45626	95118	9/30/2022 12:12	9/30/2022 12:22	10	44834	9	2022	12	0.508865741	10	10										2
45626	95392	11/11/2022 11:19	11/11/2022 11:29	10	44876	11	2022	11	0.471631944	10	10									4
45626	95399	11/11/2022 12:41	11/11/2022 12:51	10	44876	11	2022	12	0.528472222	10	10
45626	95451	11/18/2022 11:22	11/18/2022 11:32	10	44883	11	2022	11	0.473703704	9	9									1		2
45626	95456	11/18/2022 12:20	11/18/2022 12:30	10	44883	11	2022	12	0.514502315	10	10
45626	95517	12/2/2022 11:46	12/2/2022 11:56	10	44897	12	2022	11	0.490381944	10	10
45626	95521	12/2/2022 12:38	12/2/2022 12:48	10	44897	12	2022	12	0.52650463	10	10											1
45626	95590	12/16/2022 11:22	12/16/2022 11:32	10	44911	12	2022	11	0.473888889	10	9
45626	95595	12/16/2022 12:22	12/16/2022 12:32	10	44911	12	2022	12	0.51568287	10	10
45626	95653	1/6/2023 12:10	1/6/2023 12:20	10	44932	1	2023	12	0.507118056	10	9
45626	95656	1/6/2023 12:59	1/6/2023 13:09	10	44932	1	2023	12	0.541458333	10	10
45626	95685	1/27/2023 11:35	1/27/2023 11:45	10	44953	1	2023	11	0.482685185	10	10									1
45626	95689	1/27/2023 12:17	1/27/2023 12:27	10	44953	1	2023	12	0.511805556	10	10
45626	94395	6/13/2022 13:44	6/13/2022 13:54	10	44725	6	2022	13	0.572673611	9	8
45626	94580	7/18/2022 11:10	7/18/2022 11:20	10	44760	7	2022	11	0.465358796	10	10
45626	94585	7/18/2022 12:56	7/18/2022 13:06	10	44760	7	2022	12	0.538958333	10	10
45626	94630	7/25/2022 11:27	7/25/2022 11:37	10	44767	7	2022	11	0.477430556	10	10
45626	94633	7/25/2022 13:18	7/25/2022 13:28	10	44767	7	2022	13	0.554791667	10	10
45626	94711	8/8/2022 11:03	8/8/2022 11:13	10	44781	8	2022	11	0.461018519	10	10
45626	94716	8/8/2022 13:07	8/8/2022 13:17	10	44781	8	2022	13	0.546875	10	10
45626	94755	8/15/2022 10:26	8/15/2022 10:36	10	44788	8	2022	10	0.435393519	10	10
45626	94762	8/15/2022 13:21	8/15/2022 13:31	10	44788	8	2022	13	0.556331019	10	10
45626	94871	8/29/2022 11:29	8/29/2022 11:39	10	44802	8	2022	11	0.479131944	10	10
45626	94872	8/29/2022 11:41	8/29/2022 11:51	10	44802	8	2022	11	0.486828704	1	1
45626	94873	8/29/2022 12:46	8/29/2022 12:56	10	44802	8	2022	12	0.532430556	1	1
45626	94876	8/29/2022 13:10	8/29/2022 13:20	10	44802	8	2022	13	0.548703704	10	10
45626	94907	9/5/2022 11:17	9/5/2022 11:27	10	44809	9	2022	11	0.470486111	10	10
45626	94913	9/5/2022 13:22	9/5/2022 13:32	10	44809	9	2022	13	0.557071759	10	10
45626	94969	9/12/2022 10:44	9/12/2022 10:54	10	44816	9	2022	10	0.447222222	10	10
45626	94972	9/12/2022 12:09	9/12/2022 12:19	9.999999991	44816	9	2022	12	0.506458333	10	10
45626	95029	9/19/2022 10:58	9/19/2022 11:08	10	44823	9	2022	10	0.457002315	10	10
45626	95033	9/19/2022 12:35	9/19/2022 12:45	10	44823	9	2022	12	0.524907407	10	10
45626	95090	9/26/2022 10:50	9/26/2022 11:00	10	44830	9	2022	10	0.45150463	10	10
45626	95094	9/26/2022 12:24	9/26/2022 12:34	10	44830	9	2022	12	0.516898148	10	10
45626	95146	10/3/2022 10:15	10/3/2022 10:25	10	44837	10	2022	10	0.427280093	10	10
45626	95153	10/3/2022 12:33	10/3/2022 12:43	10	44837	10	2022	12	0.522997685	10	10
45626	95180	10/10/2022 10:49	10/10/2022 10:59	9.999999991	44844	10	2022	10	0.451053241	10	10
45626	95183	10/10/2022 11:26	10/10/2022 11:36	9.999999991	44844	10	2022	11	0.476388889	9	9
45626	95317	10/31/2022 10:19	10/31/2022 10:29	10	44865	10	2022	10	0.430462963	10	10
45626	95320	10/31/2022 11:24	10/31/2022 11:34	10	44865	10	2022	11	0.475277778	10	10
45626	95329	10/24/2022 11:02	10/24/2022 11:12	10	44858	10	2022	11	0.460196759	10	10
45626	95334	10/24/2022 12:51	10/24/2022 13:01	10	44858	10	2022	12	0.5359375	10	10
45626	95374	11/7/2022 10:57	11/7/2022 11:07	10	44872	11	2022	10	0.456805556	10	10
45626	95377	11/7/2022 12:33	11/7/2022 12:43	10	44872	11	2022	12	0.523333333	10	10
45626	95427	11/14/2022 11:01	11/14/2022 11:11	10	44879	11	2022	11	0.459027778	9	9
45626	95430	11/14/2022 12:40	11/14/2022 12:50	10	44879	11	2022	12	0.527824074	10	10
45626	95468	11/21/2022 10:25	11/21/2022 10:35	10	44886	11	2022	10	0.434224537	10	10
45626	95470	11/21/2022 11:11	11/21/2022 11:21	10	44886	11	2022	11	0.466446759	10	10
45626	95542	12/5/2022 11:12	12/5/2022 11:22	10	44900	12	2022	11	0.467002315	10	10
45626	95546	12/5/2022 11:57	12/5/2022 12:07	10	44900	12	2022	11	0.498368056	10	7
45626	95567	12/12/2022 10:47	12/12/2022 10:57	10	44907	12	2022	10	0.449675926	10	10
45626	95570	12/12/2022 12:18	12/12/2022 12:28	10	44907	12	2022	12	0.512974537	10	10
45626	95601	12/19/2022 10:53	12/19/2022 11:03	10	44914	12	2022	10	0.45375	10	10
45626	95605	12/19/2022 11:55	12/19/2022 12:05	10	44914	12	2022	11	0.496585648	10	10
45626	95633	1/2/2023 11:54	1/2/2023 12:04	10	44928	1	2023	11	0.496469907	10	10
45626	95634	1/2/2023 12:11	1/2/2023 12:21	10	44928	1	2023	12	0.508194444	10	10
45626	95661	1/9/2023 13:08	1/9/2023 13:18	10	44935	1	2023	13	0.547465278	10	10
45626	95665	1/9/2023 13:55	1/9/2023 14:05	10	44935	1	2023	13	0.580300926	10	10
45626	94474	7/2/2022 11:12	7/2/2022 11:22	10	44744	7	2022	11	0.46681713	10	10
45626	94477	7/2/2022 12:35	7/2/2022 12:45	10	44744	7	2022	12	0.524363426	10	10
45626	94490	7/4/2022 11:03	7/4/2022 11:13	10	44746	7	2022	11	0.460543981	10	10
45626	94495	7/4/2022 12:36	7/4/2022 12:46	9.550000001	44746	7	2022	12	0.525555556	9	9
45626	94498	7/5/2022 10:56	7/5/2022 11:06	10	44747	7	2022	10	0.455960648	10	10										1	1
45626	94503	7/5/2022 13:00	7/5/2022 13:10	9.999999991	44747	7	2022	13	0.542002315	10	10
45626	94536	7/9/2022 11:16	7/9/2022 11:26	9.999999991	44751	7	2022	11	0.469791667	10	10
45626	94540	7/9/2022 12:46	7/9/2022 12:56	10	44751	7	2022	12	0.532303241	10	10
45626	94565	7/14/2022 11:21	7/14/2022 11:31	10	44756	7	2022	11	0.472928241	10	10
45626	94569	7/14/2022 12:54	7/14/2022 13:04	10	44756	7	2022	12	0.537569444	10	10
45626	94571	7/16/2022 10:50	7/16/2022 11:00	10	44758	7	2022	10	0.451759259	10	10
45626	94576	7/16/2022 12:31	7/16/2022 12:41	10	44758	7	2022	12	0.521793981	10	10
45626	94604	7/22/2022 11:09	7/22/2022 11:19	10	44764	7	2022	11	0.465023148	10	10											1
45626	94607	7/22/2022 12:15	7/22/2022 12:25	10	44764	7	2022	12	0.510613426	10	10											1
45626	94612	7/23/2022 11:10	7/23/2022 11:20	10	44765	7	2022	11	0.465532407	10	10
45626	94616	7/23/2022 12:28	7/23/2022 12:38	10	44765	7	2022	12	0.520069444	10	10
45626	94644	7/30/2022 11:07	7/30/2022 11:17	10	44772	7	2022	11	0.463703704	10	10
45626	94648	7/30/2022 12:33	7/30/2022 12:43	10	44772	7	2022	12	0.523287037	10	10
45626	94691	8/6/2022 11:02	8/6/2022 11:12	10	44779	8	2022	11	0.46025463	10	10		1
45626	94695	8/6/2022 12:24	8/6/2022 12:34	10	44779	8	2022	12	0.51693287	10	10		1
45626	94788	8/20/2022 11:16	8/20/2022 11:26	10	44793	8	2022	11	0.469849537	10	10
45626	94792	8/20/2022 12:30	8/20/2022 12:40	10	44793	8	2022	12	0.521226852	10	10
45626	94804	8/22/2022 11:06	8/22/2022 11:16	10	44795	8	2022	11	0.462685185	10	10
45626	94808	8/22/2022 12:40	8/22/2022 12:50	10	44795	8	2022	12	0.527974537	10	10
45626	94847	8/27/2022 11:19	8/27/2022 11:29	10	44800	8	2022	11	0.471898148	10	10
45626	94851	8/27/2022 12:23	8/27/2022 12:33	10	44800	8	2022	12	0.516516204	10	10											1
45626	94954	9/10/2022 11:15	9/10/2022 11:25	10	44814	9	2022	11	0.468900463	10	10
45626	94959	9/10/2022 12:28	9/10/2022 12:38	10	44814	9	2022	12	0.519884259	10	10
45626	95004	9/17/2022 11:06	9/17/2022 11:16	9.999999991	44821	9	2022	11	0.46306713	9	9
45626	95008	9/17/2022 12:50	9/17/2022 13:00	10	44821	9	2022	12	0.535115741	10	10
45626	95065	9/24/2022 11:02	9/24/2022 11:12	9.999999991	44828	9	2022	11	0.460358796	10	10											1
45626	95069	9/24/2022 12:27	9/24/2022 12:37	9.999999991	44828	9	2022	12	0.518877315	10	10
45626	95124	10/1/2022 11:19	10/1/2022 11:29	9.999999991	44835	10	2022	11	0.4721875	10	10
45626	95128	10/1/2022 12:24	10/1/2022 12:34	10	44835	10	2022	12	0.517291667	10	10											4
45626	95256	10/21/2022 12:26	10/21/2022 12:36	10	44855	10	2022	12	0.518541667	10	10											1
45626	95260	10/22/2022 11:23	10/22/2022 11:33	10	44856	10	2022	11	0.474606481	10	10
45626	95264	10/22/2022 12:25	10/22/2022 12:35	10	44856	10	2022	12	0.517835648	10	10
45626	95294	10/28/2022 11:20	10/28/2022 11:30	10	44862	10	2022	11	0.472731481	10	10											4
45626	95298	10/28/2022 12:32	10/28/2022 12:42	10	44862	10	2022	12	0.522256944	10	10
45626	95303	10/29/2022 11:12	10/29/2022 11:22	10	44863	10	2022	11	0.466666667	10	10											1
45626	95306	10/29/2022 12:32	10/29/2022 12:42	10	44863	10	2022	12	0.522546296	10	10
45626	95342	11/4/2022 11:24	11/4/2022 11:34	10	44869	11	2022	11	0.475625	10	10											2
45626	95344	11/4/2022 12:03	11/4/2022 12:13	10	44869	11	2022	12	0.502511574	1	1
45626	95346	11/4/2022 12:26	11/4/2022 12:36	9.999999991	44869	11	2022	12	0.518252315	10	10
45626	95350	11/5/2022 11:21	11/5/2022 11:31	10	44870	11	2022	11	0.472916667	10	10
45626	95354	11/5/2022 12:41	11/5/2022 12:51	10	44870	11	2022	12	0.529131944	10	10
45626	95402	11/12/2022 11:20	11/12/2022 11:30	10	44877	11	2022	11	0.47287037	10	10
45626	95406	11/12/2022 12:25	11/12/2022 12:35	10	44877	11	2022	12	0.517708333	10	10
45626	95485	11/26/2022 11:19	11/26/2022 11:29	10	44891	11	2022	11	0.471585648	10	10										1
45626	95489	11/26/2022 14:00	11/26/2022 14:10	10	44891	11	2022	14	0.583506944	10	10											5
45626	95525	12/3/2022 11:27	12/3/2022 11:37	10	44898	12	2022	11	0.477314815	10	10
45626	95529	12/3/2022 15:00	12/3/2022 15:10	10	44898	12	2022	15	0.625335648	10	10										1	2
45626	94554	7/12/2022 12:05	7/12/2022 12:15	10	44754	7	2022	12	0.503715278	10	9
45626	94589	7/19/2022 11:46	7/19/2022 11:56	10	44761	7	2022	11	0.490717593	10	10
45626	94593	7/19/2022 12:38	7/19/2022 12:48	9.999999991	44761	7	2022	12	0.527060185	10	10
45626	94766	8/16/2022 12:35	8/16/2022 12:45	10	44789	8	2022	12	0.52474537	10	10
45626	94819	8/23/2022 11:43	8/23/2022 11:53	10	44796	8	2022	11	0.488472222	10	10
45626	94822	8/23/2022 12:16	8/23/2022 12:26	10	44796	8	2022	12	0.511736111	10	10
45626	94857	8/30/2022 12:15	8/30/2022 12:25	10	44803	8	2022	12	0.510578704	10	10
45626	94914	9/6/2022 11:22	9/6/2022 11:32	10	44810	9	2022	11	0.473761574	10	10
45626	94918	9/6/2022 12:08	9/6/2022 12:18	9.999999991	44810	9	2022	12	0.505740741	10	10
45626	94979	9/13/2022 11:34	9/13/2022 11:44	10	44817	9	2022	11	0.482256944	10	10
45626	94982	9/13/2022 12:23	9/13/2022 12:33	10	44817	9	2022	12	0.516099537	10	10
45626	95034	9/20/2022 10:56	9/20/2022 11:06	10	44824	9	2022	10	0.45568287	10	10
45626	95037	9/20/2022 12:01	9/20/2022 12:11	10	44824	9	2022	12	0.501261574	10	10
45626	95098	9/27/2022 11:41	9/27/2022 11:51	10	44831	9	2022	11	0.486805556	10	10
45626	95101	9/27/2022 12:13	9/27/2022 12:23	10	44831	9	2022	12	0.509212963	10	10
45626	95156	10/4/2022 11:21	10/4/2022 11:31	10	44838	10	2022	11	0.47337963	10	10
45626	95159	10/4/2022 12:16	10/4/2022 12:26	10	44838	10	2022	12	0.511597222	10	10
45626	95226	10/18/2022 11:18	10/18/2022 11:28	10	44852	10	2022	11	0.470914352	10	10
45626	95232	10/18/2022 12:21	10/18/2022 12:31	10	44852	10	2022	12	0.514826389	10	10
45626	95275	10/25/2022 11:23	10/25/2022 11:33	10	44859	10	2022	11	0.474594907	10	10
45626	95277	10/25/2022 12:12	10/25/2022 12:22	10	44859	10	2022	12	0.508599537	9	8
45626	95383	11/8/2022 12:24	11/8/2022 12:34	10	44873	11	2022	12	0.516678241	10	10
45626	95434	11/15/2022 11:26	11/15/2022 11:36	10	44880	11	2022	11	0.476967593	10	10
45626	95439	11/15/2022 12:32	11/15/2022 12:42	10	44880	11	2022	12	0.522615741	10	10
45626	95502	11/29/2022 12:01	11/29/2022 12:11	10	44894	11	2022	12	0.500694444	10	10
45626	95609	12/20/2022 12:36	12/20/2022 12:46	10	44915	12	2022	12	0.525208333	10	10
45626	94203	2/16/2022 15:51	2/16/2022 16:01	10	44608	2	2022	15	0.660983796	1	1
45626	94204	2/16/2022 15:41	2/16/2022 15:51	10	44608	2	2022	15	0.653506944	10	10
45626	94209	2/18/2022 11:40	2/18/2022 11:50	9.999999991	44610	2	2022	11	0.486724537	10	10
45626	94216	2/22/2022 15:24	2/22/2022 15:34	10	44614	2	2022	15	0.642268519	10	10										2
45626	94218	2/25/2022 11:04	2/25/2022 11:14	10	44617	2	2022	11	0.461319444	10	9
45626	94222	2/25/2022 12:48	2/25/2022 12:58	10	44617	2	2022	12	0.533460648	10	10
45626	94228	3/1/2022 13:55	3/1/2022 14:05	10	44621	3	2022	13	0.579872685	10	9		4								4
45626	94230	3/3/2022 9:40	3/3/2022 9:50	10	44623	3	2022	9	0.403414352	10	10
45626	94236	3/3/2022 15:07	3/3/2022 15:17	9.999999991	44623	3	2022	15	0.630335648	10	10
45626	94241	4/4/2022 13:24	4/4/2022 13:34	10	44655	4	2022	13	0.558773148	10	10
45626	94245	4/6/2022 10:54	4/6/2022 11:04	10	44657	4	2022	10	0.454814815	10	10										1
45626	94248	4/7/2022 15:33	4/7/2022 15:43	10	44658	4	2022	15	0.648449074	10	9										1
45626	94252	4/11/2022 14:32	4/11/2022 14:42	10	44662	4	2022	14	0.605891204	10	10
45626	94255	4/13/2022 10:40	4/13/2022 10:50	10	44664	4	2022	10	0.445011574	10	10										6
45626	94260	4/14/2022 14:42	4/14/2022 14:52	9.999999991	44665	4	2022	14	0.6128125	10	10										1
45626	94264	4/18/2022 12:48	4/18/2022 12:58	10	44669	4	2022	12	0.53400463	10	10
45626	94269	4/19/2022 11:39	4/19/2022 11:49	9.999999991	44670	4	2022	11	0.485694444	10	10
45626	94273	4/21/2022 11:18	4/21/2022 11:28	10	44672	4	2022	11	0.471168981	10	8		1
45626	94285	4/27/2022 11:40	4/27/2022 11:50	10	44678	4	2022	11	0.486215278	10	10										1
45626	94298	5/5/2022 11:05	5/5/2022 11:15	10	44686	5	2022	11	0.461990741	10	9
45626	94312	5/12/2022 12:42	5/12/2022 12:52	10	44693	5	2022	12	0.529594907	10	9										1
45626	94324	5/19/2022 11:33	5/19/2022 11:43	10	44700	5	2022	11	0.481689815	9	8
45626	94327	5/19/2022 13:14	5/19/2022 13:24	10	44700	5	2022	13	0.551666667	10	10
45626	94340	5/26/2022 11:13	5/26/2022 11:23	10	44707	5	2022	11	0.4678125	9	9
45626	94344	5/26/2022 13:12	5/26/2022 13:22	10	44707	5	2022	13	0.55068287	10	10
45626	94356	6/2/2022 11:03	6/2/2022 11:13	10	44714	6	2022	11	0.460543981	10	10
45626	94358	6/2/2022 12:15	6/2/2022 12:25	10	44714	6	2022	12	0.510983796	10	10
45626	94407	6/16/2022 10:52	6/16/2022 11:02	9.999999991	44728	6	2022	10	0.452858796	10	10
45626	94412	6/16/2022 13:17	6/16/2022 13:27	10	44728	6	2022	13	0.553564815	10	10
45626	94443	6/23/2022 11:10	6/23/2022 11:20	10	44735	6	2022	11	0.465451389	10	10
45626	94447	6/23/2022 13:00	6/23/2022 13:10	10	44735	6	2022	13	0.54193287	9	9
45626	94459	6/30/2022 11:08	6/30/2022 11:18	10	44742	6	2022	11	0.464212963	10	10
45626	94462	6/30/2022 12:54	6/30/2022 13:04	10	44742	6	2022	12	0.537604167	10	9
45626	94508	7/7/2022 10:59	7/7/2022 11:09	10	44749	7	2022	10	0.457835648	10	10
45626	94511	7/7/2022 12:59	7/7/2022 13:09	10	44749	7	2022	12	0.541122685	10	10
45626	94597	7/21/2022 11:54	7/21/2022 12:04	10	44763	7	2022	11	0.496354167	10	10
45626	94601	7/21/2022 13:21	7/21/2022 13:31	10	44763	7	2022	13	0.556342593	10	10
45626	94637	7/28/2022 11:28	7/28/2022 11:38	10	44770	7	2022	11	0.478252315	10	10
45626	94640	7/28/2022 12:56	7/28/2022 13:06	10	44770	7	2022	12	0.539375	10	10
45626	94674	8/4/2022 10:58	8/4/2022 11:08	10	44777	8	2022	10	0.457141204	10	10
45626	94680	8/4/2022 13:25	8/4/2022 13:35	10	44777	8	2022	13	0.559039352	10	10
45626	94724	8/11/2022 11:19	8/11/2022 11:29	10	44784	8	2022	11	0.47162037	10	10
45626	94728	8/11/2022 13:27	8/11/2022 13:37	10	44784	8	2022	13	0.560543981	10	10
45626	94732	8/12/2022 11:42	8/12/2022 11:52	10	44785	8	2022	11	0.488159722	10	10
45626	94771	8/18/2022 10:56	8/18/2022 11:06	10	44791	8	2022	10	0.456053241	10	10
45626	94775	8/18/2022 13:06	8/18/2022 13:16	10	44791	8	2022	13	0.546388889	10	10
45626	94829	8/25/2022 11:01	8/25/2022 11:11	10	44798	8	2022	11	0.45943287	10	9
45626	94832	8/25/2022 12:32	8/25/2022 12:42	10	44798	8	2022	12	0.522708333	9	8
45626	94879	9/1/2022 11:49	9/1/2022 11:59	10	44805	9	2022	11	0.49287037	9	9
45626	94882	9/1/2022 13:23	9/1/2022 13:33	10	44805	9	2022	13	0.558321759	10	10
45626	94889	9/2/2022 11:29	9/2/2022 11:39	10	44806	9	2022	11	0.478530093	10	10
45626	94890	9/2/2022 12:04	9/2/2022 12:14	10	44806	9	2022	12	0.503171296	10	10
45626	94929	9/8/2022 11:19	9/8/2022 11:29	10	44812	9	2022	11	0.47162037	10	10
45626	94933	9/8/2022 12:58	9/8/2022 13:08	9.999999991	44812	9	2022	12	0.540381944	10	10
45626	94984	9/15/2022 10:39	9/15/2022 10:49	10	44819	9	2022	10	0.444178241	10	10
45626	94989	9/15/2022 12:41	9/15/2022 12:51	10	44819	9	2022	12	0.528935185	10	10
45626	95046	9/22/2022 11:16	9/22/2022 11:26	10	44826	9	2022	11	0.469525463	10	10										5
45626	95050	9/22/2022 12:43	9/22/2022 12:53	10	44826	9	2022	12	0.53	10	10
45626	95106	9/29/2022 11:28	9/29/2022 11:38	10	44833	9	2022	11	0.477974537	10	10
45626	95110	9/29/2022 13:22	9/29/2022 13:32	10	44833	9	2022	13	0.557060185	10	10
45626	95164	10/6/2022 11:21	10/6/2022 11:31	10	44840	10	2022	11	0.472939815	10	10
45626	95169	10/6/2022 13:05	10/6/2022 13:15	10	44840	10	2022	13	0.545787037	9	9
45626	95195	10/11/2022 11:22	10/11/2022 11:32	10	44845	10	2022	11	0.47369213	10	10											1
45626	95199	10/11/2022 12:22	10/11/2022 12:32	10	44845	10	2022	12	0.515821759	10	10
45626	95204	10/13/2022 10:59	10/13/2022 11:09	10	44847	10	2022	10	0.458078704	10	10
45626	95208	10/13/2022 12:38	10/13/2022 12:48	9.999999991	44847	10	2022	12	0.526967593	10	10
45626	95245	10/20/2022 11:04	10/20/2022 11:14	10	44854	10	2022	11	0.46150463	10	10									5
45626	95249	10/20/2022 14:10	10/20/2022 14:20	10	44854	10	2022	14	0.590694444	9	9
45626	95252	10/21/2022 11:13	10/21/2022 11:23	9.999999991	44855	10	2022	11	0.467986111	10	10
45626	95285	10/27/2022 11:11	10/27/2022 11:21	10	44861	10	2022	11	0.466041667	9	7										4
45626	95289	10/27/2022 12:50	10/27/2022 13:00	9.999999991	44861	10	2022	12	0.535405093	10	3										1
45626	95326	11/3/2022 11:10	11/3/2022 11:20	10	44868	11	2022	11	0.465891204	9	7
45626	95339	11/3/2022 13:21	11/3/2022 13:31	10	44868	11	2022	13	0.556643519	10	10
45626	95387	11/10/2022 10:55	11/10/2022 11:05	10	44875	11	2022	10	0.455335648	10	9
45626	95390	11/10/2022 13:06	11/10/2022 13:16	9.999999991	44875	11	2022	13	0.546018519	9	9
45626	95442	11/17/2022 10:48	11/17/2022 10:58	10	44882	11	2022	10	0.450324074	10	9									3
45626	95447	11/17/2022 13:24	11/17/2022 13:34	10	44882	11	2022	13	0.558946759	10	10
45626	95509	12/1/2022 10:55	12/1/2022 11:05	9.999999991	44896	12	2022	10	0.454976852	10	10
45626	95513	12/1/2022 13:57	12/1/2022 14:07	10	44896	12	2022	13	0.581527778	10	10
45626	95558	12/8/2022 11:08	12/8/2022 11:18	10	44903	12	2022	11	0.463958333	10	10
45626	95562	12/8/2022 13:36	12/8/2022 13:46	10	44903	12	2022	13	0.567094907	10	10										5
45626	95581	12/15/2022 11:29	12/15/2022 11:39	9.999999991	44910	12	2022	11	0.479097222	10	10										8
45626	95587	12/15/2022 13:50	12/15/2022 14:00	10	44910	12	2022	13	0.576724537	10	10
45626	95629	12/29/2022 13:42	12/29/2022 13:52	10	44924	12	2022	13	0.570833333	9	8
45626	95649	1/5/2023 13:45	1/5/2023 13:55	9.999999991	44931	1	2023	13	0.573564815	10	9
45626	95676	1/19/2023 11:56	1/19/2023 12:06	10	44945	1	2023	11	0.4978125	9	6									2
45626	95681	1/26/2023 13:13	1/26/2023 13:23	10	44952	1	2023	13	0.550763889	10	10
45710	95706	2/10/2022 15:16	2/10/2022 15:26	10	44602	2	2022	15	0.63619213	10	10
45710	95708	2/14/2022 14:39	2/14/2022 14:49	10	44606	2	2022	14	0.610613426	1	1
45710	95710	2/15/2022 10:27	2/15/2022 10:37	10	44607	2	2022	10	0.435625	10	10
45710	95714	2/16/2022 14:05	2/16/2022 14:15	10	44608	2	2022	14	0.586863426	10	10										2
45710	95725	2/25/2022 13:42	2/25/2022 13:52	10	44617	2	2022	13	0.571215278	10	10
45710	95730	3/2/2022 11:38	3/2/2022 11:48	10	44622	3	2022	11	0.484895833	10	9										3
45710	95732	3/3/2022 14:58	3/3/2022 15:08	10	44623	3	2022	14	0.623854167	10	10
45710	95736	3/5/2022 11:54	3/5/2022 12:04	10	44625	3	2022	11	0.49650463	10	10										1
45710	95739	3/8/2022 9:27	3/8/2022 9:37	10	44628	3	2022	9	0.394293981	10	10										12
45710	95744	3/15/2022 9:20	3/15/2022 9:30	9.999999991	44635	3	2022	9	0.389548611	10	10										7
45710	95748	3/21/2022 11:14	3/21/2022 11:24	10	44641	3	2022	11	0.468449074	10	10
45710	95749	3/22/2022 15:14	3/22/2022 15:24	10	44642	3	2022	15	0.634733796	10	9
45710	95755	3/25/2022 9:12	3/25/2022 9:22	9.999999991	44645	3	2022	9	0.383946759	10	3										2
45710	95766	4/6/2022 11:53	4/6/2022 12:03	10	44657	4	2022	11	0.495451389	10	10
45710	95768	4/7/2022 14:35	4/7/2022 14:45	10	44658	4	2022	14	0.607962963	10	10										4
45710	95773	4/15/2022 9:27	4/15/2022 9:37	10	44666	4	2022	9	0.394305556	10	8										2
45710	95775	4/18/2022 12:28	4/18/2022 12:38	10	44669	4	2022	12	0.520046296	10	10										1
45710	95777	4/19/2022 10:00	4/19/2022 10:10	10	44670	4	2022	10	0.416979167	10	10
45710	95787	5/5/2022 11:42	5/5/2022 11:52	10	44686	5	2022	11	0.487835648	10	9										7
45710	95804	5/19/2022 9:34	5/19/2022 9:44	10	44700	5	2022	9	0.398946759	10	10
45710	95807	5/26/2022 14:54	5/26/2022 15:04	10	44707	5	2022	14	0.621168981	10	10
45710	95817	6/3/2022 13:24	6/3/2022 13:34	10	44715	6	2022	13	0.558668981	10	10
45710	95823	6/6/2022 11:39	6/6/2022 11:49	9.999999991	44718	6	2022	11	0.485601852	10	9										2
45710	95825	6/6/2022 12:02	6/6/2022 12:12	10	44718	6	2022	12	0.501597222	10	10										1
45710	95828	6/8/2022 11:17	6/8/2022 11:27	10	44720	6	2022	11	0.470752315	10	5										2
45710	95836	6/13/2022 12:19	6/13/2022 12:29	10	44725	6	2022	12	0.513796296	10	10										4
45710	95837	6/14/2022 10:30	6/14/2022 10:40	10	44726	6	2022	10	0.438101852	10	10
45710	95840	6/15/2022 9:14	6/15/2022 9:24	10	44727	6	2022	9	0.384895833	10	9										2
45710	95848	6/21/2022 11:34	6/21/2022 11:44	9.999999991	44733	6	2022	11	0.481990741	10	10
45710	95849	6/21/2022 12:02	6/21/2022 12:12	10	44733	6	2022	12	0.501435185	1	0
45710	95850	6/21/2022 12:13	6/21/2022 12:23	10	44733	6	2022	12	0.509467593	10	10
45710	95854	6/23/2022 12:50	6/23/2022 13:00	10	44735	6	2022	12	0.535138889	10	10		1								1
45710	95857	6/27/2022 9:40	6/27/2022 9:49	8.816666664	44739	6	2022	9	0.403020833	8	8
45710	95864	6/28/2022 14:52	6/28/2022 15:02	10	44740	6	2022	14	0.619444444	10	10
45710	95866	6/29/2022 13:55	6/29/2022 14:05	10	44741	6	2022	13	0.580497685	10	10										5
45710	95867	6/30/2022 13:28	6/30/2022 13:38	10	44742	6	2022	13	0.561747685	10	10
45710	95869	7/1/2022 9:04	7/1/2022 9:14	10	44743	7	2022	9	0.378136574	10	10
45710	95900	7/19/2022 10:34	7/19/2022 10:44	10	44761	7	2022	10	0.440740741	10	10										7
45710	95902	7/20/2022 14:12	7/20/2022 14:22	10	44762	7	2022	14	0.591701389	10	10
45710	95918	7/28/2022 10:03	7/28/2022 10:13	10	44770	7	2022	10	0.41943287	10	10
45710	95922	7/29/2022 12:02	7/29/2022 12:12	10	44771	7	2022	12	0.501898148	10	10										1	3
45710	95943	8/10/2022 11:36	8/10/2022 11:46	9.999999991	44783	8	2022	11	0.484016204	10	10											1
45710	95946	8/12/2022 14:18	8/12/2022 14:28	10	44785	8	2022	14	0.596122685	10	10
45710	95947	8/13/2022 13:34	8/13/2022 13:44	10	44786	8	2022	13	0.565833333	10	10
45710	95965	8/26/2022 13:36	8/26/2022 13:46	10	44799	8	2022	13	0.566712963	10	10
45710	96002	9/22/2022 11:38	9/22/2022 11:48	10	44826	9	2022	11	0.485	10	10										2	1
45710	96023	10/6/2022 10:22	10/6/2022 10:32	10	44840	10	2022	10	0.432326389	10	9
45710	96056	10/27/2022 13:36	10/27/2022 13:46	10	44861	10	2022	13	0.567314815	10	10										4
45710	96090	11/17/2022 14:11	11/17/2022 14:21	10	44882	11	2022	14	0.591261574	10	10				2
45710	96091	11/21/2022 11:36	11/21/2022 11:46	10	44886	11	2022	11	0.483344907	1	0
45710	96092	11/21/2022 11:48	11/21/2022 11:58	10	44886	11	2022	11	0.492222222	10	10
45710	96093	11/21/2022 12:01	11/21/2022 12:11	10	44886	11	2022	12	0.50099537	1	0
45710	96094	11/21/2022 12:13	11/21/2022 12:23	10	44886	11	2022	12	0.50962963	10	9
45710	96099	11/22/2022 13:53	11/22/2022 14:03	9.999999991	44887	11	2022	13	0.578761574	1	0
45710	96100	11/22/2022 14:07	11/22/2022 14:17	10	44887	11	2022	14	0.588831019	10	10
45710	96110	12/1/2022 11:49	12/1/2022 11:59	10	44896	12	2022	11	0.492488426	10	10
45710	96112	12/1/2022 12:11	12/1/2022 12:21	10	44896	12	2022	12	0.508125	10	10
45710	96122	12/8/2022 11:40	12/8/2022 11:50	10	44903	12	2022	11	0.486793981	10	10										1
45710	96124	12/8/2022 12:21	12/8/2022 12:31	9.999999991	44903	12	2022	12	0.514861111	10	10										6
45710	96138	12/16/2022 9:51	12/16/2022 10:01	10	44911	12	2022	9	0.410983796	10	10										1
45710	96203	1/12/2023 11:44	1/12/2023 11:54	10	44938	1	2023	11	0.489189815	10	10
45710	96242	1/26/2023 11:45	1/26/2023 11:55	10	44952	1	2023	11	0.489583333	10	10										1
45710	96244	1/26/2023 12:14	1/26/2023 12:24	10	44952	1	2023	12	0.510208333	10	9										2
45710	95772	4/14/2022 11:46	4/14/2022 11:56	10	44665	4	2022	11	0.490763889	10	10
45710	95782	4/30/2022 9:11	4/30/2022 9:21	10	44681	4	2022	9	0.38287037	10	10										2
45710	95784	4/30/2022 13:48	4/30/2022 13:58	10	44681	4	2022	13	0.575289352	10	10
45710	95790	5/7/2022 9:25	5/7/2022 9:35	10	44688	5	2022	9	0.39255787	10	10										3
45710	95791	5/7/2022 14:09	5/7/2022 14:19	10	44688	5	2022	14	0.589918981	10	10										5
45710	95798	5/12/2022 9:11	5/12/2022 9:21	10	44693	5	2022	9	0.383252315	10	10										3
45710	95799	5/12/2022 12:00	5/12/2022 12:10	9.999999991	44693	5	2022	12	0.500543981	10	10
45710	95806	5/25/2022 11:37	5/25/2022 11:47	10	44706	5	2022	11	0.484247685	10	10										7
45710	95812	5/28/2022 13:16	5/28/2022 13:26	10	44709	5	2022	13	0.553159722	10	10										5
45710	95815	6/3/2022 9:45	6/3/2022 9:55	10	44715	6	2022	9	0.406412037	10	10
45710	95819	6/4/2022 11:29	6/4/2022 11:39	10	44716	6	2022	11	0.478738426	10	10
45710	95821	6/4/2022 12:01	6/4/2022 12:11	10	44716	6	2022	12	0.500810185	10	10
45710	95829	6/10/2022 14:12	6/10/2022 14:22	10	44722	6	2022	14	0.591724537	10	10
45710	95831	6/11/2022 9:00	6/11/2022 9:10	10	44723	6	2022	9	0.375219907	10	10
45710	95833	6/11/2022 13:31	6/11/2022 13:41	10	44723	6	2022	13	0.563564815	10	10										3
45710	95842	6/16/2022 10:11	6/16/2022 10:21	10	44728	6	2022	10	0.424930556	10	10
45710	95843	6/17/2022 14:06	6/17/2022 14:16	10	44729	6	2022	14	0.587905093	10	10
45710	95844	6/17/2022 14:18	6/17/2022 14:28	10	44729	6	2022	14	0.596134259	10	1
45710	95851	6/21/2022 14:39	6/21/2022 14:49	10	44733	6	2022	14	0.610543981	10	10										1
45710	95855	6/25/2022 10:30	6/25/2022 10:40	10	44737	6	2022	10	0.437673611	10	10										2
45710	95880	7/9/2022 9:23	7/9/2022 9:33	9.999999991	44751	7	2022	9	0.391446759	10	10										2
45710	95883	7/9/2022 14:56	7/9/2022 15:06	10	44751	7	2022	14	0.622291667	10	9
45710	95889	7/15/2022 9:53	7/15/2022 10:03	9.999999991	44757	7	2022	9	0.412395833	10	10
45710	95892	7/15/2022 15:36	7/15/2022 15:46	10	44757	7	2022	15	0.650671296	10	10										9
45710	95893	7/16/2022 9:02	7/16/2022 9:12	10	44758	7	2022	9	0.376400463	10	10
45710	95895	7/16/2022 13:42	7/16/2022 13:52	10	44758	7	2022	13	0.571238426	10	10
45710	95904	7/22/2022 14:06	7/22/2022 14:16	10	44764	7	2022	14	0.588078704	10	10
45710	95906	7/23/2022 9:05	7/23/2022 9:15	10	44765	7	2022	9	0.37900463	10	8										1
45710	95920	7/29/2022 9:00	7/29/2022 9:10	10	44771	7	2022	9	0.375266204	10	10
45710	95933	8/6/2022 11:12	8/6/2022 11:22	10	44779	8	2022	11	0.467233796	10	9
45710	95936	8/6/2022 12:45	8/6/2022 12:55	10	44779	8	2022	12	0.531678241	10	10
45710	95963	8/26/2022 9:41	8/26/2022 9:51	10	44799	8	2022	9	0.404131944	10	10
45710	95966	8/27/2022 14:55	8/27/2022 15:05	10	44800	8	2022	14	0.621863426	10	7
45710	95979	9/10/2022 10:31	9/10/2022 10:41	9.999999991	44814	9	2022	10	0.438726852	10	10										3
45710	95986	9/13/2022 14:45	9/13/2022 14:55	10	44817	9	2022	14	0.614965278	10	10
45710	95993	9/17/2022 9:19	9/17/2022 9:29	10	44821	9	2022	9	0.388402778	10	10
45710	96004	9/24/2022 9:27	9/24/2022 9:37	10	44828	9	2022	9	0.394131944	10	10										8
45710	96015	10/1/2022 8:56	10/1/2022 9:06	10	44835	10	2022	8	0.372719907	10	10										1
45710	96035	10/15/2022 10:42	10/15/2022 10:52	10	44849	10	2022	10	0.446168981	10	10										3
45710	96037	10/15/2022 13:34	10/15/2022 13:44	9.999999991	44849	10	2022	13	0.5659375	10	10
45710	96041	10/18/2022 14:26	10/18/2022 14:36	9.999999991	44852	10	2022	14	0.601481481	10	10
45710	96060	11/1/2022 12:26	11/1/2022 12:36	10	44866	11	2022	12	0.518344907	9	3										4
45710	96070	11/5/2022 10:02	11/5/2022 10:12	10	44870	11	2022	10	0.418668981	10	10										4
45710	96075	11/8/2022 14:28	11/8/2022 14:38	10	44873	11	2022	14	0.603206019	10	10										1
45710	96126	12/10/2022 15:07	12/10/2022 15:17	10	44905	12	2022	15	0.630162037	10	10										2
45710	96144	12/17/2022 9:32	12/17/2022 9:42	9.999999991	44912	12	2022	9	0.397766204	10	10										7
45710	96145	12/17/2022 13:10	12/17/2022 13:20	10	44912	12	2022	13	0.548923611	10	10
45710	96149	12/20/2022 14:01	12/20/2022 14:11	10	44915	12	2022	14	0.584085648	10	10
45710	96167	12/31/2022 11:28	12/31/2022 11:38	10	44926	12	2022	11	0.478229167	10	10										5
45710	96170	12/31/2022 12:11	12/31/2022 12:21	10	44926	12	2022	12	0.507708333	10	10										1
45710	96187	1/7/2023 9:08	1/7/2023 9:18	9.999999991	44933	1	2023	9	0.381145833	10	10
45710	96190	1/7/2023 13:36	1/7/2023 13:46	10	44933	1	2023	13	0.567280093	10	10
45710	96204	1/12/2023 14:22	1/12/2023 14:32	10	44938	1	2023	14	0.599259259	10	10
45710	96206	1/13/2023 9:42	1/13/2023 9:52	10	44939	1	2023	9	0.404780093	10	10										4
45710	96225	1/21/2023 9:34	1/21/2023 9:44	10	44947	1	2023	9	0.399189815	10	10										2
45710	96231	1/24/2023 14:11	1/24/2023 14:21	10	44950	1	2023	14	0.591064815	10	10
45710	96232	1/24/2023 14:21	1/24/2023 14:31	10	44950	1	2023	14	0.598553241	1	1
45710	96246	1/28/2023 9:47	1/28/2023 9:57	10	44954	1	2023	9	0.407743056	10	10										2
45710	96255	2/2/2023 9:29	2/2/2023 9:39	9.999999991	44959	2	2023	9	0.395277778	10	10										9
45710	96258	2/3/2023 9:45	2/3/2023 9:55	10	44960	2	2023	9	0.406747685	10	10										11
45710	95742	3/9/2022 10:32	3/9/2022 10:42	10	44629	3	2022	10	0.439108796	10	10				1
45710	95746	3/14/2022 15:24	3/14/2022 15:34	10	44634	3	2022	15	0.641747685	10	8
45710	95751	3/23/2022 9:53	3/23/2022 10:03	10	44643	3	2022	9	0.411967593	10	10
45710	95754	3/23/2022 13:17	3/23/2022 13:27	9.999999991	44643	3	2022	13	0.554016204	10	10
45710	95758	3/28/2022 12:36	3/28/2022 12:46	10	44648	3	2022	12	0.52505787	10	10
45710	95759	3/30/2022 11:13	3/30/2022 11:23	10	44650	3	2022	11	0.467430556	9	9										2
45710	95761	4/4/2022 13:27	4/4/2022 13:37	10	44655	4	2022	13	0.560960648	10	10											1
45710	95764	4/6/2022 10:08	4/6/2022 10:18	10	44657	4	2022	10	0.422256944	10	10
45710	95770	4/11/2022 13:36	4/11/2022 13:46	10	44662	4	2022	13	0.566678241	10	10
45710	95779	4/25/2022 13:27	4/25/2022 13:37	9.999999991	44676	4	2022	13	0.560925926	9	9
45710	95786	5/2/2022 13:42	5/2/2022 13:52	10	44683	5	2022	13	0.570925926	10	10
45710	95794	5/9/2022 13:33	5/9/2022 13:43	10	44690	5	2022	13	0.564664352	10	10
45710	95796	5/10/2022 9:50	5/10/2022 10:00	10	44691	5	2022	9	0.410208333	10	10
45710	95801	5/16/2022 13:08	5/16/2022 13:18	10	44697	5	2022	13	0.547291667	10	10
45710	95810	5/24/2022 9:49	5/24/2022 9:59	10	44705	5	2022	9	0.409305556	10	10											2
45710	95814	5/31/2022 11:37	5/31/2022 11:47	10	44712	5	2022	11	0.4846875	10	9
45710	95846	6/21/2022 9:26	6/21/2022 9:36	10	44733	6	2022	9	0.393310185	10	7
45710	95859	6/27/2022 13:04	6/27/2022 13:14	10	44739	6	2022	13	0.544988426	10	7
45710	95862	6/28/2022 9:38	6/28/2022 9:48	10	44740	6	2022	9	0.401793981	10	10
45710	95872	7/4/2022 12:30	7/4/2022 12:40	10	44746	7	2022	12	0.521342593	10	10
45710	95874	7/5/2022 9:48	7/5/2022 9:58	10	44747	7	2022	9	0.408923611	9	9
45710	95879	7/6/2022 9:57	7/6/2022 10:07	10	44748	7	2022	9	0.415115741	7	7
45710	95885	7/11/2022 12:59	7/11/2022 13:09	10	44753	7	2022	12	0.541087963	10	10										1
45710	95888	7/12/2022 9:39	7/12/2022 9:49	10	44754	7	2022	9	0.402581019	9	9
45710	95898	7/18/2022 12:57	7/18/2022 13:07	10	44760	7	2022	12	0.539895833	10	10
45710	95909	7/25/2022 13:14	7/25/2022 13:24	10	44767	7	2022	13	0.551481481	10	10										5
45710	95912	7/26/2022 9:31	7/26/2022 9:41	10	44768	7	2022	9	0.396631944	8	8
45710	95926	8/1/2022 13:44	8/1/2022 13:54	10	44774	8	2022	13	0.572291667	10	10										4
45710	95928	8/2/2022 9:28	8/2/2022 9:38	10	44775	8	2022	9	0.395023148	10	9
45710	95929	8/3/2022 10:05	8/3/2022 10:15	9.999999991	44776	8	2022	10	0.420613426	10	9										2
45710	95938	8/8/2022 13:30	8/8/2022 13:40	10	44781	8	2022	13	0.562650463	10	10
45710	95950	8/16/2022 9:36	8/16/2022 9:46	10	44789	8	2022	9	0.400300926	10	10
45710	95952	8/17/2022 9:41	8/17/2022 9:51	10	44790	8	2022	9	0.404027778	10	9
45710	95954	8/17/2022 12:55	8/17/2022 13:05	10	44790	8	2022	12	0.53849537	10	10
45710	95955	8/22/2022 9:10	8/22/2022 9:20	9.999999991	44795	8	2022	9	0.382141204	10	10
45710	95957	8/22/2022 12:26	8/22/2022 12:36	10	44795	8	2022	12	0.518310185	10	10											1
45710	95961	8/23/2022 11:30	8/23/2022 11:40	10	44796	8	2022	11	0.479282407	10	8											2
45710	95969	8/30/2022 9:37	8/30/2022 9:47	10	44803	8	2022	9	0.401041667	10	8
45710	95971	9/5/2022 14:18	9/5/2022 14:28	10	44809	9	2022	14	0.596180556	10	10										8
45710	95973	9/6/2022 9:36	9/6/2022 9:46	10	44810	9	2022	9	0.400231481	10	10
45710	95976	9/7/2022 9:30	9/7/2022 9:40	10	44811	9	2022	9	0.396157407	10	7
45710	95977	9/7/2022 12:15	9/7/2022 12:25	9.866666658	44811	9	2022	12	0.511030093	9	9
45710	95981	9/12/2022 12:20	9/12/2022 12:30	10	44816	9	2022	12	0.514259259	10	10											1
45710	95985	9/13/2022 9:39	9/13/2022 9:49	10	44817	9	2022	9	0.402141204	10	9
45710	95989	9/14/2022 9:20	9/14/2022 9:30	10	44818	9	2022	9	0.388923611	9	7
45710	95990	9/14/2022 12:57	9/14/2022 13:07	10	44818	9	2022	12	0.540127315	10	10										1
45710	95991	9/14/2022 13:09	9/14/2022 13:19	10	44818	9	2022	13	0.548275463	1	1
45710	95995	9/19/2022 12:50	9/19/2022 13:00	10	44823	9	2022	12	0.534849537	10	10
45710	95999	9/21/2022 9:22	9/21/2022 9:32	10	44825	9	2022	9	0.390381944	10	10										1
45710	96000	9/21/2022 12:04	9/21/2022 12:14	10	44825	9	2022	12	0.503391204	10	10										1
45710	96006	9/20/2022 10:11	9/20/2022 10:21	10	44824	9	2022	10	0.424328704	10	10
45710	96007	9/26/2022 13:11	9/26/2022 13:21	10	44830	9	2022	13	0.549849537	10	10
45710	96010	9/27/2022 9:54	9/27/2022 10:04	10	44831	9	2022	9	0.412615741	10	10
45710	96011	9/28/2022 9:15	9/28/2022 9:25	10	44832	9	2022	9	0.386006944	10	9
45710	96013	9/28/2022 12:02	9/28/2022 12:12	10	44832	9	2022	12	0.501921296	10	10
45710	96018	10/4/2022 9:47	10/4/2022 9:57	9.999999991	44838	10	2022	9	0.407881944	10	9
45710	96019	10/5/2022 9:12	10/5/2022 9:22	10	44839	10	2022	9	0.383773148	10	10											1
45710	96021	10/5/2022 12:11	10/5/2022 12:21	10	44839	10	2022	12	0.508252315	10	9
45710	96026	10/7/2022 13:28	10/7/2022 13:38	10	44841	10	2022	13	0.56125	10	10
45710	96028	10/11/2022 9:47	10/11/2022 9:57	10	44845	10	2022	9	0.408055556	10	10
45710	96030	10/12/2022 9:27	10/12/2022 9:37	10	44846	10	2022	9	0.394131944	10	9										1
45710	96032	10/12/2022 12:18	10/12/2022 12:28	9.999999991	44846	10	2022	12	0.512650463	10	10											1
45710	96033	10/14/2022 13:03	10/14/2022 13:13	10	44848	10	2022	13	0.54400463	10	10
45710	96040	10/18/2022 11:04	10/18/2022 11:14	10	44852	10	2022	11	0.461585648	10	9											5
45710	96044	10/19/2022 9:03	10/19/2022 9:13	10	44853	10	2022	9	0.377210648	10	10											1
45710	96046	10/19/2022 12:08	10/19/2022 12:18	10	44853	10	2022	12	0.505729167	10	9										1
45710	96048	10/21/2022 12:49	10/21/2022 12:59	10	44855	10	2022	12	0.534398148	9	9										2
45710	96050	10/25/2022 10:35	10/25/2022 10:45	10	44859	10	2022	10	0.44150463	10	10
45710	96052	10/26/2022 9:31	10/26/2022 9:41	9.999999991	44860	10	2022	9	0.397083333	10	10
45710	96053	10/26/2022 12:04	10/26/2022 12:14	9.999999991	44860	10	2022	12	0.503252315	10	10											1
45710	96058	11/1/2022 11:30	11/1/2022 11:40	9.999999991	44866	11	2022	11	0.479814815	10	10
45710	96061	11/2/2022 9:08	11/2/2022 9:18	10	44867	11	2022	9	0.38087963	10	10											1
45710	96064	11/2/2022 12:14	11/2/2022 12:24	10	44867	11	2022	12	0.509918981	10	10
45710	96065	11/4/2022 13:47	11/4/2022 13:57	9.999999991	44869	11	2022	13	0.574560185	10	10										1
45710	96074	11/8/2022 9:31	11/8/2022 9:41	10	44873	11	2022	9	0.397048611	10	10
45710	96078	11/9/2022 9:16	11/9/2022 9:26	10	44874	11	2022	9	0.386782407	10	10											1
45710	96079	11/9/2022 12:00	11/9/2022 12:10	10	44874	11	2022	12	0.500196759	10	9
45710	96080	11/9/2022 12:11	11/9/2022 12:21	10	44874	11	2022	12	0.508020833	1	1
45710	96082	11/11/2022 13:51	11/11/2022 14:01	10	44876	11	2022	13	0.577430556	10	10
45710	96086	11/16/2022 9:28	11/16/2022 9:38	10	44881	11	2022	9	0.395069444	10	10										1
45710	96087	11/16/2022 12:01	11/16/2022 12:11	10	44881	11	2022	12	0.501030093	10	10										1
45710	96095	11/22/2022 10:44	11/22/2022 10:54	9.999999991	44887	11	2022	10	0.44775463	10	10
45710	96102	11/23/2022 9:12	11/23/2022 9:22	10	44888	11	2022	9	0.383518519	10	10											1
45710	96103	11/23/2022 12:12	11/23/2022 12:22	10	44888	11	2022	12	0.508425926	1	1
45710	96104	11/23/2022 11:59	11/23/2022 12:09	10	44888	11	2022	11	0.499953704	10	10										1
45710	96106	11/30/2022 9:24	11/30/2022 9:34	10	44895	11	2022	9	0.391956019	10	10											1
45710	96108	11/30/2022 12:12	11/30/2022 12:22	9.999999991	44895	11	2022	12	0.508761574	10	10											1
45710	96114	12/6/2022 11:21	12/6/2022 11:31	10	44901	12	2022	11	0.473530093	10	10
45710	96118	12/7/2022 9:17	12/7/2022 9:27	10	44902	12	2022	9	0.387175926	10	10
45710	96120	12/7/2022 12:15	12/7/2022 12:25	10	44902	12	2022	12	0.510428241	10	10
45710	96128	12/13/2022 10:20	12/13/2022 10:30	9.999999991	44908	12	2022	10	0.430729167	10	10
45710	96132	12/14/2022 9:18	12/14/2022 9:28	10	44909	12	2022	9	0.387604167	10	10											1
45710	96133	12/14/2022 12:00	12/14/2022 12:10	10	44909	12	2022	12	0.500462963	10	10
45710	96136	12/15/2022 13:45	12/15/2022 13:55	9.999999991	44910	12	2022	13	0.573252315	10	10										1
45710	96140	12/16/2022 13:55	12/16/2022 14:05	10	44911	12	2022	13	0.579907407	10	10										3	1
45710	96148	12/20/2022 11:14	12/20/2022 11:24	10	44915	12	2022	11	0.468506944	9	9
45710	96153	12/21/2022 9:12	12/21/2022 9:22	10	44916	12	2022	9	0.383888889	10	10										1
45710	96157	12/21/2022 12:11	12/21/2022 12:21	10	44916	12	2022	12	0.508263889	10	10
45710	96159	12/28/2022 9:03	12/28/2022 9:13	10	44923	12	2022	9	0.377453704	10	10
45710	96163	12/28/2022 12:02	12/28/2022 12:12	10	44923	12	2022	12	0.501689815	10	9
45710	96172	1/5/2023 9:12	1/5/2023 9:22	10	44931	1	2023	9	0.38375	10	10										1	1
45710	96175	1/5/2023 12:11	1/5/2023 12:21	10	44931	1	2023	12	0.508032407	10	10
45710	96180	1/6/2023 9:34	1/6/2023 9:44	10	44932	1	2023	9	0.398888889	10	10
45710	96184	1/6/2023 13:36	1/6/2023 13:46	10	44932	1	2023	13	0.566979167	8	8
45710	96193	1/10/2023 11:37	1/10/2023 11:47	10	44936	1	2023	11	0.484039352	10	10
45710	96194	1/11/2023 9:04	1/11/2023 9:14	10	44937	1	2023	9	0.377974537	10	10
45710	96200	1/11/2023 12:12	1/11/2023 12:22	10	44937	1	2023	12	0.508726852	10	10										1
45710	96212	1/13/2023 13:19	1/13/2023 13:29	10	44939	1	2023	13	0.555358796	10	10										1
45710	96214	1/17/2023 10:55	1/17/2023 11:05	9.999999991	44943	1	2023	10	0.455162037	10	10
45710	96218	1/20/2023 9:16	1/20/2023 9:26	10	44946	1	2023	9	0.386678241	10	10
45710	96221	1/20/2023 13:35	1/20/2023 13:45	10	44946	1	2023	13	0.566226852	10	10
45710	96228	1/24/2023 11:01	1/24/2023 11:11	10	44950	1	2023	11	0.45912037	9	9
45710	96234	1/25/2023 9:22	1/25/2023 9:32	10	44951	1	2023	9	0.390393519	10	10										1	1
45710	96238	1/25/2023 12:13	1/25/2023 12:23	10	44951	1	2023	12	0.509166667	10	10
45710	96247	2/1/2023 9:07	2/1/2023 9:17	10	44958	2	2023	9	0.379872685	10	10
45710	96251	2/1/2023 12:02	2/1/2023 12:12	10	44958	2	2023	12	0.502002315	10	10
45710	96263	2/3/2023 13:51	2/3/2023 14:01	10	44960	2	2023	13	0.577384259	10	10
45713	95705	2/10/2022 15:04	2/10/2022 15:14	10	44602	2	2022	15	0.627824074	10	8										3
45713	95708	2/14/2022 14:39	2/14/2022 14:49	10	44606	2	2022	14	0.610613426	10	10										6
45713	95711	2/15/2022 10:15	2/15/2022 10:25	10	44607	2	2022	10	0.427581019	10	10										1
45713	95713	2/16/2022 13:53	2/16/2022 14:03	10	44608	2	2022	13	0.579131944	10	10		1		1						4
45713	95716	2/21/2022 11:30	2/21/2022 11:40	10	44613	2	2022	11	0.47974537	10	10										3
45713	95717	2/25/2022 12:55	2/25/2022 13:05	10	44617	2	2022	12	0.538368056	10	10
45713	95726	3/1/2022 12:51	3/1/2022 13:01	10	44621	3	2022	12	0.535613426	10	10
45713	95728	3/2/2022 11:13	3/2/2022 11:23	9.999999991	44622	3	2022	11	0.467395833	10	9
45713	95733	3/3/2022 14:47	3/3/2022 14:57	9.999999991	44623	3	2022	14	0.616331019	10	10
45713	95734	3/5/2022 11:31	3/5/2022 11:41	10	44625	3	2022	11	0.480127315	10	10
45713	95738	3/8/2022 9:38	3/8/2022 9:48	10	44628	3	2022	9	0.401840278	10	9
45713	95743	3/15/2022 9:10	3/15/2022 9:20	10	44635	3	2022	9	0.382002315	10	10
45713	95747	3/21/2022 11:03	3/21/2022 11:13	10	44641	3	2022	11	0.460891204	9	9
45713	95750	3/22/2022 15:24	3/22/2022 15:34	10	44642	3	2022	15	0.642175926	10	10
45713	95756	3/25/2022 9:24	3/25/2022 9:34	10	44645	3	2022	9	0.392060185	10	10										1
45713	95765	4/6/2022 11:42	4/6/2022 11:52	10	44657	4	2022	11	0.487592593	10	10										1
45713	95767	4/7/2022 14:23	4/7/2022 14:33	10	44658	4	2022	14	0.599456019	10	10
45713	95774	4/15/2022 9:38	4/15/2022 9:48	10	44666	4	2022	9	0.402037037	10	10
45713	95776	4/18/2022 12:39	4/18/2022 12:49	10	44669	4	2022	12	0.527453704	10	10
45713	95778	4/19/2022 10:11	4/19/2022 10:21	10	44670	4	2022	10	0.424872685	10	10
45713	95788	5/5/2022 11:54	5/5/2022 12:04	10	44686	5	2022	11	0.495856481	10	10										2
45713	95803	5/19/2022 9:23	5/19/2022 9:33	10	44700	5	2022	9	0.391030093	10	10
45713	95808	5/26/2022 15:05	5/26/2022 15:15	9.999999991	44707	5	2022	15	0.62875	10	10										5
45713	95818	6/3/2022 13:35	6/3/2022 13:45	9.999999991	44715	6	2022	13	0.56625	10	10										2
45713	95824	6/6/2022 11:50	6/6/2022 12:00	10	44718	6	2022	11	0.493263889	10	10
45713	95826	6/6/2022 12:13	6/6/2022 12:23	10	44718	6	2022	12	0.509074074	10	10
45713	95827	6/8/2022 11:06	6/8/2022 11:16	10	44720	6	2022	11	0.462905093	10	10
45713	95835	6/13/2022 12:08	6/13/2022 12:18	10	44725	6	2022	12	0.50619213	10	10
45713	95838	6/14/2022 10:43	6/14/2022 10:53	10	44726	6	2022	10	0.446886574	10	10
45713	95839	6/15/2022 9:03	6/15/2022 9:13	10	44727	6	2022	9	0.377175926	10	5
45713	95847	6/21/2022 11:23	6/21/2022 11:33	10	44733	6	2022	11	0.47431713	10	9
45713	95849	6/21/2022 12:02	6/21/2022 12:12	10	44733	6	2022	12	0.501435185	10	10				1
45713	95853	6/23/2022 12:39	6/23/2022 12:49	10	44735	6	2022	12	0.52755787	10	10
45713	95858	6/27/2022 9:49	6/27/2022 9:59	10	44739	6	2022	9	0.409548611	10	10
45713	95863	6/28/2022 14:41	6/28/2022 14:51	10	44740	6	2022	14	0.612060185	10	10											2
45713	95865	6/29/2022 13:39	6/29/2022 13:49	10	44741	6	2022	13	0.569421296	10	9
45713	95866	6/29/2022 13:55	6/29/2022 14:05	10	44741	6	2022	13	0.580497685	1	0
45713	95868	6/30/2022 13:40	6/30/2022 13:50	10	44742	6	2022	13	0.569606481	10	10
45713	95870	7/1/2022 9:16	7/1/2022 9:26	10	44743	7	2022	9	0.386145833	10	10
45713	95901	7/19/2022 10:45	7/19/2022 10:55	9.999999991	44761	7	2022	10	0.448159722	10	10
45713	95903	7/20/2022 14:23	7/20/2022 14:33	9.999999991	44762	7	2022	14	0.599305556	10	4										3
45713	95916	7/28/2022 9:49	7/28/2022 9:59	10	44770	7	2022	9	0.409236111	10	10											1
45713	95923	7/29/2022 12:14	7/29/2022 12:24	10	44771	7	2022	12	0.509884259	10	10										2
45713	95941	8/10/2022 11:22	8/10/2022 11:32	10	44783	8	2022	11	0.474108796	10	10											1
45713	95945	8/12/2022 14:06	8/12/2022 14:16	10	44785	8	2022	14	0.588090278	10	10
45713	95948	8/13/2022 13:46	8/13/2022 13:56	10	44786	8	2022	13	0.573738426	10	10
45713	95964	8/26/2022 13:25	8/26/2022 13:35	10	44799	8	2022	13	0.559108796	10	10
45713	96003	9/22/2022 11:49	9/22/2022 11:59	10	44826	9	2022	11	0.492766204	10	10											1
45713	96024	10/6/2022 10:33	10/6/2022 10:43	9.999999991	44840	10	2022	10	0.43994213	10	10										1
45713	96055	10/27/2022 13:25	10/27/2022 13:35	10	44861	10	2022	13	0.559236111	10	10										3	2
45713	96089	11/17/2022 13:59	11/17/2022 14:09	10	44882	11	2022	13	0.583148148	10	9
45713	96091	11/21/2022 11:36	11/21/2022 11:46	10	44886	11	2022	11	0.483344907	10	9
45713	96092	11/21/2022 11:48	11/21/2022 11:58	10	44886	11	2022	11	0.492222222	1	0
45713	96093	11/21/2022 12:01	11/21/2022 12:11	10	44886	11	2022	12	0.50099537	10	10
45713	96094	11/21/2022 12:13	11/21/2022 12:23	10	44886	11	2022	12	0.50962963	1	0
45713	96099	11/22/2022 13:53	11/22/2022 14:03	9.999999991	44887	11	2022	13	0.578761574	10	10										1
45713	96109	12/1/2022 11:38	12/1/2022 11:48	10	44896	12	2022	11	0.484733796	10	10										3	1
45713	96111	12/1/2022 12:00	12/1/2022 12:10	10	44896	12	2022	12	0.500509259	10	10										1	1
45713	96121	12/8/2022 11:29	12/8/2022 11:39	10	44903	12	2022	11	0.478819444	10	10
45713	96122	12/8/2022 11:40	12/8/2022 11:50	10	44903	12	2022	11	0.486793981	1	0
45713	96123	12/8/2022 12:09	12/8/2022 12:19	10	44903	12	2022	12	0.506909722	10	10				1						2	1
45713	96137	12/16/2022 9:40	12/16/2022 9:50	10	44911	12	2022	9	0.403344907	10	8				1						2	3
45713	96202	1/12/2023 11:32	1/12/2023 11:42	10	44938	1	2023	11	0.480555556	10	9				1
45713	96241	1/26/2023 11:33	1/26/2023 11:43	10	44952	1	2023	11	0.48125	10	9											2
45713	96243	1/26/2023 12:01	1/26/2023 12:11	10	44952	1	2023	12	0.500810185	10	10
45713	95771	4/14/2022 10:41	4/14/2022 10:51	9.999999991	44665	4	2022	10	0.445231481	10	10										1
45713	95781	4/30/2022 9:00	4/30/2022 9:10	10	44681	4	2022	9	0.375219907	10	10										1	2
45713	95783	4/30/2022 13:37	4/30/2022 13:47	9.999999991	44681	4	2022	13	0.56755787	10	10										1	1
45713	95789	5/7/2022 9:14	5/7/2022 9:24	10	44688	5	2022	9	0.384722222	10	10										2
45713	95792	5/7/2022 14:20	5/7/2022 14:30	10	44688	5	2022	14	0.597523148	10	10										1
45713	95797	5/12/2022 9:00	5/12/2022 9:10	10	44693	5	2022	9	0.375578704	10	8
45713	95800	5/12/2022 12:11	5/12/2022 12:21	10	44693	5	2022	12	0.508125	10	10
45713	95805	5/25/2022 11:25	5/25/2022 11:35	10	44706	5	2022	11	0.476319444	10	10
45713	95811	5/28/2022 13:05	5/28/2022 13:15	10	44709	5	2022	13	0.545555556	10	10										3
45713	95816	6/3/2022 9:57	6/3/2022 10:07	10	44715	6	2022	9	0.415069444	10	10
45713	95820	6/4/2022 11:40	6/4/2022 11:50	10	44716	6	2022	11	0.486377315	10	10
45713	95822	6/4/2022 12:12	6/4/2022 12:22	10	44716	6	2022	12	0.508865741	10	10										1
45713	95830	6/10/2022 14:23	6/10/2022 14:33	10	44722	6	2022	14	0.599467593	10	9
45713	95832	6/11/2022 9:11	6/11/2022 9:21	10	44723	6	2022	9	0.383055556	10	10
45713	95834	6/11/2022 13:42	6/11/2022 13:52	10	44723	6	2022	13	0.571400463	10	6
45713	95841	6/16/2022 10:00	6/16/2022 10:10	10	44728	6	2022	10	0.417268519	10	10
45713	95844	6/17/2022 14:18	6/17/2022 14:28	10	44729	6	2022	14	0.596134259	10	9										1
45713	95852	6/21/2022 14:50	6/21/2022 15:00	10	44733	6	2022	14	0.618159722	10	10										2
45713	95856	6/25/2022 10:41	6/25/2022 10:51	10	44737	6	2022	10	0.445300926	10	8											2
45713	95881	7/9/2022 9:35	7/9/2022 9:45	10	44751	7	2022	9	0.399328704	10	10
45713	95882	7/9/2022 14:44	7/9/2022 14:54	10	44751	7	2022	14	0.614409722	10	9
45713	95890	7/15/2022 10:05	7/15/2022 10:15	10	44757	7	2022	10	0.420358796	10	9										4
45713	95891	7/15/2022 14:16	7/15/2022 14:26	9.999999991	44757	7	2022	14	0.594884259	10	10
45713	95894	7/16/2022 9:13	7/16/2022 9:23	10	44758	7	2022	9	0.384108796	10	9											5
45713	95896	7/16/2022 13:53	7/16/2022 14:03	10	44758	7	2022	13	0.578773148	10	10
45713	95905	7/22/2022 14:18	7/22/2022 14:28	10	44764	7	2022	14	0.596273148	10	10
45713	95907	7/23/2022 9:16	7/23/2022 9:26	10	44765	7	2022	9	0.386539352	10	7										4
45713	95921	7/29/2022 9:11	7/29/2022 9:21	10	44771	7	2022	9	0.382962963	10	10
45713	95934	8/6/2022 11:24	8/6/2022 11:34	10	44779	8	2022	11	0.475266204	10	10
45713	95935	8/6/2022 12:34	8/6/2022 12:44	10	44779	8	2022	12	0.523773148	10	10
45713	95962	8/26/2022 9:30	8/26/2022 9:40	10	44799	8	2022	9	0.396435185	10	9										7
45713	95967	8/27/2022 15:06	8/27/2022 15:16	10	44800	8	2022	15	0.6296875	10	10
45713	95980	9/10/2022 10:42	9/10/2022 10:52	10	44814	9	2022	10	0.446273148	10	10
45713	95987	9/13/2022 14:56	9/13/2022 15:06	10	44817	9	2022	14	0.622662037	10	8
45713	95992	9/17/2022 9:08	9/17/2022 9:18	9.999999991	44821	9	2022	9	0.380648148	10	10
45713	96005	9/24/2022 9:38	9/24/2022 9:48	10	44828	9	2022	9	0.401759259	10	10										3
45713	96016	10/1/2022 9:07	10/1/2022 9:17	10	44835	10	2022	9	0.380231481	10	10
45713	96036	10/15/2022 10:54	10/15/2022 11:04	10	44849	10	2022	10	0.454282407	10	10										2	3
45713	96038	10/15/2022 13:45	10/15/2022 13:55	10	44849	10	2022	13	0.57337963	10	9										1
45713	96042	10/18/2022 14:37	10/18/2022 14:47	10	44852	10	2022	14	0.609305556	10	10											1
45713	96059	11/1/2022 12:14	11/1/2022 12:24	10	44866	11	2022	12	0.510381944	10	9										5
45713	96069	11/5/2022 9:52	11/5/2022 10:02	10	44870	11	2022	9	0.411145833	10	10
45713	96076	11/8/2022 14:39	11/8/2022 14:49	10	44873	11	2022	14	0.610960648	10	10
45713	96125	12/10/2022 13:15	12/10/2022 13:25	10	44905	12	2022	13	0.552349537	10	10										5
45713	96143	12/17/2022 9:21	12/17/2022 9:31	10	44912	12	2022	9	0.389710648	10	10
45713	96146	12/17/2022 13:21	12/17/2022 13:31	10	44912	12	2022	13	0.556481481	10	2
45713	96150	12/20/2022 14:12	12/20/2022 14:22	10	44915	12	2022	14	0.591712963	10	10										1	2
45713	96168	12/31/2022 11:39	12/31/2022 11:49	10	44926	12	2022	11	0.485752315	10	10
45713	96169	12/31/2022 12:00	12/31/2022 12:10	10	44926	12	2022	12	0.500219907	10	10
45713	96188	1/7/2023 9:19	1/7/2023 9:29	10	44933	1	2023	9	0.388784722	10	10
45713	96191	1/7/2023 13:47	1/7/2023 13:57	10	44933	1	2023	13	0.574791667	10	10
45713	96205	1/12/2023 14:34	1/12/2023 14:44	9.999999991	44938	1	2023	14	0.606990741	10	10										1
45713	96207	1/13/2023 9:53	1/13/2023 10:03	10	44939	1	2023	9	0.412233796	10	10
45713	96226	1/21/2023 9:47	1/21/2023 9:57	10	44947	1	2023	9	0.407662037	10	10
45713	96232	1/24/2023 14:21	1/24/2023 14:31	10	44950	1	2023	14	0.598553241	10	9
45713	96245	1/28/2023 9:36	1/28/2023 9:46	10	44954	1	2023	9	0.400277778	10	10
45713	96256	2/2/2023 9:40	2/2/2023 9:50	9.999999991	44959	2	2023	9	0.402777778	10	10
45713	96257	2/3/2023 9:34	2/3/2023 9:44	10	44960	2	2023	9	0.39912037	10	10
45713	95740	3/9/2022 10:04	3/9/2022 10:14	10	44629	3	2022	10	0.419965278	10	10
45713	95745	3/14/2022 15:11	3/14/2022 15:21	10	44634	3	2022	15	0.632777778	10	7
45713	95752	3/23/2022 10:05	3/23/2022 10:15	10	44643	3	2022	10	0.420381944	9	9										8
45713	95753	3/23/2022 13:06	3/23/2022 13:16	9.999999991	44643	3	2022	13	0.546296296	10	10
45713	95757	3/28/2022 12:24	3/28/2022 12:34	10	44648	3	2022	12	0.516782407	10	10
45713	95760	3/30/2022 11:24	3/30/2022 11:34	10	44650	3	2022	11	0.475509259	10	10
45713	95762	4/4/2022 13:38	4/4/2022 13:48	10	44655	4	2022	13	0.568726852	10	10
45713	95763	4/6/2022 9:56	4/6/2022 10:06	10	44657	4	2022	9	0.41431713	10	9				3							1
45713	95769	4/11/2022 13:19	4/11/2022 13:29	10	44662	4	2022	13	0.555173611	10	10
45713	95780	4/25/2022 13:38	4/25/2022 13:48	10	44676	4	2022	13	0.568680556	10	10
45713	95785	5/2/2022 13:31	5/2/2022 13:41	10	44683	5	2022	13	0.56337963	10	10
45713	95793	5/9/2022 13:22	5/9/2022 13:32	10	44690	5	2022	13	0.557210648	10	10
45713	95795	5/10/2022 9:39	5/10/2022 9:49	10	44691	5	2022	9	0.402291667	8	6				2
45713	95802	5/16/2022 13:18	5/16/2022 13:28	10	44697	5	2022	13	0.554837963	10	10	2									1
45713	95809	5/24/2022 9:30	5/24/2022 9:40	10	44705	5	2022	9	0.39625	9	7
45713	95813	5/31/2022 11:26	5/31/2022 11:36	10	44712	5	2022	11	0.476724537	10	10
45713	95845	6/21/2022 9:14	6/21/2022 9:24	9.999999991	44733	6	2022	9	0.385347222	10	10										1
45713	95860	6/27/2022 13:18	6/27/2022 13:28	10	44739	6	2022	13	0.554282407	9	9		2
45713	95861	6/28/2022 9:27	6/28/2022 9:37	10	44740	6	2022	9	0.393888889	10	10
45713	95871	7/4/2022 12:19	7/4/2022 12:29	10	44746	7	2022	12	0.513333333	9	8										2
45713	95873	7/5/2022 9:35	7/5/2022 9:45	10	44747	7	2022	9	0.399907407	10	10
45713	95884	7/11/2022 12:47	7/11/2022 12:57	10	44753	7	2022	12	0.53306713	10	10										2
45713	95887	7/12/2022 9:27	7/12/2022 9:37	10	44754	7	2022	9	0.394409722	10	10
45713	95897	7/18/2022 12:46	7/18/2022 12:56	10	44760	7	2022	12	0.532349537	10	8										1
45713	95908	7/25/2022 13:03	7/25/2022 13:13	10	44767	7	2022	13	0.543865741	10	10
45713	95911	7/26/2022 9:19	7/26/2022 9:29	10	44768	7	2022	9	0.388773148	10	10
45713	95915	7/13/2022 13:31	7/13/2022 13:41	10	44755	7	2022	13	0.563252315	9	9
45713	95924	8/1/2022 13:22	8/1/2022 13:32	10	44774	8	2022	13	0.557164352	10	10
45713	95927	8/2/2022 9:17	8/2/2022 9:27	10	44775	8	2022	9	0.387002315	10	10
45713	95930	8/3/2022 10:22	8/3/2022 10:32	10	44776	8	2022	10	0.432164352	10	10											1
45713	95937	8/8/2022 13:19	8/8/2022 13:29	10	44781	8	2022	13	0.554953704	10	10
45713	95940	8/9/2022 9:32	8/9/2022 9:42	10	44782	8	2022	9	0.397476852	10	10
45713	95949	8/16/2022 9:24	8/16/2022 9:34	10	44789	8	2022	9	0.391828704	10	10
45713	95951	8/17/2022 9:28	8/17/2022 9:38	10	44790	8	2022	9	0.394918981	10	10
45713	95953	8/17/2022 12:43	8/17/2022 12:53	10	44790	8	2022	12	0.530023148	9	9											1
45713	95956	8/22/2022 9:24	8/22/2022 9:34	10	44795	8	2022	9	0.392106481	10	10											1
45713	95958	8/22/2022 12:39	8/22/2022 12:49	10	44795	8	2022	12	0.527546296	10	10
45713	95960	8/23/2022 11:18	8/23/2022 11:28	10	44796	8	2022	11	0.471111111	10	6											1
45713	95968	8/30/2022 9:26	8/30/2022 9:36	10	44803	8	2022	9	0.393148148	10	10
45713	95970	9/5/2022 14:07	9/5/2022 14:17	9.999999991	44809	9	2022	14	0.588564815	10	10
45713	95974	9/6/2022 9:47	9/6/2022 9:57	9.999999991	44810	9	2022	9	0.408194444	10	5
45713	95975	9/7/2022 9:03	9/7/2022 9:13	10	44811	9	2022	9	0.377118056	10	10
45713	95978	9/7/2022 12:04	9/7/2022 12:14	10	44811	9	2022	12	0.502881944	10	10											1
45713	95982	9/12/2022 12:31	9/12/2022 12:41	10	44816	9	2022	12	0.521643519	10	10										5
45713	95984	9/13/2022 9:27	9/13/2022 9:37	10	44817	9	2022	9	0.394143519	10	10
45713	95988	9/14/2022 9:09	9/14/2022 9:19	9.799999996	44818	9	2022	9	0.381516204	9	9
45713	95991	9/14/2022 13:09	9/14/2022 13:19	10	44818	9	2022	13	0.548275463	10	9
45713	95994	9/19/2022 12:38	9/19/2022 12:48	10	44823	9	2022	12	0.526956019	8	8
45713	95997	9/20/2022 10:00	9/20/2022 10:10	10	44824	9	2022	10	0.416793981	10	9
45713	95998	9/21/2022 9:08	9/21/2022 9:18	10	44825	9	2022	9	0.381226852	10	10
45713	95999	9/21/2022 9:22	9/21/2022 9:32	10	44825	9	2022	9	0.390381944	1	1
45713	96001	9/21/2022 12:16	9/21/2022 12:26	10	44825	9	2022	12	0.511481481	10	9										1
45713	96008	9/26/2022 13:22	9/26/2022 13:32	10	44830	9	2022	13	0.55724537	10	10
45713	96009	9/27/2022 9:42	9/27/2022 9:52	10	44831	9	2022	9	0.404803241	10	10
45713	96012	9/28/2022 9:28	9/28/2022 9:38	10	44832	9	2022	9	0.394525463	10	10
45713	96014	9/28/2022 12:14	9/28/2022 12:24	10	44832	9	2022	12	0.510335648	10	9
45713	96017	10/4/2022 9:36	10/4/2022 9:46	10	44838	10	2022	9	0.400219907	10	10
45713	96020	10/5/2022 9:25	10/5/2022 9:35	10	44839	10	2022	9	0.392407407	10	9
45713	96022	10/5/2022 12:24	10/5/2022 12:34	9.999999991	44839	10	2022	12	0.516851852	10	10										1
45713	96025	10/7/2022 13:17	10/7/2022 13:27	10	44841	10	2022	13	0.553854167	10	9
45713	96027	10/11/2022 9:36	10/11/2022 9:46	10	44845	10	2022	9	0.400347222	10	10
45713	96029	10/12/2022 9:15	10/12/2022 9:25	10	44846	10	2022	9	0.385462963	10	9											1
45713	96031	10/12/2022 12:06	10/12/2022 12:16	10	44846	10	2022	12	0.504490741	10	10											1
45713	96034	10/14/2022 13:14	10/14/2022 13:24	10	44848	10	2022	13	0.551550926	10	10
45713	96039	10/18/2022 10:52	10/18/2022 11:02	10	44852	10	2022	10	0.453368056	10	9											1
45713	96043	10/19/2022 9:15	10/19/2022 9:25	10	44853	10	2022	9	0.385868056	10	7
45713	96045	10/19/2022 11:56	10/19/2022 12:06	10	44853	10	2022	11	0.497372685	10	10
45713	96047	10/21/2022 12:38	10/21/2022 12:48	10	44855	10	2022	12	0.52681713	10	10
45713	96049	10/25/2022 10:24	10/25/2022 10:34	10	44859	10	2022	10	0.433900463	9	9
45713	96051	10/26/2022 9:19	10/26/2022 9:29	10	44860	10	2022	9	0.388541667	10	8
45713	96054	10/26/2022 12:16	10/26/2022 12:26	9.999999991	44860	10	2022	12	0.511435185	10	10										1
45713	96057	11/1/2022 11:16	11/1/2022 11:26	9.999999991	44866	11	2022	11	0.469884259	10	10
45713	96062	11/2/2022 9:21	11/2/2022 9:31	10	44867	11	2022	9	0.390243056	10	9
45713	96063	11/2/2022 12:02	11/2/2022 12:12	10	44867	11	2022	12	0.501840278	10	9										1	1
45713	96068	11/4/2022 13:58	11/4/2022 14:08	9.999999991	44869	11	2022	13	0.582060185	10	10										1	1
45713	96073	11/8/2022 9:19	11/8/2022 9:29	10	44873	11	2022	9	0.388402778	10	9											1
45713	96077	11/9/2022 9:28	11/9/2022 9:38	10	44874	11	2022	9	0.394768519	10	10
45713	96080	11/9/2022 12:11	11/9/2022 12:21	10	44874	11	2022	12	0.508020833	10	10
45713	96081	11/11/2022 13:40	11/11/2022 13:50	10	44876	11	2022	13	0.57	10	9
45713	96085	11/16/2022 9:17	11/16/2022 9:27	9.999999991	44881	11	2022	9	0.386840278	10	10										1
45713	96088	11/16/2022 12:14	11/16/2022 12:24	10	44881	11	2022	12	0.509884259	10	10
45713	96096	11/22/2022 10:55	11/22/2022 11:05	10	44887	11	2022	10	0.455381944	9	8											1
45713	96101	11/23/2022 9:00	11/23/2022 9:10	10	44888	11	2022	9	0.375509259	10	9										1
45713	96103	11/23/2022 12:12	11/23/2022 12:22	10	44888	11	2022	12	0.508425926	9	9
45713	96105	11/30/2022 9:12	11/30/2022 9:22	10	44895	11	2022	9	0.383715278	10	10										1
45713	96107	11/30/2022 12:01	11/30/2022 12:11	10	44895	11	2022	12	0.500844907	10	10
45713	96113	12/6/2022 11:09	12/6/2022 11:19	10	44901	12	2022	11	0.464791667	10	10
45713	96117	12/7/2022 9:06	12/7/2022 9:16	10	44902	12	2022	9	0.379328704	10	10											1
45713	96119	12/7/2022 12:03	12/7/2022 12:13	10	44902	12	2022	12	0.502384259	10	9										1
45713	96127	12/13/2022 10:09	12/13/2022 10:19	10	44908	12	2022	10	0.423229167	10	10
45713	96131	12/14/2022 9:06	12/14/2022 9:16	10	44909	12	2022	9	0.379826389	10	10											1
45713	96134	12/14/2022 12:12	12/14/2022 12:22	9.999999991	44909	12	2022	12	0.508356481	10	10
45713	96135	12/15/2022 13:34	12/15/2022 13:44	10	44910	12	2022	13	0.565474537	10	9										2
45713	96139	12/16/2022 13:44	12/16/2022 13:54	10	44911	12	2022	13	0.572488426	10	10
45713	96147	12/20/2022 11:01	12/20/2022 11:11	10	44915	12	2022	11	0.459513889	10	10
45713	96154	12/21/2022 9:01	12/21/2022 9:11	10	44916	12	2022	9	0.376064815	10	10											1
45713	96158	12/21/2022 12:00	12/21/2022 12:10	10	44916	12	2022	12	0.500347222	10	10											1
45713	96161	12/28/2022 9:14	12/28/2022 9:24	10	44923	12	2022	9	0.385196759	10	10											1
45713	96164	12/28/2022 12:13	12/28/2022 12:23	10	44923	12	2022	12	0.509699074	10	8
45713	96171	1/5/2023 9:01	1/5/2023 9:11	10	44931	1	2023	9	0.376053241	10	10
45713	96177	1/5/2023 12:00	1/5/2023 12:10	10	44931	1	2023	12	0.500115741	10	10
45713	96179	1/6/2023 9:23	1/6/2023 9:33	10	44932	1	2023	9	0.39125	10	10											4
45713	96183	1/6/2023 13:25	1/6/2023 13:35	10	44932	1	2023	13	0.559305556	10	10
45713	96192	1/10/2023 11:20	1/10/2023 11:30	9.999999991	44936	1	2023	11	0.472280093	10	10
45713	96194	1/11/2023 9:04	1/11/2023 9:14	10	44937	1	2023	9	0.377974537	1	1
45713	96195	1/11/2023 9:15	1/11/2023 9:25	10	44937	1	2023	9	0.386006944	10	10
45713	96198	1/11/2023 12:01	1/11/2023 12:11	10	44937	1	2023	12	0.501030093	10	10
45713	96209	1/13/2023 12:45	1/13/2023 12:55	10	44939	1	2023	12	0.531724537	10	10
45713	96213	1/17/2023 10:44	1/17/2023 10:54	10	44943	1	2023	10	0.447407407	10	10											2
45713	96217	1/20/2023 9:05	1/20/2023 9:15	10	44946	1	2023	9	0.378923611	10	10
45713	96222	1/20/2023 13:46	1/20/2023 13:56	9.999999991	44946	1	2023	13	0.573657407	10	10
45713	96227	1/24/2023 10:50	1/24/2023 11:00	10	44950	1	2023	10	0.451412037	9	9
45713	96233	1/25/2023 9:10	1/25/2023 9:20	9.999999991	44951	1	2023	9	0.382453704	10	10											1
45713	96237	1/25/2023 12:01	1/25/2023 12:11	10	44951	1	2023	12	0.501342593	10	10
45713	96248	2/1/2023 9:18	2/1/2023 9:28	10	44958	2	2023	9	0.387546296	10	10
45713	96252	2/1/2023 12:14	2/1/2023 12:24	10	44958	2	2023	12	0.50974537	10	10
45713	96260	2/3/2023 13:40	2/3/2023 13:50	10	44960	2	2023	13	0.569814815	10	10
46054	96071	11/5/2022 10:13	11/5/2022 10:23	10	44870	11	2022	10	0.426261574	9	8
46054	96189	1/7/2023 9:31	1/7/2023 9:41	10	44933	1	2023	9	0.396550926	10	10										3
46054	95886	7/11/2022 13:10	7/11/2022 13:20	10	44753	7	2022	13	0.548935185	10	10
46054	95899	7/18/2022 13:08	7/18/2022 13:18	10	44760	7	2022	13	0.547430556	10	10
46054	95910	7/25/2022 13:25	7/25/2022 13:35	10	44767	7	2022	13	0.55931713	10	10
46054	95913	7/13/2022 13:15	7/13/2022 13:25	9.999999991	44755	7	2022	13	0.552303241	9	6
46054	95925	8/1/2022 13:33	8/1/2022 13:43	10	44774	8	2022	13	0.564814815	10	10
46054	95939	8/8/2022 13:41	8/8/2022 13:51	10	44781	8	2022	13	0.570578704	10	10
46054	95959	8/22/2022 12:50	8/22/2022 13:00	10	44795	8	2022	12	0.53505787	10	10
46054	95972	9/5/2022 14:29	9/5/2022 14:39	10	44809	9	2022	14	0.603587963	10	10
46054	95983	9/12/2022 12:41	9/12/2022 12:51	10	44816	9	2022	12	0.529131944	10	10
46054	95996	9/19/2022 13:06	9/19/2022 13:16	10	44823	9	2022	13	0.546145833	10	10
46054	96067	11/4/2022 14:09	11/4/2022 14:19	10	44869	11	2022	14	0.58962963	10	10
46054	96083	11/11/2022 14:02	11/11/2022 14:12	10	44876	11	2022	14	0.584803241	10	10
46054	96097	11/22/2022 11:07	11/22/2022 11:17	10	44887	11	2022	11	0.463738426	10	10										1	1
46054	96115	12/6/2022 11:33	12/6/2022 11:43	10	44901	12	2022	11	0.481319444	10	10
46054	96129	12/13/2022 10:31	12/13/2022 10:41	10	44908	12	2022	10	0.438287037	10	10											1
46054	96142	12/16/2022 14:06	12/16/2022 14:16	10	44911	12	2022	14	0.58787037	10	10
46054	96152	12/21/2022 9:24	12/21/2022 9:34	10	44916	12	2022	9	0.391828704	10	10										1
46054	96156	12/21/2022 12:23	12/21/2022 12:33	10	44916	12	2022	12	0.51650463	10	6										1
46054	96160	12/28/2022 9:26	12/28/2022 9:36	10	44923	12	2022	9	0.393206019	10	10
46054	96165	12/28/2022 12:25	12/28/2022 12:35	10	44923	12	2022	12	0.517858796	10	10
46054	96174	1/5/2023 9:24	1/5/2023 9:34	10	44931	1	2023	9	0.391736111	10	10											1
46054	96176	1/5/2023 12:22	1/5/2023 12:32	9.999999991	44931	1	2023	12	0.515763889	10	10
46054	96181	1/6/2023 9:45	1/6/2023 9:55	10	44932	1	2023	9	0.406631944	10	10										4
46054	96185	1/6/2023 13:47	1/6/2023 13:57	10	44932	1	2023	13	0.574895833	9	9
46054	96196	1/11/2023 9:27	1/11/2023 9:37	10	44937	1	2023	9	0.393958333	10	10
46054	96199	1/11/2023 12:23	1/11/2023 12:33	10	44937	1	2023	12	0.51662037	10	10
46054	96211	1/13/2023 12:56	1/13/2023 13:06	10	44939	1	2023	12	0.539305556	10	10
46054	96215	1/17/2023 11:06	1/17/2023 11:16	9.999999991	44943	1	2023	11	0.462881944	10	10										1	7
46054	96219	1/20/2023 9:39	1/20/2023 9:49	10	44946	1	2023	9	0.402650463	10	10										1	1
46054	96223	1/20/2023 13:56	1/20/2023 14:06	10	44946	1	2023	13	0.581238426	10	10
46054	96229	1/24/2023 11:12	1/24/2023 11:22	10	44950	1	2023	11	0.467071759	10	10										3	1
46054	96236	1/25/2023 9:45	1/25/2023 9:55	10	44951	1	2023	9	0.40662037	10	10										1	1
46054	96239	1/25/2023 12:24	1/25/2023 12:34	10	44951	1	2023	12	0.516909722	10	10											1
[truncated: 7,693 more rows]
